# Supplementary material for: Lattice response to the radiation damage of molecular crystals: radiation-induced versus thermal expansivity
Source: Acta Crystallogr B Struct Sci Cryst Eng Mater. 2024 Jan 4;80(Pt 1):13–8. doi: 10.1107/S2052520623010636 (PMC10848411; doi:10.1107/S2052520623010636)
Supplement: Supplementary file 1 [file b-80-00013-sup1.cif]

data_global


_publ_requested_journal          
'Acta Crystallogr.,Sect.B:Struct.Sci.,Cryst.Eng. and Mat.'
_publ_contact_author_name        'Charles James McMonagle'
_publ_contact_author_address     
;ESRF-The European Synchrotron
SNBL BM01
71, Avenue des Martyrs
Grenoble
38043
France
;
_publ_contact_author_email       charles.mcmonagle@esrf.fr
loop_
_publ_author_name
_publ_author_address
'McMonagle, Charles James'
;ESRF-The European Synchrotron
SNBL BM01
71, Avenue des Martyrs
Grenoble
38043
France
;
data_Bi_Ph3
_audit_creation_date             2023-10-17
_audit_creation_method           
;
Olex2 1.5
(compiled 2023.08.24 svn.re1ec1418 for OlexSys, GUI svn.r6817)
;
_shelx_SHELXL_version_number     2018/3
_audit_contact_author_address    ?
_audit_contact_author_email      ?
_audit_contact_author_phone      ?
_publ_contact_author_id_orcid    ?
_publ_section_references         
;
Dolomanov, O.V., Bourhis, L.J., Gildea, R.J, Howard, J.A.K. & Puschmann, H.
 (2009), J. Appl. Cryst. 42, 339-341.

Sheldrick, G.M. (2015). Acta Cryst. C71, 3-8.
;
_chemical_name_systematic        Triphenylbismuth
_chemical_name_common            BiPh3
_chemical_formula_moiety         'C18 H15 Bi'
_chemical_formula_sum            'C18 H15 Bi'
_chemical_formula_weight         440.28
_exptl_crystal_recrystallization_method ?
_chemical_melting_point          ?
_exptl_crystal_description       block
_exptl_crystal_colour            'clear colourless'
_diffrn_ambient_temperature      270
_chemical_oxdiff_formula         'C11 H10 N O'
loop_
_atom_type_symbol
_atom_type_description
_atom_type_scat_dispersion_real
_atom_type_scat_dispersion_imag
_atom_type_scat_source
C C 0.0024 0.0017 'International Tables Vol C Tables 4.2.6.8 and 6.1.1.4'
H H 0.0000 0.0000 'International Tables Vol C Tables 4.2.6.8 and 6.1.1.4'
Bi Bi -5.6303 10.9956 'International Tables Vol C Tables 4.2.6.8 and 6.1.1.4'

_shelx_space_group_comment       
;
The symmetry employed for this shelxl refinement is uniquely defined
by the following loop, which should always be used as a source of
symmetry information in preference to the above space-group names.
They are only intended as comments.
;
_space_group_crystal_system      monoclinic
_space_group_IT_number           15
_space_group_name_H-M_alt        'I 2/a'
_space_group_name_Hall           '-I 2ya'
_chemical_absolute_configuration ?
loop_
_space_group_symop_operation_xyz
'x, y, z'
'-x+1/2, y, -z'
'x+1/2, y+1/2, z+1/2'
'-x+1, y+1/2, -z+1/2'
'-x, -y, -z'
'x-1/2, -y, z'
'-x+1/2, -y+1/2, -z+1/2'
'x, -y+1/2, z+1/2'

_cell_length_a                   20.4913(3)
_cell_length_b                   5.79190(8)
_cell_length_c                   26.8570(4)
_cell_angle_alpha                90
_cell_angle_beta                 109.4966(16)
_cell_angle_gamma                90
_cell_volume                     3004.71(8)
_cell_formula_units_Z            8
_cell_measurement_reflns_used    2919
_cell_measurement_temperature    270
_cell_measurement_theta_max      26.0930
_cell_measurement_theta_min      2.2430
_shelx_estimated_absorpt_T_max   0.050
_shelx_estimated_absorpt_T_min   0.050
_exptl_absorpt_coefficient_mu    12.470
_exptl_absorpt_correction_T_max  0.01958
_exptl_absorpt_correction_T_min  0.00616
_exptl_absorpt_correction_type   sphere
_exptl_absorpt_process_details   
;
CrysAlisPro 1.171.42.102a (Rigaku Oxford Diffraction, 2023)
Spherical absorption correction
using equivalent radius and absorption coefficient.
Empirical absorption correction using spherical harmonics,
implemented in SCALE3 ABSPACK scaling algorithm.
;
_exptl_absorpt_special_details   ?
_exptl_crystal_colour_lustre     clear
_exptl_crystal_colour_modifier   .
_exptl_crystal_colour_primary    colourless
_exptl_crystal_density_diffrn    1.947
_exptl_crystal_density_meas      ?
_exptl_crystal_density_method    ?
_exptl_crystal_F_000             1648
_exptl_crystal_size_max          0.6
_exptl_crystal_size_mid          0.6
_exptl_crystal_size_min          0.6
_exptl_crystal_size_rad          0.400
_exptl_transmission_factor_max   ?
_exptl_transmission_factor_min   ?
_diffrn_reflns_av_R_equivalents  0.0264
_diffrn_reflns_av_unetI/netI     0.0297
_diffrn_reflns_Laue_measured_fraction_full 0.800
_diffrn_reflns_Laue_measured_fraction_max 0.788
_diffrn_reflns_limit_h_max       24
_diffrn_reflns_limit_h_min       -24
_diffrn_reflns_limit_k_max       6
_diffrn_reflns_limit_k_min       -6
_diffrn_reflns_limit_l_max       30
_diffrn_reflns_limit_l_min       -30
_diffrn_reflns_number            5435
_diffrn_reflns_point_group_measured_fraction_full 0.800
_diffrn_reflns_point_group_measured_fraction_max 0.788
_diffrn_reflns_theta_full        25.889
_diffrn_reflns_theta_max         26.045
_diffrn_reflns_theta_min         2.159
_diffrn_detector                 'Hybrid Pixel Array Detector'
_diffrn_detector_area_resol_mean 5.8140
_diffrn_detector_type            'PILTUS2 2M'
_diffrn_measured_fraction_theta_full 0.800
_diffrn_measured_fraction_theta_max 0.788
_diffrn_measurement_details      
;
List of Runs (angles in degrees, time in seconds):

  # Type    Start    End  Width  t~exp~   \w     \q     \k     \f   Frames
--------------------------------------------------------------------------
  1  \w      0.50 360.00   0.50    0.12    --    0.00   0.00   0.00  719
;
_diffrn_measurement_device       'one-circle diffractometer'
_diffrn_measurement_device_type  PILATUS@SNBL
_diffrn_measurement_method       '\w scans'
_diffrn_orient_matrix_type       
'CrysAlisPro convention (1999,Acta A55,543-557)'
_diffrn_orient_matrix_UB_11      -0.0361566000
_diffrn_orient_matrix_UB_12      -0.0352422000
_diffrn_orient_matrix_UB_13      -0.0088219000
_diffrn_orient_matrix_UB_21      0.0071977000
_diffrn_orient_matrix_UB_22      -0.0772752000
_diffrn_orient_matrix_UB_23      0.0225577000
_diffrn_orient_matrix_UB_31      -0.0077572000
_diffrn_orient_matrix_UB_32      0.0925815000
_diffrn_orient_matrix_UB_33      0.0154766000
_diffrn_radiation_monochromator  'silicon 111'
_diffrn_radiation_probe          x-ray
_diffrn_radiation_type           synchrotron
_diffrn_radiation_wavelength     0.72771
_diffrn_source                   
;
European Synchrotron Radiation Facility (ESRF) EBS, 
BM01 - The Swiss-Norwegi
;
_diffrn_source_type              'bending magnet'
_diffrn_special_details          
;
Single axis rotation as was measured as part of a dose acumination experiment 
where collections times had to be limited. This was collected with a low 
intensity mode at BM01 SNBL@ESRF but still, after collection in refinement two 
low angle reflections  -2 0 2 and 0 0 4 on inspection of the frames were 
outside the linier region of detection by the Pilatus detector. As this 
collection is the first in a large dose accumulation study it was not feasible 
to remeasure and so these reflections are omitted from the refinement.  
;
_reflns_Friedel_coverage         0.000
_reflns_Friedel_fraction_full    .
_reflns_Friedel_fraction_max     .
_reflns_number_gt                1893
_reflns_number_total             2177
_reflns_special_details          
;
 Reflections were merged by SHELXL according to the crystal
 class for the calculation of statistics and refinement.
 
 _reflns_Friedel_fraction is defined as the number of unique
 Friedel pairs measured divided by the number that would be
 possible theoretically, ignoring centric projections and
 systematic absences.
;
_reflns_threshold_expression     'I > 2\s(I)'
_computing_cell_refinement       'CrysAlisPro 1.171.42.102a (Rigaku OD, 2023)'
_computing_data_collection       'CrysAlisPro 1.171.42.102a (Rigaku OD, 2023)'
_computing_data_reduction        'CrysAlisPro 1.171.42.102a (Rigaku OD, 2023)'
_computing_molecular_graphics    'Olex2 1.5 (Dolomanov et al., 2009)'
_computing_publication_material  'Olex2 1.5 (Dolomanov et al., 2009)'
_computing_structure_refinement  'SHELXL 2018/3 (Sheldrick, 2015)'
_computing_structure_solution    ?
_refine_diff_density_max         0.725
_refine_diff_density_min         -0.665
_refine_diff_density_rms         0.113
_refine_ls_extinction_coef       .
_refine_ls_extinction_method     none
_refine_ls_goodness_of_fit_ref   1.044
_refine_ls_hydrogen_treatment    constr
_refine_ls_matrix_type           full
_refine_ls_number_parameters     172
_refine_ls_number_reflns         2177
_refine_ls_number_restraints     135
_refine_ls_R_factor_all          0.0351
_refine_ls_R_factor_gt           0.0317
_refine_ls_restrained_S_all      1.014
_refine_ls_shift/su_max          0.001
_refine_ls_shift/su_mean         0.000
_refine_ls_structure_factor_coef Fsqd
_refine_ls_weighting_details     
'w=1/[\s^2^(Fo^2^)+(0.0566P)^2^] where P=(Fo^2^+2Fc^2^)/3'
_refine_ls_weighting_scheme      calc
_refine_ls_wR_factor_gt          0.0868
_refine_ls_wR_factor_ref         0.0897
_refine_special_details          ?
_olex2_refinement_description    
;
1. Fixed Uiso
 At 1.2 times of:
  All C(H) groups
2. Rigid body (RIGU) restrains
 All non-hydrogen atoms
 with sigma for 1-2 distances of 0.004 and sigma for 1-3 distances of 0.004
3.a Aromatic/amide H refined with riding coordinates:
 C23(H23), C33(H33), C63(H63), C22(H22), C21(H21), C61(H61), C51(H51),
 C53(H53), C43(H43), C41(H41), C42(H42), C32(H32), C31(H31), C62(H62), C52(H52)
;
_atom_sites_solution_hydrogens   geom
_atom_sites_solution_primary     ?
_atom_sites_solution_secondary   ?
loop_
_atom_site_label
_atom_site_type_symbol
_atom_site_fract_x
_atom_site_fract_y
_atom_site_fract_z
_atom_site_U_iso_or_equiv
_atom_site_adp_type
_atom_site_occupancy
_atom_site_site_symmetry_order
_atom_site_calc_flag
_atom_site_refinement_flags_posn
_atom_site_refinement_flags_adp
_atom_site_refinement_flags_occupancy
_atom_site_disorder_assembly
_atom_site_disorder_group
Bi1 Bi 0.41557(2) 0.26989(5) 0.38555(2) 0.07223(15) Uani 1 1 d . . . . .
C13 C 0.4106(3) 0.3122(11) 0.3011(3) 0.0670(13) Uani 1 1 d . . . . .
C12 C 0.3437(3) 0.5693(11) 0.3833(2) 0.0696(14) Uani 1 1 d . . . . .
C23 C 0.4378(3) 0.5018(11) 0.2839(2) 0.0711(14) Uani 1 1 d . . . . .
H23 H 0.457401 0.620015 0.307619 0.085 Uiso 1 1 calc R U . . .
C33 C 0.4369(3) 0.5209(11) 0.2328(2) 0.0717(14) Uani 1 1 d . . . . .
H33 H 0.455686 0.650774 0.222380 0.086 Uiso 1 1 calc R U . . .
C63 C 0.3797(3) 0.1410(12) 0.2643(2) 0.0781(16) Uani 1 1 d . . . . .
H63 H 0.359777 0.013825 0.274818 0.094 Uiso 1 1 calc R U . . .
C11 C 0.5132(3) 0.4827(11) 0.4161(2) 0.0711(14) Uani 1 1 d . . . . .
C22 C 0.3380(3) 0.6477(13) 0.4303(3) 0.0796(16) Uani 1 1 d . . . . .
H22 H 0.364154 0.578905 0.461968 0.096 Uiso 1 1 calc R U . . .
C21 C 0.5737(3) 0.4014(12) 0.4086(2) 0.0806(16) Uani 1 1 d . . . . .
H21 H 0.572658 0.262775 0.390842 0.097 Uiso 1 1 calc R U . . .
C61 C 0.5172(4) 0.6856(13) 0.4435(3) 0.0785(16) Uani 1 1 d . . . . .
H61 H 0.478182 0.742137 0.449808 0.094 Uiso 1 1 calc R U . . .
C51 C 0.5802(4) 0.8087(13) 0.4621(3) 0.0836(18) Uani 1 1 d . . . . .
H51 H 0.582439 0.946842 0.480233 0.100 Uiso 1 1 calc R U . . .
C53 C 0.3781(3) 0.1562(14) 0.2129(3) 0.0836(17) Uani 1 1 d . . . . .
H53 H 0.357369 0.040203 0.188885 0.100 Uiso 1 1 calc R U . . .
C43 C 0.4080(3) 0.3475(13) 0.1967(2) 0.0767(15) Uani 1 1 d . . . . .
H43 H 0.408368 0.357707 0.162225 0.092 Uiso 1 1 calc R U . . .
C41 C 0.6373(4) 0.7265(12) 0.4537(3) 0.087(2) Uani 1 1 d . . . . .
H41 H 0.678607 0.808572 0.466017 0.104 Uiso 1 1 calc R U . . .
C42 C 0.2546(3) 0.9316(13) 0.3845(3) 0.0856(17) Uani 1 1 d . . . . .
H42 H 0.226434 1.057014 0.384935 0.103 Uiso 1 1 calc R U . . .
C32 C 0.2938(3) 0.8279(14) 0.4306(3) 0.0875(18) Uani 1 1 d . . . . .
H32 H 0.290635 0.879184 0.462555 0.105 Uiso 1 1 calc R U . . .
C31 C 0.6349(3) 0.5241(14) 0.4271(2) 0.0852(17) Uani 1 1 d . . . . .
H31 H 0.674448 0.468706 0.421536 0.102 Uiso 1 1 calc R U . . .
C62 C 0.3038(3) 0.6678(14) 0.3367(3) 0.0805(16) Uani 1 1 d . . . . .
H62 H 0.307201 0.617230 0.304792 0.097 Uiso 1 1 calc R U . . .
C52 C 0.2577(3) 0.8467(16) 0.3377(3) 0.0876(19) Uani 1 1 d . . . . .
H52 H 0.228836 0.908318 0.306014 0.105 Uiso 1 1 calc R U . . .

loop_
_atom_site_aniso_label
_atom_site_aniso_U_11
_atom_site_aniso_U_22
_atom_site_aniso_U_33
_atom_site_aniso_U_23
_atom_site_aniso_U_13
_atom_site_aniso_U_12
Bi1 0.0817(2) 0.0670(2) 0.0717(2) 0.00620(9) 0.03042(15) -0.00088(10)
C13 0.072(3) 0.063(3) 0.070(3) -0.002(3) 0.028(3) 0.002(3)
C12 0.066(3) 0.080(4) 0.065(3) 0.002(3) 0.024(2) -0.006(3)
C23 0.077(3) 0.066(4) 0.068(3) -0.005(3) 0.021(3) -0.006(3)
C33 0.067(3) 0.077(4) 0.072(3) 0.000(3) 0.024(3) 0.000(3)
C63 0.090(4) 0.067(4) 0.083(4) -0.006(3) 0.037(3) -0.012(3)
C11 0.075(3) 0.073(4) 0.063(3) 0.007(3) 0.019(3) 0.005(3)
C22 0.073(3) 0.101(5) 0.072(3) 0.003(3) 0.035(3) 0.001(3)
C21 0.096(4) 0.077(4) 0.072(4) 0.000(3) 0.033(3) 0.011(3)
C61 0.075(4) 0.077(4) 0.082(4) 0.004(3) 0.025(3) 0.002(3)
C51 0.082(4) 0.090(5) 0.078(4) -0.001(3) 0.026(3) -0.007(3)
C53 0.088(4) 0.080(4) 0.081(4) -0.017(3) 0.025(3) -0.007(3)
C43 0.073(3) 0.089(4) 0.068(3) -0.001(3) 0.023(3) 0.002(3)
C41 0.082(4) 0.109(6) 0.070(4) 0.012(3) 0.026(3) -0.002(3)
C42 0.074(4) 0.095(5) 0.089(4) -0.008(3) 0.030(3) 0.001(3)
C32 0.076(4) 0.111(5) 0.079(4) -0.017(4) 0.030(3) -0.008(3)
C31 0.076(3) 0.109(5) 0.075(4) 0.016(3) 0.031(3) 0.014(3)
C62 0.077(4) 0.094(5) 0.072(4) -0.003(3) 0.027(3) 0.002(3)
C52 0.068(4) 0.111(6) 0.079(4) 0.001(4) 0.020(3) 0.011(4)

_geom_special_details            
;
 All esds (except the esd in the dihedral angle between two l.s. planes)
 are estimated using the full covariance matrix.  The cell esds are taken
 into account individually in the estimation of esds in distances, angles
 and torsion angles; correlations between esds in cell parameters are only
 used when they are defined by crystal symmetry.  An approximate (isotropic)
 treatment of cell esds is used for estimating esds involving l.s. planes.
;
loop_
_geom_bond_atom_site_label_1
_geom_bond_atom_site_label_2
_geom_bond_distance
_geom_bond_site_symmetry_2
_geom_bond_publ_flag
Bi1 C13 2.248(6) . ?
Bi1 C12 2.262(6) . ?
Bi1 C11 2.259(6) . ?
C13 C23 1.380(8) . ?
C13 C63 1.394(9) . ?
C12 C22 1.382(8) . ?
C12 C62 1.371(8) . ?
C23 H23 0.9300 . ?
C23 C33 1.370(7) . ?
C33 H33 0.9300 . ?
C33 C43 1.385(8) . ?
C63 H63 0.9300 . ?
C63 C53 1.375(9) . ?
C11 C21 1.403(8) . ?
C11 C61 1.374(9) . ?
C22 H22 0.9300 . ?
C22 C32 1.384(10) . ?
C21 H21 0.9300 . ?
C21 C31 1.381(9) . ?
C61 H61 0.9300 . ?
C61 C51 1.413(10) . ?
C51 H51 0.9300 . ?
C51 C41 1.350(11) . ?
C53 H53 0.9300 . ?
C53 C43 1.403(10) . ?
C43 H43 0.9300 . ?
C41 H41 0.9300 . ?
C41 C31 1.364(9) . ?
C42 H42 0.9300 . ?
C42 C32 1.370(10) . ?
C42 C52 1.371(9) . ?
C32 H32 0.9300 . ?
C31 H31 0.9300 . ?
C62 H62 0.9300 . ?
C62 C52 1.409(11) . ?
C52 H52 0.9300 . ?

loop_
_geom_angle_atom_site_label_1
_geom_angle_atom_site_label_2
_geom_angle_atom_site_label_3
_geom_angle
_geom_angle_site_symmetry_1
_geom_angle_site_symmetry_3
_geom_angle_publ_flag
C13 Bi1 C12 94.6(2) . . ?
C13 Bi1 C11 92.5(2) . . ?
C11 Bi1 C12 94.7(2) . . ?
C23 C13 Bi1 122.5(4) . . ?
C23 C13 C63 117.8(6) . . ?
C63 C13 Bi1 119.6(5) . . ?
C22 C12 Bi1 118.7(4) . . ?
C62 C12 Bi1 121.9(5) . . ?
C62 C12 C22 119.4(6) . . ?
C13 C23 H23 119.1 . . ?
C33 C23 C13 121.9(6) . . ?
C33 C23 H23 119.1 . . ?
C23 C33 H33 119.9 . . ?
C23 C33 C43 120.2(6) . . ?
C43 C33 H33 119.9 . . ?
C13 C63 H63 119.3 . . ?
C53 C63 C13 121.3(6) . . ?
C53 C63 H63 119.3 . . ?
C21 C11 Bi1 118.8(5) . . ?
C61 C11 Bi1 123.2(5) . . ?
C61 C11 C21 117.9(6) . . ?
C12 C22 H22 119.7 . . ?
C12 C22 C32 120.6(6) . . ?
C32 C22 H22 119.7 . . ?
C11 C21 H21 119.5 . . ?
C31 C21 C11 120.9(6) . . ?
C31 C21 H21 119.5 . . ?
C11 C61 H61 119.9 . . ?
C11 C61 C51 120.3(7) . . ?
C51 C61 H61 119.9 . . ?
C61 C51 H51 119.9 . . ?
C41 C51 C61 120.3(8) . . ?
C41 C51 H51 119.9 . . ?
C63 C53 H53 120.1 . . ?
C63 C53 C43 119.7(7) . . ?
C43 C53 H53 120.1 . . ?
C33 C43 C53 119.0(6) . . ?
C33 C43 H43 120.5 . . ?
C53 C43 H43 120.5 . . ?
C51 C41 H41 119.7 . . ?
C51 C41 C31 120.5(7) . . ?
C31 C41 H41 119.7 . . ?
C32 C42 H42 120.7 . . ?
C32 C42 C52 118.6(7) . . ?
C52 C42 H42 120.7 . . ?
C22 C32 H32 119.6 . . ?
C42 C32 C22 120.8(7) . . ?
C42 C32 H32 119.6 . . ?
C21 C31 H31 119.9 . . ?
C41 C31 C21 120.1(6) . . ?
C41 C31 H31 119.9 . . ?
C12 C62 H62 120.4 . . ?
C12 C62 C52 119.3(6) . . ?
C52 C62 H62 120.4 . . ?
C42 C52 C62 121.2(7) . . ?
C42 C52 H52 119.4 . . ?
C62 C52 H52 119.4 . . ?

loop_
_geom_torsion_atom_site_label_1
_geom_torsion_atom_site_label_2
_geom_torsion_atom_site_label_3
_geom_torsion_atom_site_label_4
_geom_torsion
_geom_torsion_site_symmetry_1
_geom_torsion_site_symmetry_2
_geom_torsion_site_symmetry_3
_geom_torsion_site_symmetry_4
_geom_torsion_publ_flag
Bi1 C13 C23 C33 177.3(4) . . . . ?
Bi1 C13 C63 C53 -177.4(5) . . . . ?
Bi1 C12 C22 C32 -178.9(6) . . . . ?
Bi1 C12 C62 C52 177.1(6) . . . . ?
Bi1 C11 C21 C31 -179.2(4) . . . . ?
Bi1 C11 C61 C51 179.2(5) . . . . ?
C13 C23 C33 C43 0.1(9) . . . . ?
C13 C63 C53 C43 -0.1(11) . . . . ?
C12 C22 C32 C42 0.2(11) . . . . ?
C12 C62 C52 C42 3.4(13) . . . . ?
C23 C13 C63 C53 1.9(9) . . . . ?
C23 C33 C43 C53 1.8(9) . . . . ?
C63 C13 C23 C33 -1.9(9) . . . . ?
C63 C53 C43 C33 -1.8(10) . . . . ?
C11 C21 C31 C41 0.6(10) . . . . ?
C11 C61 C51 C41 -0.8(11) . . . . ?
C22 C12 C62 C52 -0.2(11) . . . . ?
C21 C11 C61 C51 1.4(9) . . . . ?
C61 C11 C21 C31 -1.3(9) . . . . ?
C61 C51 C41 C31 0.0(11) . . . . ?
C51 C41 C31 C21 0.1(10) . . . . ?
C32 C42 C52 C62 -4.7(12) . . . . ?
C62 C12 C22 C32 -1.6(10) . . . . ?
C52 C42 C32 C22 2.9(11) . . . . ?

_shelx_res_file                  
;
TITL 0001 in I2/a
    0001.res
    created by SHELXL-2018/3 at 10:24:44 on 17-Oct-2023
REM I2/a (#15 in standard setting)
CELL 0.72771 20.491262 5.791902 26.856981 90 109.4966 90
ZERR 8 0.000302 0.000081 0.00041 0 0.0016 0
LATT 2
SYMM 0.5-X,+Y,-Z
SFAC C H Bi
DISP Bi -5.6303 10.9956 46608.6085
DISP C 0.0024 0.0017 12.0166
DISP H 0 0 0.6249
UNIT 144 120 8
RIGU

L.S. 10
PLAN  4
SIZE 0.6 0.6 0.6
TEMP -3.15
CONF
BOND
list 4
MORE -1
BOND $H
fmap 2
acta
OMIT -2 0 2
OMIT 0 0 4
REM <olex2.extras>
REM <HklSrc "%.\\0001.hkl">
REM </olex2.extras>

WGHT    0.056600
FVAR       1.47058
BI1   3    0.415572    0.269890    0.385545    11.00000    0.08170    0.06695 =
         0.07168    0.00620    0.03042   -0.00088
C13   1    0.410587    0.312210    0.301144    11.00000    0.07210    0.06251 =
         0.06981   -0.00195    0.02829    0.00216
C12   1    0.343724    0.569256    0.383323    11.00000    0.06552    0.08014 =
         0.06485    0.00198    0.02385   -0.00602
C23   1    0.437833    0.501839    0.283887    11.00000    0.07719    0.06603 =
         0.06771   -0.00514    0.02104   -0.00550
AFIX  43
H23   2    0.457401    0.620015    0.307619    11.00000   -1.20000
AFIX   0
C33   1    0.436876    0.520933    0.232821    11.00000    0.06668    0.07735 =
         0.07194    0.00049    0.02446   -0.00031
AFIX  43
H33   2    0.455686    0.650774    0.222380    11.00000   -1.20000
AFIX   0

C63   1    0.379710    0.140951    0.264340    11.00000    0.08977    0.06715 =
         0.08330   -0.00602    0.03681   -0.01236
AFIX  43
H63   2    0.359777    0.013825    0.274818    11.00000   -1.20000
AFIX   0

C11   1    0.513242    0.482721    0.416149    11.00000    0.07473    0.07252 =
         0.06275    0.00656    0.01865    0.00469
C22   1    0.338033    0.647732    0.430300    11.00000    0.07342    0.10124 =
         0.07206    0.00312    0.03465    0.00052
AFIX  43
H22   2    0.364154    0.578905    0.461968    11.00000   -1.20000
AFIX   0

C21   1    0.573743    0.401353    0.408592    11.00000    0.09601    0.07732 =
         0.07236   -0.00005    0.03343    0.01072
AFIX  43
H21   2    0.572658    0.262775    0.390842    11.00000   -1.20000
AFIX   0

C61   1    0.517181    0.685583    0.443503    11.00000    0.07526    0.07729 =
         0.08176    0.00403    0.02456    0.00156
AFIX  43
H61   2    0.478182    0.742137    0.449808    11.00000   -1.20000
AFIX   0
C51   1    0.580240    0.808675    0.462102    11.00000    0.08195    0.08969 =
         0.07831   -0.00147    0.02578   -0.00671
AFIX  43
H51   2    0.582439    0.946842    0.480233    11.00000   -1.20000
AFIX   0

C53   1    0.378139    0.156228    0.212878    11.00000    0.08753    0.07975 =
         0.08138   -0.01698    0.02544   -0.00706
AFIX  43
H53   2    0.357369    0.040203    0.188885    11.00000   -1.20000
AFIX   0
C43   1    0.407988    0.347524    0.196685    11.00000    0.07268    0.08907 =
         0.06792   -0.00137    0.02276    0.00173
AFIX  43
H43   2    0.408368    0.357707    0.162225    11.00000   -1.20000
AFIX   0

C41   1    0.637302    0.726513    0.453655    11.00000    0.08225    0.10925 =
         0.06987    0.01233    0.02602   -0.00217
AFIX  43
H41   2    0.678607    0.808572    0.466017    11.00000   -1.20000
AFIX   0

C42   1    0.254585    0.931607    0.384506    11.00000    0.07429    0.09540 =
         0.08920   -0.00818    0.03011    0.00135
AFIX  43
H42   2    0.226434    1.057014    0.384935    11.00000   -1.20000
AFIX   0
C32   1    0.293784    0.827907    0.430620    11.00000    0.07603    0.11073 =
         0.07911   -0.01697    0.03049   -0.00804
AFIX  43
H32   2    0.290635    0.879184    0.462555    11.00000   -1.20000
AFIX   0

C31   1    0.634866    0.524113    0.427136    11.00000    0.07593    0.10935 =
         0.07479    0.01599    0.03121    0.01444
AFIX  43
H31   2    0.674448    0.468706    0.421536    11.00000   -1.20000
AFIX   0

C62   1    0.303841    0.667845    0.336710    11.00000    0.07698    0.09360 =
         0.07201   -0.00346    0.02650    0.00242
AFIX  43
H62   2    0.307201    0.617230    0.304792    11.00000   -1.20000
AFIX   0
C52   1    0.257700    0.846708    0.337686    11.00000    0.06837    0.11145 =
         0.07943    0.00076    0.01983    0.01089
AFIX  43
H52   2    0.228836    0.908318    0.306014    11.00000   -1.20000
AFIX   0
HKLF 4


REM  0001 in I2/a
REM wR2 = 0.0897, GooF = S = 1.044, Restrained GooF = 1.014 for all data
REM R1 = 0.0317 for 1893 Fo > 4sig(Fo) and 0.0351 for all 2177 data
REM 172 parameters refined using 135 restraints

END

WGHT      0.0567      0.0000

REM Highest difference peak  0.725,  deepest hole -0.665,  1-sigma level  0.113
Q1    1   0.4194  0.2673  0.4240  11.00000  0.05    0.73
Q2    1   0.3801  0.3649  0.3788  11.00000  0.05    0.66
Q3    1   0.3739  0.2912  0.3629  11.00000  0.05    0.61
Q4    1   0.4416  0.3792  0.3785  11.00000  0.05    0.56
;
_shelx_res_checksum              90024
_shelx_hkl_file                  
;
   0   0   4 474101. 14270.5   1
   0   0  -4 453357. 14257.1   1
   0   0  -6 340726. 10442.8   1
   0   0   6 329255. 10450.8   1
   0   0   8 155522. 5025.29   1
   0   0  -8 153013. 5004.18   1
   0   0  10 153149. 5152.72   1
   0   0 -10 161510. 5160.31   1
   0   0  12 176454. 5658.71   1
   0   0 -12 167853. 5621.76   1
   0   0 -14 104456. 3711.41   1
   0   0  14 113708. 3766.83   1
   0   0 -16 29101.8 1248.45   1
   0   0  16 27376.5 1252.76   1
   0   0 -18 95909.0 3380.88   1
   0   0  18 98476.9 3419.96   1
   0   0 -20 5473.74 438.849   1
   0   0  20 5380.41 445.423   1
   0   0 -22 49040.7 1854.46   1
   0   0  22 45420.8 1834.06   1
   0   0 -24 258.193 121.113   1
   0   0  24 467.578 150.050   1
   0   1  -1 61284.9 2150.24   1
   0  -1  -1 67776.1 2103.36   1
   0  -1   1 64624.4 2159.83   1
   0   1   1 65725.3 2100.20   1
   0   1   3 5306.01 266.790   1
   0   1  -3 5058.70 340.435   1
   0  -1  -3 5515.49 269.548   1
   0   1   5 48598.9 1627.36   1
   0  -1   5 45652.7 1746.36   1
   0   1  -5 48014.5 1734.33   1
   0  -1  -5 47378.3 1617.57   1
   0  -1   7 18492.0 884.845   1
   0   1  -7 18188.9 856.400   1
   0  -1  -9 3208.55 274.797   1
   0   1   9 3084.31 274.986   1
   0   1  11 5997.69 428.016   1
   0  -1 -11 6665.97 435.494   1
   0  -1  11 7424.37 518.730   1
   0   1 -11 6209.04 464.632   1
   0   1  13 1172.18 199.924   1
   0  -1  13 1192.55 222.840   1
   0   1 -13 1031.84 199.519   1
   0  -1 -13 1222.00 193.047   1
   0   1  15 1017.86 192.145   1
   0  -1 -15 916.848 182.140   1
   0   1 -15 929.399 194.353   1
   0  -1  15 994.682 206.109   1
   0   1  17 18.9561 94.9388   1
   0  -1 -17 88.5312 98.5603   1
   0   1 -17 19.8017 104.843   1
   0  -1  17 63.0266 116.940   1
   0  -1 -21 1708.83 245.424   1
   0  -1  21 1833.60 260.463   1
   0   1 -21 1619.84 243.867   1
   0  -1  25-116.844 110.948   1
   0   1 -25 18.1698 88.2834   1
   0   1 -27 191.100 111.782   1
   0  -1  27 162.830 114.308   1
   0   2   0 473220. 14627.8   1
   0   2  -2 21944.0 934.964   1
   0  -2   2 22021.3 935.357   1
   0   2  -4 320145. 9957.63   1
   0   2   4 312526. 9775.78   1
   0  -2  -4 316903. 9776.28   1
   0  -2   6 15022.5 769.113   1
   0   2   6 14014.6 593.208   1
   0  -2  -6 13848.3 590.373   1
   0   2  -6 14721.2 740.634   1
   0   2  -8 128881. 4388.63   1
   0  -2   8 133816. 4441.97   1
   0   2 -10 46337.5 1778.16   1
   0   2  10 45521.8 1614.17   1
   0  -2 -10 43838.0 1593.94   1
   0  -2  10 43268.0 1792.13   1
   0  -2 -12 107276. 3648.51   1
   0   2  12 109403. 3657.49   1
   0  -2  12 111722. 3863.38   1
   0   2 -12 117092. 3837.58   1
   0  -2  14 89215.3 3158.83   1
   0   2  14 87496.5 2992.88   1
   0  -2 -14 85653.7 2976.62   1
   0   2 -14 89155.7 3109.02   1
   0   2 -16 25084.4 1164.65   1
   0   2  16 26304.9 1115.12   1
   0  -2  16 26761.0 1215.26   1
   0  -2 -16 25030.7 1085.52   1
   0   2 -18 49479.0 1954.41   1
   0  -2  18 52054.6 1998.39   1
   0   2 -20 114.680 114.285   1
   0  -2  20 733.510 182.202   1
   0   2 -22 26326.4 1179.82   1
   0  -2  22 27140.3 1204.88   1
   0  -2  26 7752.33 528.722   1
   0   2 -26 8082.01 519.281   1
   0   2 -28 288.666 123.458   1
   0  -2  28 244.209 123.803   1
   0   3   1 13998.5 674.565   1
   0  -3  -1 15045.5 694.477   1
   0  -3  -3 10957.6 540.166   1
   0   3   3 10768.4 533.303   1
   0  -3   3 10271.9 595.182   1
   0   3  -3 11560.7 621.014   1
   0  -3  -5 18516.8 766.899   1
   0   3   5 17816.3 757.869   1
   0  -3   5 21057.1 959.058   1
   0   3  -5 21168.5 930.673   1
   0   3  -7 2163.06 260.924   1
   0   3   7 2210.25 187.087   1
   0  -3  -7 2055.31 182.375   1
   0   3   9 17972.3 735.756   1
   0   3  -9 20898.1 945.487   1
   0  -3  -9 19984.2 757.444   1
   0  -3  11 171.696 132.917   1
   0   3 -11 57.5468 101.556   1
   0   3  11 79.6297 65.3702   1
   0  -3 -11-69.7378 61.7401   1
   0   3 -15 853.407 183.344   1
   0  -3  15 924.340 202.333   1
   0  -3  17 6777.85 510.164   1
   0   3 -17 6550.07 481.786   1
   0  -3  19 3202.20 343.299   1
   0   3 -19 4329.90 376.615   1
   0   3 -21 932.173 186.896   1
   0  -3  21 806.906 187.104   1
   0  -3  23 1165.82 207.559   1
   0   3 -23 1723.40 230.044   1
   0   3 -25 16.1814 90.0637   1
   0   4   0 75949.8 2610.19   1
   0  -4   0 73712.7 2585.22   1
   0   4   2 2730.75 254.055   1
   0   4  -2 3129.28 294.836   1
   0  -4  -2 3232.97 276.260   1
   0  -4   4 72572.4 2369.28   1
   0   4  -4 56802.0 2249.72   1
   0   4  -6 11522.6 644.733   1
   0  -4  -6 12555.1 565.714   1
   0   4  -8 42807.1 1601.71   1
   0  -4   8 36899.7 1587.96   1
   0  -4  10 14930.4 810.937   1
   0   4 -10 14930.1 780.579   1
   0   4 -12 24342.0 1096.87   1
   0  -4  12 23521.0 1118.12   1
   0   4 -16 4829.10 389.811   1
   0  -4  16 4168.03 390.390   1
   0   4 -20 1313.73 204.863   1
   0  -4  20 1123.45 200.780   1
   0   4 -22 5733.02 413.831   1
   0  -4  22 5903.64 435.574   1
   0  -5   3 5575.20 418.047   1
   0   5  -7 388.308 129.046   1
   0  -5   7 36.5896 97.1030   1
   0   5  -9 8867.20 548.773   1
   0  -5   9 9369.59 588.340   1
   0  -5  11 189.746 117.591   1
   0   5 -11 102.995 102.231   1
   0   5 -13 5447.65 405.440   1
   0  -5  13 4447.82 397.740   1
   0   5 -15 254.671 112.914   1
   0  -5  15 164.161 115.300   1
   0  -5  17 2484.51 284.472   1
   0   5 -17 2709.20 276.497   1
   0  -5  19 1353.95 206.895   1
   0   5 -19 1711.90 218.352   1
   0  -6  14 2571.50 277.169   1
   1   0 -25 90.6299 100.923   1
  -1   0  23 136.476 116.007   1
   1   0 -23-111.469 103.403   1
  -1   0  21-20.1934 98.1111   1
   1   0 -21-56.3727 111.814   1
   1   0 -19 18.7591 99.3166   1
  -1   0  19 40.3771 106.884   1
   1   0 -17-55.9541 106.267   1
  -1   0  17-58.6065 106.125   1
  -1   0  15-93.8681 104.490   1
   1   0 -15 89.6454 102.138   1
   1   0 -13-118.722 94.4376   1
  -1   0  13-53.5985 94.6254   1
  -1   0  11 131.331 109.281   1
   1   0  -9 189.716 102.892   1
  -1   0   9 116.536 103.271   1
   1   0  -7-11.2942 82.3061   1
  -1   0   7-24.5258 90.5979   1
   1   0  -5 7.80608 62.1707   1
  -1   0   5-17.0067 63.6648   1
  -1   0   3-4.76222 44.8091   1
   1   0  -3-42.9252 45.6189   1
   1   0   1 26.5983 45.6906   1
  -1   0  -1 15.3804 42.6934   1
   1   0   3 8.45846 71.9161   1
  -1   0  -3 33.3476 65.6250   1
   1   0   5 135.427 102.514   1
  -1   0  -5-115.526 98.2190   1
  -1   0  -7-99.7242 97.8816   1
   1   0   7 91.4107 99.6479   1
  -1   0  -9 163.590 110.702   1
   1   0   9 104.974 106.327   1
  -1   0 -11 35.8337 104.362   1
   1   0  11-38.2168 111.303   1
   1   0  13 20.0186 108.741   1
  -1   0 -13 56.7355 102.730   1
  -1   0 -15-136.329 118.297   1
   1   0  15-20.3721 102.048   1
   1   0  17 40.4995 104.354   1
  -1   0 -17-118.088 114.648   1
   1   0  19-61.2680 113.683   1
  -1   0 -19-58.4216 108.403   1
  -1   0 -21 19.3124 104.919   1
   1   0  21 121.161 117.641   1
  -1   0 -23-76.3551 106.246   1
   1   0  23 40.5555 104.492   1
  -1   0 -25-18.7455 91.0715   1
   1   1 -28 4062.68 353.221   1
  -1  -1  26 6467.57 475.987   1
   1   1 -26 5398.59 429.007   1
   1   1 -24 18674.7 899.061   1
  -1  -1  24 16647.0 885.289   1
  -1  -1  22 3685.42 364.616   1
   1   1 -22 3933.80 365.789   1
  -1  -1  20 38046.6 1600.41   1
   1   1 -20 39944.6 1595.38   1
   1   1 -18 19.4593 94.5789   1
   1  -1 -18 67.7720 98.7291   1
  -1  -1  18 292.740 143.691   1
  -1   1  18 36.5345 96.7494   1
  -1  -1  16 119519. 4104.00   1
  -1   1  16 121948. 4021.91   1
   1  -1 -16 112769. 3977.26   1
   1   1 -16 124577. 4088.76   1
   1  -1 -14 747.314 153.358   1
  -1  -1  14 694.927 180.292   1
   1   1 -14 830.863 175.953   1
  -1   1  14 544.855 140.555   1
   1  -1 -12 375136. 11504.9   1
   1   1 -12 342758. 11604.0   1
  -1   1  12 382605. 11524.9   1
  -1  -1  12 366174. 11666.4   1
   1  -1 -10 47265.0 1651.57   1
  -1  -1  10 46241.8 1797.61   1
  -1   1  10 44163.9 1650.02   1
   1   1 -10 45306.4 1758.96   1
  -1   1   8 490296. 15049.8   1
  -1  -1   8 483871. 15222.6   1
   1  -1  -8 496700. 15036.6   1
   1   1  -8 473392. 15183.4   1
   1  -1  -6 363479. 4352.94   1
   1   1  -6 362950. 4822.75   1
  -1   1   6 363903. 4362.35   1
   1   1  -4 84864.2 2870.12   1
  -1  -1   4 86384.8 2876.82   1
  -1  -1   0 158396. 4980.18   1
   1  -1   0 157500. 4958.93   1
  -1   1   0 163290. 4951.51   1
   1   1   0 152223. 4975.83   1
  -1  -1  -2 365753. 11340.8   1
   1   1   2 369062. 11338.6   1
   1   1   4 19725.1 804.693   1
  -1  -1  -4 20155.4 802.993   1
  -1   1  -4 20782.5 878.328   1
   1  -1   4 18779.1 877.004   1
   1  -1   6 674217. 20561.4   1
  -1   1  -6 681832. 20526.4   1
  -1  -1  -6 659487. 20431.2   1
   1   1   6 646098. 20445.3   1
  -1  -1  -8 8402.12 493.549   1
   1   1   8 8084.30 488.721   1
   1   1  10 304445. 10120.0   1
  -1   1 -10 331082. 10225.1   1
   1  -1  10 309819. 10218.0   1
  -1  -1 -10 342715. 10169.0   1
   1  -1  12 3183.17 347.820   1
   1   1  12 2985.15 313.445   1
  -1   1 -12 3896.35 365.110   1
  -1  -1 -12 3952.90 346.421   1
  -1   1 -14 111994. 3780.57   1
   1  -1  14 115862. 3821.14   1
  -1  -1 -14 109239. 3726.36   1
   1   1  14 101090. 3716.88   1
  -1   1 -16 23484.7 1117.50   1
  -1  -1 -16 22469.9 1079.39   1
   1  -1  18 41199.0 1657.97   1
  -1   1 -18 38066.9 1609.92   1
  -1  -1 -20 24162.1 1114.64   1
   1   1  20 25394.0 1146.02   1
  -1   1 -20 24252.7 1123.43   1
   1  -1  20 23596.8 1140.35   1
   1  -1  22 6165.77 485.580   1
  -1   1 -22 6166.18 469.756   1
  -1   1 -24 12783.5 715.579   1
   1  -1  24 12858.2 728.397   1
  -1   1 -26 1746.79 240.959   1
   1  -1  26 1837.57 250.449   1
   1  -1  28 5878.72 438.517   1
  -1   1 -28 5390.72 412.400   1
  -1  -2  29 240.018 115.997   1
   1   2 -29 31.1890 86.8789   1
   1   2 -27 33.3980 97.3720   1
  -1  -2  27 285.447 131.879   1
  -1  -2  25 427.050 147.094   1
   1   2 -25 663.981 162.479   1
  -1  -2  23-58.1642 105.311   1
   1   2 -23 90.3947 107.573   1
   1   2 -19 1002.85 198.656   1
  -1  -2  19 1153.53 221.530   1
   1   2 -17 2869.58 313.751   1
  -1  -2  17 2878.45 333.552   1
   1   2 -15 3761.34 360.350   1
  -1  -2  15 3209.94 354.807   1
  -1   2  15 3064.23 283.288   1
   1  -2 -15 3014.93 270.319   1
   1  -2 -13 10855.5 545.995   1
  -1   2  13 10164.9 540.271   1
  -1  -2  13 11137.9 692.048   1
   1   2 -13 12113.6 684.747   1
   1   2 -11 20731.8 1004.80   1
  -1   2  11 22580.1 865.921   1
   1  -2 -11 21411.3 853.593   1
  -1  -2  11 20324.0 1028.19   1
   1  -2  -9 10047.5 453.905   1
   1   2  -9 10615.9 623.423   1
  -1   2   9 10626.1 465.617   1
  -1  -2   9 10600.0 645.774   1
   1   2  -7 10776.0 646.724   1
  -1   2   7 11452.9 474.473   1
   1  -2  -5 1219.10 111.583   1
  -1   2   5 1567.40 124.015   1
  -1  -2   5 1173.05 187.891   1
   1   2  -5 1793.50 223.812   1
   1  -2  -3 46541.8 1600.66   1
  -1  -2   3 46416.5 1755.23   1
  -1   2   3 48047.3 1601.43   1
   1   2  -3 49407.2 1765.31   1
  -1   2   1 120.101 68.4049   1
  -1  -2   1 113.882 84.2994   1
   1  -2  -1 214.738 80.3125   1
   1  -2   1 13925.3 674.203   1
  -1  -2  -1 13344.3 628.880   1
   1   2   1 14326.2 638.171   1
  -1   2  -1 14896.7 668.707   1
   1  -2   3 11936.9 629.773   1
   1   2   3 11044.6 535.989   1
  -1   2  -3 11343.4 602.043   1
  -1  -2  -3 11840.8 550.620   1
  -1  -2  -5 24549.8 991.256   1
   1   2   5 27247.9 1011.80   1
  -1   2  -7 7136.18 496.015   1
  -1  -2  -7 7553.73 414.215   1
   1  -2   7 7093.63 513.806   1
   1   2   7 6702.07 399.847   1
   1  -2   9 428.229 154.891   1
   1   2   9 531.453 121.364   1
  -1   2  -9 785.640 176.622   1
  -1  -2  -9 632.025 128.248   1
   1   2  11 17438.1 801.075   1
  -1  -2 -11 16946.1 791.474   1
   1  -2  13 21.8245 109.292   1
   1   2  13-31.4493 91.5930   1
  -1   2 -13-80.5843 106.656   1
  -1  -2 -13 105.944 95.5165   1
  -1   2 -15 2757.97 314.372   1
   1   2  15 2521.43 274.263   1
  -1  -2 -15 2693.57 280.652   1
   1  -2  15 2795.01 326.890   1
  -1  -2 -17-50.1509 97.3868   1
  -1   2 -17-119.166 118.186   1
   1  -2  17 21.0958 105.655   1
   1  -2  19 1315.41 228.987   1
  -1   2 -19 545.055 165.964   1
  -1   2 -21 56.9374 103.103   1
  -1   2 -23 1112.91 200.521   1
   1  -2  23 882.216 191.433   1
  -1   2 -25 276.642 122.924   1
   1  -2  25 451.204 148.374   1
   1  -2  27 315.355 134.795   1
  -1   2 -27 196.575 114.548   1
  -1  -3  26 3699.66 334.662   1
   1   3 -26 3354.51 312.617   1
   1   3 -24 10775.5 615.567   1
  -1  -3  24 10715.1 631.785   1
  -1  -3  22 1811.04 252.194   1
   1   3 -22 2504.78 280.184   1
   1   3 -20 26461.0 1135.58   1
  -1  -3  20 23499.5 1131.01   1
  -1  -3  16 45822.7 1845.71   1
   1   3 -16 45930.6 1805.85   1
  -1  -3  14 1464.50 243.807   1
   1   3 -14 1457.22 227.729   1
   1  -3 -12 102132. 3346.84   1
  -1  -3  12 107337. 3675.92   1
   1   3 -12 112020. 3646.04   1
   1   3 -10 17447.8 864.420   1
  -1  -3  10 16126.6 870.796   1
   1  -3  -6 71287.9 2334.36   1
  -1   3   6 68877.0 2325.09   1
   1   3  -6 76066.8 2579.55   1
   1  -3  -4 94393.1 3087.81   1
   1   3  -4 96049.1 3250.70   1
  -1  -3   4 97547.6 3261.22   1
  -1   3   4 92144.6 3079.66   1
  -1   3   2 102585. 3521.34   1
  -1  -3   2 110853. 3647.78   1
   1  -3  -2 105152. 3531.73   1
  -1  -3   0 96093.0 3136.14   1
   1   3   0 90338.0 3107.46   1
  -1   3   0 90358.8 3094.23   1
   1  -3   2 189153. 5902.40   1
  -1  -3  -2 175546. 5800.95   1
  -1   3  -2 184338. 5861.91   1
   1   3   2 179944. 5794.52   1
   1   3   4 36494.8 1385.62   1
  -1   3  -4 38898.7 1504.22   1
   1  -3   4 39692.0 1539.93   1
  -1  -3  -4 38089.4 1399.20   1
   1   3   6 176427. 5670.17   1
  -1   3  -6 182458. 5836.11   1
   1  -3   6 170546. 5851.09   1
  -1  -3  -6 182877. 5679.21   1
   1  -3   8 461.088 159.248   1
  -1   3  -8 203.790 123.606   1
  -1  -3  -8 269.470 90.3893   1
   1   3   8 351.514 99.3218   1
  -1   3 -10 120206. 3893.43   1
   1   3  10 113333. 3671.35   1
  -1  -3 -10 112997. 3671.80   1
  -1   3 -12 3508.94 346.613   1
  -1  -3 -12 3345.04 270.247   1
   1  -3  12 3334.17 361.799   1
  -1   3 -14 67291.0 2452.29   1
   1  -3  14 65785.2 2480.89   1
   1  -3  16 8563.27 572.170   1
  -1   3 -16 7098.66 517.534   1
  -1   3 -18 24186.2 1085.30   1
   1  -3  18 22590.9 1089.34   1
  -1   3 -20 12365.1 688.387   1
   1  -3  20 11870.8 695.692   1
  -1   3 -22 6061.22 443.866   1
   1  -3  22 5858.98 448.929   1
   1  -3  24 6201.82 455.904   1
  -1   3 -24 6457.70 451.746   1
   1  -3  26 697.456 166.580   1
  -1   3 -26 668.713 154.839   1
  -1  -4  23 16.9041 89.5508   1
   1   4 -23 186.879 107.046   1
   1   4 -21 2451.59 267.963   1
  -1  -4  21 2340.78 275.853   1
   1   4 -19 284.183 120.479   1
  -1  -4  19 338.627 137.412   1
  -1  -4  17 3419.64 351.041   1
   1   4 -17 3688.55 338.290   1
  -1  -4  15 5562.47 452.423   1
   1   4 -13 6093.89 445.025   1
  -1  -4  13 4809.24 426.091   1
  -1  -4  11 10948.6 689.109   1
   1   4 -11 14234.9 724.761   1
  -1  -4   9 3002.31 325.495   1
   1   4  -9 3400.21 324.109   1
   1   4  -7 14549.5 750.279   1
  -1  -4   7 13715.0 761.677   1
   1   4  -5 136.286 109.568   1
   1  -4  -5 140.806 75.4198   1
   1  -4  -1 1117.24 174.473   1
   1   4  -1 928.461 169.487   1
  -1  -4   1 944.193 172.970   1
  -1   4   1 1031.86 162.344   1
  -1   4  -1 27180.7 1129.81   1
  -1  -4  -1 29066.9 1150.24   1
   1   4   1 27006.0 1120.34   1
   1  -4   1 26869.2 1152.98   1
  -1  -4  -3 3026.68 268.084   1
  -1   4  -3 3136.87 293.488   1
   1   4   3 2930.98 259.414   1
   1  -4   3 2667.77 288.387   1
  -1  -4  -5 17460.6 742.228   1
  -1   4  -5 15717.5 793.158   1
   1   4   5 16630.5 723.943   1
   1  -4   7 9014.22 592.659   1
  -1   4  -7 9846.77 586.838   1
   1  -4  11 15986.3 856.242   1
  -1   4 -11 15928.1 819.603   1
  -1   4 -13 1123.01 196.318   1
   1  -4  13 989.379 203.315   1
  -1   4 -15 5737.55 434.887   1
   1  -4  17-94.1468 109.683   1
  -1   4 -17 17.6336 98.1511   1
  -1   4 -19 3393.50 321.223   1
   1  -4  19 3611.18 343.261   1
   1  -4  21 121.643 107.809   1
  -1   4 -21 289.398 123.666   1
  -1   4 -23 1602.18 213.646   1
   1  -4  23 1757.42 229.614   1
   1   5 -20 4418.87 350.900   1
  -1  -5  20 4787.78 381.258   1
  -1  -5  18 52.3543 99.4192   1
   1   5 -18-75.8438 86.4158   1
   1   5 -16 7248.30 469.166   1
  -1  -5  16 6236.52 470.197   1
  -1  -5  14 653.322 170.193   1
   1   5 -14 285.891 124.973   1
   1   5 -12 9997.80 567.783   1
  -1  -5  12 7450.10 536.048   1
   1   5  -8 11004.3 610.702   1
  -1  -5   8 10132.4 621.004   1
   1   5  -6 10007.2 566.633   1
  -1  -5   6 8531.25 559.522   1
   1   5  -4 15043.4 752.560   1
  -1  -5   4 15431.8 789.460   1
   1  -5   4 2489.08 282.899   1
  -1   5  -4 3018.13 290.272   1
   1  -5   6 14933.1 818.603   1
  -1   5  -6 17781.2 826.139   1
  -1   5  -8 154.695 120.128   1
   1  -5   8 321.766 138.107   1
  -1   5 -10 10979.3 615.991   1
   1  -5  10 9793.47 623.683   1
   1  -5  12 952.964 193.272   1
  -1   5 -12 900.312 173.309   1
   1  -5  14 8054.85 535.290   1
  -1   5 -14 7905.60 508.493   1
  -1   5 -16 1335.83 203.221   1
   1  -5  16 891.700 184.655   1
   1  -5  18 3253.31 316.231   1
  -1   5 -18 3420.23 309.979   1
  -1  -6  15 1138.42 196.698   1
   1   6 -15 1260.93 185.765   1
  -1  -6  13 1380.34 213.196   1
   1  -6  15 1639.22 216.930   1
   2   0 -24 27748.2 1207.47   1
  -2   0  24 27541.8 1229.21   1
   2   0 -22 7681.52 521.390   1
  -2   0  22 7429.46 530.487   1
  -2   0  20 68413.8 2433.52   1
   2   0 -20 62957.9 2382.84   1
   2   0 -16 62448.7 2265.07   1
  -2   0  16 61039.4 2283.22   1
  -2   0  14 170402. 5762.88   1
   2   0 -14 182354. 5761.44   1
   2   0 -12 8125.15 508.291   1
  -2   0  12 9063.62 550.347   1
   2   0 -10 492739. 14805.0   1
  -2   0  10 459387. 14819.1   1
   2   0  -8 7124.07 411.474   1
  -2   0   8 6757.41 417.057   1
  -2   0   6 858661. 25634.4   1
   2   0  -6 815132. 25639.2   1
   2   0  -4 21073.0 787.507   1
  -2   0   4 21790.3 794.348   1
  -2   0   2 387847. 11571.6   1
   2   0  -2 365985. 11571.9   1
  -2   0   0 230536. 6997.56   1
   2   0   0 218947. 6997.70   1
  -2   0  -2 397850. 12971.9   1
   2   0   2 443559. 12996.3   1
  -2   0  -4 61236.6 2197.67   1
   2   0   4 65356.1 2234.23   1
   2   0   6 194861. 6223.83   1
  -2   0  -6 190885. 6203.75   1
  -2   0  -8 271999. 8272.08   1
   2   0   8 245875. 8252.65   1
  -2   0 -10 31211.3 1308.65   1
   2   0  10 29937.9 1310.70   1
   2   0  12 210401. 6966.69   1
  -2   0 -12 217829. 6962.68   1
  -2   0 -14 5970.45 458.610   1
   2   0  14 4684.67 424.950   1
   2   0  16 91133.2 3253.37   1
  -2   0 -16 92352.2 3241.51   1
   2   0  18 1269.23 225.091   1
  -2   0 -18 701.634 174.622   1
  -2   0 -20 44303.1 1758.72   1
   2   0  20 43594.3 1780.33   1
  -2   0 -22 1083.71 205.917   1
   2   0  22 1173.96 225.610   1
   2   0  24 16618.4 855.541   1
  -2   0 -24 14484.4 800.374   1
  -2  -1  27 264.903 134.125   1
   2   1 -27 121.563 107.700   1
  -2  -1  25 575.819 162.282   1
   2   1 -25 470.688 148.341   1
  -2  -1  23 196.890 117.266   1
   2   1 -23 147.282 109.665   1
   2  -1 -21 84.2492 98.4143   1
   2   1 -21 318.859 134.967   1
  -2  -1  21 345.493 148.279   1
   2   1 -19 2920.05 317.929   1
   2  -1 -19 2738.87 283.376   1
  -2   1  19 3113.46 307.040   1
  -2  -1  19 2925.27 326.744   1
  -2  -1  17 1549.92 241.872   1
   2   1 -17 929.946 191.369   1
  -2   1  17 1352.04 201.851   1
   2  -1 -17 1420.87 205.411   1
  -2   1  15 5166.66 381.324   1
   2  -1 -15 5199.99 375.338   1
  -2  -1  15 4864.45 432.082   1
   2   1 -15 4929.91 416.635   1
   2   1 -13 1248.27 208.590   1
   2  -1 -13 1159.98 168.694   1
  -2  -1  13 1071.32 206.991   1
  -2   1  13 1183.89 177.702   1
   2   1 -11 35933.0 1487.54   1
  -2  -1  11 38722.0 1540.75   1
   2  -1 -11 38998.8 1385.36   1
  -2   1  11 36128.7 1382.84   1
   2   1  -9 13044.9 688.348   1
   2  -1  -9 13103.9 557.463   1
  -2  -1   9 12740.7 703.546   1
  -2   1   9 12058.4 555.198   1
  -2  -1   7 7062.17 453.359   1
   2   1  -7 7592.55 466.548   1
  -2   1   7 6403.08 309.085   1
   2  -1  -7 7004.11 312.936   1
   2   1  -5 58735.0 2083.35   1
  -2  -1   5 59645.6 2095.73   1
  -2  -1   3 5648.58 351.218   1
   2   1  -3 5679.57 350.317   1
  -2   1   1 93568.3 2906.23   1
   2  -1  -1 88461.4 2905.51   1
  -2  -1  -1 1188.65 162.129   1
   2   1   1 1487.14 168.455   1
  -2   1  -1 1440.50 166.258   1
   2  -1   1 1184.75 161.270   1
   2  -1   3 5241.25 374.270   1
  -2   1  -3 5811.33 379.127   1
   2   1   5 1109.87 176.300   1
  -2   1  -5 1018.36 189.088   1
   2  -1   5 890.548 187.135   1
  -2  -1  -5 1074.77 169.633   1
  -2   1  -7 385.304 138.378   1
   2  -1   7 570.733 156.987   1
   2   1   7 269.254 120.733   1
   2   1   9 153.581 109.698   1
  -2  -1  -9 16.8513 91.5627   1
  -2   1  -9 57.2463 92.7369   1
   2  -1   9 99.5278 108.147   1
   2  -1  11 7353.01 534.022   1
  -2   1 -11 7119.24 520.366   1
   2   1  13 250.716 128.458   1
  -2  -1 -13 173.927 122.131   1
  -2   1 -15 3196.95 342.712   1
   2  -1  15 3261.65 356.085   1
   2   1  15 3299.69 345.822   1
  -2  -1 -15 3436.87 348.994   1
  -2   1 -17 614.927 173.111   1
   2  -1  17 572.462 171.865   1
  -2  -1 -17 242.053 130.473   1
   2   1  17 565.145 163.277   1
   2  -1  19 171.301 132.612   1
  -2  -1 -19-80.9104 122.840   1
  -2   1 -19-60.4148 114.726   1
   2   1  19 101.207 127.746   1
   2   1  21 1614.75 246.369   1
  -2   1 -21 1291.61 222.552   1
  -2  -1 -21 1680.05 252.433   1
   2  -1  21 1473.55 237.586   1
  -2   1 -23 207.912 121.612   1
   2  -1  23 173.436 123.985   1
   2  -1  27 18.3971 94.8005   1
  -2   1 -27 17.2448 86.3593   1
   2   2 -30 76.2646 94.5128   1
  -2  -2  30 134.019 109.614   1
   2   2 -28 6008.08 437.912   1
  -2  -2  28 7148.77 480.788   1
   2   2 -26 1988.82 250.161   1
  -2  -2  26 2052.24 261.671   1
  -2  -2  24 18604.0 914.609   1
   2   2 -24 17659.0 877.693   1
  -2  -2  22 9735.99 614.400   1
   2   2 -22 9376.28 592.500   1
  -2  -2  20 25840.2 1167.99   1
   2   2 -20 23865.8 1112.47   1
  -2  -2  18 67892.7 2441.21   1
   2   2 -18 60603.7 2342.39   1
  -2  -2  16 10779.9 671.170   1
   2   2 -16 9677.31 615.770   1
   2  -2 -16 9564.39 514.338   1
  -2   2  16 9735.61 525.575   1
  -2   2  14 113534. 3643.86   1
   2   2 -14 107757. 3803.86   1
  -2  -2  14 114235. 3874.61   1
   2  -2 -14 109872. 3619.78   1
  -2   2  10 166479. 5099.72   1
  -2  -2  10 155999. 5424.26   1
   2   2 -10 164670. 5404.13   1
   2  -2 -10 162483. 5088.24   1
   2   2  -8 1151.85 204.615   1
  -2  -2   8 1336.82 211.066   1
   2   2  -6 354520. 11038.7   1
  -2  -2   6 345663. 11039.6   1
  -2   2   4 33405.2 1118.87   1
   2  -2  -4 32866.2 1125.28   1
   2   2  -4 33273.1 1330.37   1
  -2  -2   4 32393.5 1330.53   1
   2  -2  -2 416302. 13085.4   1
  -2   2   2 438856. 13074.4   1
  -2  -2   2 420559. 13210.9   1
   2   2  -2 416332. 13200.4   1
   2   2   0 79702.6 2727.85   1
   2  -2   0 82144.7 2714.86   1
  -2   2   0 78774.7 2682.91   1
  -2  -2   0 80656.3 2728.90   1
   2  -2   2 242236. 7427.31   1
  -2   2  -2 226613. 7379.35   1
   2   2   2 229188. 7335.52   1
  -2  -2  -2 233379. 7349.70   1
   2   2   4 202636. 6255.95   1
  -2  -2  -4 198570. 6254.82   1
  -2   2  -4 199433. 6343.99   1
   2  -2   4 181865. 6349.65   1
   2  -2   6 140961. 5011.92   1
   2   2   6 155169. 4897.96   1
  -2  -2  -6 159761. 4903.86   1
  -2   2  -6 144806. 4981.45   1
  -2  -2  -8 214107. 6642.97   1
   2  -2   8 193656. 6768.63   1
   2   2   8 211971. 6653.79   1
  -2   2  -8 208260. 6762.31   1
   2   2  10 11004.0 597.366   1
  -2  -2 -10 9792.76 569.201   1
  -2   2 -12 149015. 5047.08   1
   2  -2  12 153070. 5091.05   1
  -2   2 -14 285.186 138.256   1
  -2  -2 -14 375.898 138.159   1
   2   2  14 493.310 148.720   1
   2  -2  14 409.377 159.617   1
   2   2  16 72577.8 2532.37   1
  -2   2 -16 69385.6 2561.55   1
  -2  -2 -16 67411.5 2498.72   1
   2  -2  16 69213.4 2577.38   1
  -2   2 -18 79.5935 110.751   1
   2  -2  18-62.7986 110.822   1
   2  -2  20 19448.9 994.196   1
  -2   2 -20 21602.6 1007.65   1
   2  -2  22 4365.34 396.442   1
  -2   2 -24 10309.1 611.847   1
   2  -2  24 10066.7 623.224   1
   2  -2  26 2643.84 289.045   1
  -2   2 -26 2553.39 278.757   1
   2   3 -27 458.783 129.625   1
  -2  -3  27 581.619 150.492   1
   2   3 -23 4685.00 377.396   1
  -2  -3  23 3880.83 364.151   1
  -2  -3  21 1355.03 223.702   1
   2   3 -21 910.854 182.353   1
   2   3 -19 2987.67 312.062   1
  -2  -3  19 2965.61 332.382   1
   2   3 -17 1850.69 255.233   1
  -2  -3  17 2124.42 283.116   1
   2   3 -15 10270.1 627.482   1
  -2  -3  15 10773.4 668.095   1
  -2  -3  13 479.053 158.986   1
   2   3 -13 685.803 166.389   1
  -2  -3  11 10106.8 595.444   1
   2   3 -11 12196.8 617.166   1
  -2   3   9 364.728 54.5844   1
   2   3  -9 546.259 152.189   1
   2  -3  -9 369.409 55.2597   1
  -2   3   7 2938.16 181.212   1
   2  -3  -7 3267.35 187.823   1
  -2  -3   7 3504.73 335.382   1
  -2   3   5 27702.0 1031.36   1
  -2  -3   5 30185.5 1252.57   1
   2   3  -5 30061.2 1240.00   1
  -2   3   3 22983.0 920.779   1
   2   3  -3 25470.9 1062.43   1
   2  -3  -3 22830.2 935.439   1
  -2  -3   3 26015.2 1081.94   1
  -2   3   1 24442.9 1032.94   1
   2  -3  -1 27565.2 1081.94   1
  -2  -3   1 27954.2 1133.59   1
   2   3  -1 26720.4 1110.91   1
   2  -3   3 50353.6 1817.50   1
   2   3   3 45585.4 1694.99   1
  -2  -3  -3 44540.2 1688.82   1
  -2   3  -3 47265.6 1762.26   1
   2   3   5 159.028 86.7290   1
  -2  -3  -5 137.474 85.9622   1
  -2   3  -5 213.702 112.463   1
   2  -3   5-19.2361 99.2052   1
  -2  -3  -7 7344.49 436.140   1
   2   3   7 8028.47 448.716   1
   2  -3   9 4522.14 420.471   1
  -2   3  -9 5429.07 431.877   1
  -2  -3  -9 5494.51 365.351   1
   2   3   9 5804.99 369.375   1
  -2   3 -11 10360.9 638.823   1
   2  -3  11 10706.0 670.011   1
   2  -3  13 5522.90 452.478   1
  -2   3 -13 4759.20 414.600   1
   2  -3  15 3699.40 369.975   1
  -2   3 -15 3528.46 348.673   1
  -2   3 -17 3358.17 336.712   1
   2  -3  17 3022.98 333.568   1
  -2   3 -19-18.4688 97.7830   1
   2  -3  19 96.9439 107.920   1
   2  -3  21 1999.10 263.437   1
  -2   3 -21 1796.26 243.475   1
   2  -3  25 1212.16 203.771   1
  -2   3 -25 1142.06 190.152   1
  -2  -4  24 3039.82 297.165   1
   2   4 -24 2507.71 265.406   1
   2   4 -20 5083.47 386.779   1
  -2  -4  20 3945.61 372.069   1
  -2  -4  18 8644.36 583.650   1
   2   4 -18 9873.53 588.511   1
   2   4 -16 4156.14 358.891   1
  -2  -4  16 3352.14 346.282   1
   2   4 -14 27228.6 1200.03   1
  -2  -4  14 29159.7 1259.36   1
  -2  -4  12 5686.58 451.898   1
   2   4 -12 5405.25 422.849   1
   2   4 -10 53744.9 1922.02   1
  -2  -4  10 46044.9 1905.63   1
   2   4  -8 321.995 132.520   1
   2   4  -6 82240.1 2832.54   1
  -2  -4   6 77095.3 2792.38   1
  -2  -4   4 10057.9 606.406   1
   2  -4  -4 11090.0 540.752   1
   2   4  -4 10819.9 614.362   1
  -2  -4   2 64413.8 2343.77   1
   2   4  -2 63737.5 2326.10   1
  -2   4   2 64177.1 2245.29   1
   2  -4  -2 68303.9 2290.70   1
   2   4   0 31069.2 1282.33   1
  -2   4   0 32043.4 1270.63   1
  -2  -4   0 34332.1 1325.07   1
   2  -4   0 32392.0 1301.77   1
   2  -4   2 50876.6 1863.37   1
  -2   4  -2 49591.6 1821.26   1
  -2  -4  -2 46496.2 1787.32   1
   2   4   2 48851.1 1787.01   1
  -2   4  -4 24440.9 1078.19   1
  -2  -4  -4 25285.0 1020.79   1
   2   4   4 26101.2 1019.40   1
  -2   4  -6 21177.5 1002.37   1
   2  -4   6 22396.5 1048.23   1
  -2  -4  -6 22110.0 913.137   1
   2  -4   8 41519.6 1651.23   1
  -2   4  -8 38824.3 1583.54   1
   2  -4  10 8730.05 584.980   1
  -2   4 -10 9127.45 570.243   1
   2  -4  12 30899.2 1344.56   1
  -2   4 -12 30954.0 1312.32   1
   2  -4  14 1435.77 232.456   1
  -2   4 -14 1769.38 241.549   1
  -2   4 -16 12723.4 704.442   1
   2  -4  16 13494.0 740.207   1
  -2   4 -18 648.294 157.437   1
   2  -4  18 514.270 150.687   1
  -2   4 -20 9603.02 573.154   1
   2  -4  20 9705.73 587.242   1
   2  -4  22 503.496 145.458   1
  -2   4 -22 769.455 161.892   1
  -2  -5  19 2252.02 271.509   1
   2   5 -19 2542.20 261.667   1
  -2  -5  17 126.505 111.939   1
   2   5 -17 16.2181 90.2881   1
   2   5 -15 3568.09 323.237   1
  -2  -5  15 3327.68 334.479   1
   2   5 -13 355.727 129.074   1
  -2  -5  13 202.723 122.909   1
   2   5 -11 8029.72 493.640   1
  -2  -5  11 6335.96 478.600   1
   2   5  -9 2747.54 283.331   1
  -2  -5   9 2627.19 293.639   1
   2   5  -7 8075.86 512.247   1
  -2  -5   7 8505.79 549.034   1
   2   5  -5 7310.53 482.779   1
   2   5  -3 1935.34 240.519   1
  -2  -5   3 2023.63 240.217   1
  -2  -5   1 19263.1 888.588   1
  -2   5  -7 7955.67 497.659   1
   2  -5   7 6338.07 480.975   1
   2  -5   9 867.182 182.551   1
  -2   5  -9 1385.65 204.665   1
   2  -5  11 4051.73 380.643   1
  -2   5 -11 6101.13 427.924   1
   2  -5  13 2133.96 265.491   1
  -2   5 -13 2943.88 291.913   1
  -2   5 -15 2394.25 261.517   1
   2  -5  15 1710.31 238.034   1
   2  -5  17 1586.68 228.161   1
  -2   5 -17 2415.01 259.051   1
   2  -5  19 193.958 107.596   1
  -2   5 -19 74.3801 92.2123   1
   2   6 -16 536.348 129.220   1
  -2  -6  16 477.167 137.882   1
   2   6 -14 4044.57 327.999   1
  -2  -6  14 3229.97 318.152   1
  -2  -6  12 543.382 151.049   1
   3   0 -25-70.8440 91.2888   1
   3   0 -23-126.370 100.479   1
  -3   0  23 133.403 108.567   1
   3   0 -21 125.348 110.904   1
  -3   0  21-56.6929 105.186   1
  -3   0  19 113.600 107.860   1
   3   0 -19-122.811 104.391   1
   3   0 -17-51.7948 93.7774   1
  -3   0  17 55.8652 101.147   1
   3   0 -15-65.2007 92.8881   1
  -3   0  15-91.2722 101.628   1
   3   0 -11 94.5073 83.6527   1
  -3   0  11 74.3848 86.6941   1
   3   0  -9 171.300 96.4506   1
   3   0  -7 40.2666 72.3519   1
  -3   0   7 71.6855 79.6592   1
   3   0  -5 85.6044 68.2177   1
  -3   0   5 101.903 73.7999   1
   3   0  -3-7.66205 66.4618   1
  -3   0   3-37.9193 69.5453   1
   3   0  -1 64.9280 75.5959   1
  -3   0   1 61.8085 76.6108   1
  -3   0  -1 46.1914 107.777   1
   3   0   1 161.013 113.615   1
  -3   0  -3 14.3676 74.0362   1
   3   0   3-43.2877 89.3616   1
   3   0   5-34.4677 116.542   1
  -3   0  -5 16.2951 110.194   1
  -3   0  -7 108.332 126.045   1
   3   0   7 172.425 133.737   1
  -3   0  -9-38.8868 105.621   1
   3   0   9-62.9202 116.744   1
   3   0  11 21.7817 105.821   1
  -3   0 -11-40.1056 106.163   1
   3   0  13-22.3166 104.997   1
  -3   0 -13-102.720 108.782   1
  -3   0 -15 83.4421 121.573   1
   3   0  15 180.616 131.566   1
  -3   0 -17-20.8948 104.648   1
   3   0  17-90.1739 122.459   1
  -3   0 -19 41.2149 111.933   1
   3   0  19-65.8236 113.062   1
  -3   0 -21 60.5608 109.649   1
   3   0  21-64.2941 119.283   1
  -3   0 -23 19.6457 98.3812   1
   3   0  23-41.6465 110.241   1
  -3   0 -25 56.9278 100.495   1
   3   0  25 120.253 121.740   1
  -3  -1  26 20237.4 966.967   1
   3   1 -26 19653.1 943.047   1
   3   1 -24 416.525 139.649   1
  -3  -1  24 387.622 139.799   1
  -3  -1  22 50308.4 1928.18   1
   3   1 -22 48454.6 1897.95   1
  -3   1  20 4443.29 368.374   1
   3  -1 -20 4304.23 356.513   1
   3   1 -20 4116.81 376.307   1
  -3  -1  20 4703.84 414.717   1
  -3   1  18 95280.1 3335.77   1
   3  -1 -18 94471.0 3309.73   1
   3   1 -18 97677.9 3401.41   1
   3   1 -16 31818.3 1345.70   1
  -3  -1  16 31387.6 1378.19   1
  -3  -1  14 151173. 4818.03   1
   3  -1 -14 141720. 4630.62   1
  -3   1  14 143005. 4647.03   1
   3   1 -14 137050. 4734.31   1
   3  -1 -12 163747. 5477.91   1
   3   1 -12 170315. 5642.51   1
  -3  -1  12 179022. 5698.32   1
  -3   1  12 180061. 5510.69   1
   3   1 -10 164861. 5178.77   1
  -3   1  10 157967. 4961.38   1
   3  -1 -10 155972. 4945.59   1
  -3  -1  10 147842. 5122.29   1
   3   1  -8 214828. 7030.55   1
  -3   1   8 224899. 6806.10   1
  -3  -1   8 214379. 7036.34   1
   3  -1  -8 217908. 6792.32   1
   3   1  -6 79670.1 2749.65   1
  -3  -1   6 80345.2 2760.75   1
  -3  -1   4 495019. 15314.9   1
   3   1  -4 494139. 15313.1   1
  -3   1   2 12196.3 505.147   1
   3  -1  -2 11911.2 508.586   1
  -3  -1   2 11784.1 592.974   1
   3   1  -2 11894.5 590.878   1
   3  -1   0 999999. 30199.2   1
  -3  -1   0 971775. 30254.2   1
   3   1   0 991358. 30244.6   1
  -3   1   0 980956. 30191.0   1
   3  -1   2 27233.6 1105.33   1
  -3  -1  -2 27170.3 1085.07   1
   3   1   2 27864.5 1101.76   1
  -3   1  -2 24609.2 1064.73   1
   3   1   4 372124. 11409.2   1
   3  -1   4 365873. 11446.3   1
  -3   1  -4 366816. 11418.8   1
  -3  -1  -4 350691. 11388.2   1
  -3   1  -6 23655.1 1079.56   1
   3  -1   6 23565.4 1096.94   1
  -3  -1  -6 24636.4 1069.25   1
  -3  -1  -8 161953. 5411.72   1
   3   1   8 165311. 5436.05   1
   3  -1   8 168630. 5490.54   1
  -3   1  -8 163149. 5446.22   1
   3  -1  10 56802.7 2237.85   1
  -3   1 -10 57724.4 2215.58   1
  -3  -1 -10 60698.7 2208.59   1
   3   1  10 58928.5 2202.29   1
   3   1  12 122141. 4094.34   1
  -3  -1 -12 116729. 4071.56   1
  -3   1 -14 77758.8 2702.21   1
   3   1  14 69106.2 2644.69   1
  -3  -1 -14 70522.9 2649.34   1
   3  -1  14 74314.8 2710.12   1
   3  -1  16 25121.2 1170.39   1
  -3  -1 -16 23616.4 1132.87   1
  -3   1 -16 23917.7 1138.26   1
   3   1  16 24980.1 1152.20   1
  -3  -1 -18 43999.6 1787.37   1
  -3   1 -18 43885.6 1781.30   1
   3  -1  18 46376.8 1814.05   1
   3   1  18 44363.1 1791.12   1
   3  -1  20 737.403 182.960   1
  -3   1 -20 971.451 197.329   1
  -3  -1 -22 31461.4 1348.15   1
   3  -1  22 30296.9 1333.94   1
  -3   1 -22 30641.5 1321.95   1
  -3   1 -26 8474.42 549.753   1
   3  -1  26 9327.07 589.808   1
   3  -1  28 233.308 125.521   1
  -3   1 -28 335.363 132.275   1
   3   2 -29 31.6043 90.0267   1
  -3  -2  29 33.8503 94.2071   1
   3   2 -27 495.703 145.504   1
  -3  -2  27 500.093 147.900   1
  -3  -2  25-37.7453 97.2512   1
   3   2 -25 69.5213 96.7373   1
  -3  -2  23 477.448 157.269   1
   3   2 -23 484.899 145.425   1
   3   2 -21 1408.27 218.295   1
  -3  -2  21 1349.39 234.875   1
   3   2 -19 2254.17 283.051   1
  -3  -2  19 1992.53 280.455   1
  -3  -2  17 4903.23 434.956   1
   3   2 -17 5494.82 433.897   1
   3  -2 -15 225.812 84.5333   1
  -3  -2  15 315.251 137.803   1
   3   2 -15 413.027 144.538   1
  -3   2  15 371.455 95.4733   1
   3   2 -13 11490.8 672.762   1
   3  -2 -13 11105.1 486.623   1
  -3  -2  13 11518.0 697.187   1
  -3   2  13 11682.5 501.117   1
   3  -2 -11 32.4825 26.3035   1
  -3  -2  11-19.1598 95.9480   1
  -3   2  11 15.2817 34.4138   1
   3   2  -9 22217.1 1010.67   1
  -3  -2   9 20123.3 988.046   1
   3   2  -7 4164.02 356.659   1
  -3  -2   7 3417.63 333.650   1
  -3   2   3 5061.61 280.439   1
   3  -2  -3 5336.49 292.303   1
   3   2  -3 5142.99 375.859   1
  -3  -2   3 5126.15 377.014   1
   3   2  -1 3325.23 294.392   1
  -3  -2   1 2988.86 278.764   1
   3  -2  -1 2822.55 240.423   1
  -3   2   1 2520.89 222.155   1
   3   2   1 9543.03 520.898   1
  -3  -2  -1 10263.4 538.456   1
   3  -2   1 7922.37 491.732   1
  -3   2  -1 8187.21 487.268   1
   3   2   3 4167.30 323.807   1
   3  -2   3 3581.68 328.462   1
  -3  -2  -3 3899.04 318.314   1
   3   2   5 8314.10 488.114   1
   3  -2   5 7162.07 512.356   1
  -3   2  -5 7177.20 500.730   1
  -3  -2  -5 8595.13 497.295   1
   3  -2   7 40.4374 115.182   1
  -3  -2  -7-45.0974 93.0980   1
   3   2   7 31.3814 91.3966   1
  -3   2  -7 56.6334 102.539   1
   3   2   9 12302.5 670.817   1
  -3   2  -9 11720.9 702.874   1
  -3  -2  -9 12787.9 670.758   1
   3  -2   9 12159.0 726.091   1
  -3  -2 -11 157.337 116.448   1
   3  -2  11 236.367 135.740   1
  -3   2 -11 205.132 129.595   1
   3   2  11 190.926 115.618   1
   3  -2  13 4789.92 434.212   1
  -3   2 -13 5656.49 456.724   1
   3   2  13 5023.75 409.795   1
  -3  -2 -13 5114.12 415.338   1
  -3  -2 -15 18.4966 105.379   1
  -3   2 -15 20.6761 109.470   1
   3   2  15 37.9940 105.742   1
   3  -2  15 108.457 123.579   1
  -3   2 -17 1655.77 248.010   1
   3  -2  17 1636.07 257.182   1
  -3  -2 -17 1714.51 247.414   1
  -3   2 -19 2322.50 288.501   1
   3  -2  19 2400.14 303.473   1
   3  -2  21 1165.08 212.027   1
  -3   2 -21 846.577 183.847   1
  -3   2 -23 574.532 158.573   1
   3  -2  23 788.131 179.177   1
   3  -2  27 251.608 122.707   1
  -3   2 -27 445.343 134.266   1
   3   3 -26 8041.35 505.078   1
  -3  -3  26 7471.13 502.588   1
   3   3 -24-33.1581 87.7774   1
   3   3 -22 18272.0 863.392   1
  -3  -3  22 16179.3 868.463   1
   3   3 -20 946.098 186.264   1
  -3  -3  20 756.145 187.570   1
   3   3 -18 32505.9 1392.74   1
  -3  -3  18 35286.4 1460.45   1
  -3  -3  16 12979.5 739.434   1
   3   3 -16 12022.7 690.206   1
   3   3 -14 53563.6 2033.65   1
  -3  -3  14 53990.3 2078.52   1
  -3  -3  12 46875.3 1899.29   1
   3   3 -12 49237.1 1877.99   1
   3   3 -10 50434.6 1861.74   1
  -3  -3  10 43527.2 1799.73   1
   3   3  -8 86507.3 3026.66   1
  -3  -3   8 85301.6 3034.25   1
  -3   3   6 37522.5 1261.63   1
   3   3  -6 40340.6 1533.41   1
   3  -3  -6 36259.2 1271.27   1
  -3  -3   6 38377.4 1531.13   1
   3  -3  -4 158778. 4998.71   1
  -3  -3   4 159394. 5193.54   1
  -3   3   4 155379. 4974.17   1
   3   3  -4 156780. 5171.44   1
  -3   3   2 16393.8 729.729   1
   3  -3  -2 16752.4 754.765   1
   3   3  -2 17087.3 811.795   1
  -3  -3   2 17830.9 836.973   1
  -3  -3   0 209921. 6407.57   1
  -3   3   0 200733. 6357.39   1
   3   3   0 196832. 6381.12   1
   3  -3   0 189072. 6375.26   1
   3   3   2 559.455 138.988   1
  -3   3  -2 951.442 168.458   1
   3  -3   2 708.927 161.524   1
  -3  -3  -2 617.550 139.957   1
   3  -3   4 171796. 5573.84   1
  -3   3  -4 166994. 5530.61   1
   3  -3   6 17986.0 912.476   1
  -3   3  -6 17857.2 885.070   1
   3   3   8 90814.3 2940.90   1
   3  -3   8 89616.9 3084.13   1
  -3  -3  -8 87449.9 2937.78   1
  -3  -3 -10 29067.3 1153.26   1
   3   3  10 29141.3 1141.60   1
  -3   3 -12 36104.2 1349.35   1
   3  -3  12 37987.0 1397.38   1
  -3  -3 -12 35961.0 1243.35   1
  -3   3 -14 27130.2 1222.98   1
   3  -3  14 28306.0 1258.07   1
   3  -3  18 14813.2 797.962   1
  -3   3 -18 14193.0 772.333   1
   3  -3  20 1703.68 247.640   1
  -3   3 -20 1729.44 242.346   1
   3  -3  22 7545.47 515.067   1
  -3   3 -22 6973.04 481.900   1
   3  -3  24 208.966 117.775   1
  -3   3 -24-48.5352 90.0677   1
   3   4 -23 1387.79 199.265   1
  -3  -4  23 1561.80 227.896   1
   3   4 -21 1384.05 206.826   1
  -3  -4  21 1332.65 220.189   1
   3   4 -19 3722.58 337.223   1
  -3  -4  19 3424.12 346.491   1
   3   4 -17 5002.47 391.925   1
  -3  -4  17 4036.14 379.384   1
   3   4 -15 1325.97 204.366   1
  -3  -4  15 1393.85 226.176   1
  -3  -4  13 14839.0 796.326   1
   3   4 -13 14235.6 755.936   1
   3   4 -11 721.707 171.051   1
  -3  -4  11 666.095 174.631   1
   3   4  -7 403.691 135.300   1
  -3  -4   7 343.433 130.373   1
  -3  -4   5 20766.3 965.459   1
   3   4  -5 19408.7 933.896   1
  -3   4   3 4186.05 306.886   1
  -3  -4   3 4755.91 383.067   1
   3  -4  -3 4529.76 329.593   1
   3   4  -3 4873.03 378.296   1
   3   4  -1 17139.0 818.459   1
  -3   4   1 16274.4 767.522   1
   3  -4  -1 17144.8 802.600   1
  -3  -4   1 17677.4 837.903   1
   3  -4   1 15424.1 756.688   1
  -3  -4  -1 13132.6 698.242   1
   3   4   1 14040.2 699.751   1
  -3   4  -1 14527.8 713.006   1
   3   4   3 15174.4 727.175   1
  -3  -4  -3 16267.2 751.348   1
  -3   4  -5 18429.0 882.507   1
   3  -4   5 17971.3 899.738   1
   3   4   5 17829.5 812.498   1
  -3  -4  -5 18820.0 827.702   1
  -3   4  -7 1546.12 224.209   1
   3  -4   7 1249.96 217.704   1
   3  -4   9 16505.4 892.030   1
  -3   4  -9 20006.7 925.473   1
  -3   4 -11-18.4266 94.9510   1
   3  -4  11 39.3812 104.245   1
  -3   4 -13 7926.80 521.987   1
   3  -4  13 7251.91 519.720   1
  -3   4 -15 195.647 110.244   1
   3  -4  15 95.3903 111.219   1
  -3   4 -17 2251.75 267.111   1
   3  -4  17 1858.11 253.654   1
   3  -4  19 1088.95 197.154   1
  -3   4 -19 1240.89 198.553   1
   3  -4  21 791.398 170.824   1
  -3   4 -21 1057.52 180.591   1
  -3  -5  20 411.259 136.826   1
   3   5 -20 253.880 115.133   1
  -3  -5  16 3715.57 349.075   1
   3   5 -16 4288.60 348.755   1
   3   5 -14 7580.93 477.303   1
  -3  -5  14 6019.57 461.739   1
   3   5 -12 8757.86 522.697   1
  -3  -5  12 7195.56 511.843   1
   3   5  -8 18689.6 889.490   1
   3   5  -6 2461.31 277.747   1
  -3  -5   6 3309.62 312.089   1
  -3  -5   2 1938.23 240.903   1
   3   5  -2 1961.69 234.516   1
   3  -5   4 20106.7 950.831   1
  -3   5  -6 2645.80 276.883   1
   3  -5   6 1783.50 246.461   1
  -3   5  -8 13741.5 709.199   1
   3  -5   8 11802.0 690.370   1
  -3   5 -10 4148.73 355.557   1
   3  -5  10 3719.36 351.677   1
  -3   5 -12 6164.91 432.433   1
   3  -5  12 4748.99 405.686   1
   3  -5  14 4344.35 377.843   1
  -3   5 -14 5055.05 388.191   1
  -3   5 -16 1620.15 217.830   1
   3  -5  16 1719.29 232.060   1
  -3   5 -18 3557.42 311.714   1
   3  -5  18 2600.43 282.515   1
   3   6 -15 413.563 122.990   1
  -3  -6  15 313.910 127.408   1
   3   6 -13 3595.78 304.953   1
  -3  -6  13 2819.36 295.262   1
  -3  -6  11 100.512 93.2878   1
   4   0 -22 8307.43 549.632   1
  -4   0  22 10530.8 614.368   1
   4   0 -20 72892.5 2581.90   1
  -4   0  20 70913.5 2592.17   1
   4   0 -18 2671.28 283.819   1
  -4   0  18 3170.10 321.725   1
   4   0 -16 157411. 5294.38   1
  -4   0  16 166664. 5347.09   1
  -4   0  14 13529.2 709.958   1
   4   0 -14 13212.1 682.103   1
   4   0 -12 443364. 13566.0   1
  -4   0  12 427084. 13585.0   1
   4   0 -10 53817.8 1978.02   1
  -4   0  10 58315.1 2000.12   1
  -4   0   8 373801. 11757.8   1
   4   0  -8 382572. 11757.1   1
  -4   0   6 148705. 4685.77   1
   4   0  -6 144557. 4682.18   1
  -4   0   4 70892.4 2269.71   1
   4   0  -4 63277.9 2245.01   1
   4   0   0 339703. 10191.7   1
  -4   0   0 310793. 10166.7   1
   4   0   2 182569. 5919.35   1
  -4   0  -2 182311. 5903.91   1
   4   0   4 31631.1 1337.61   1
  -4   0  -4 32184.5 1339.42   1
   4   0   6 443490. 14205.7   1
  -4   0  -6 461662. 14212.4   1
  -4   0  -8 470.189 157.400   1
   4   0   8 236.495 133.579   1
   4   0  10 282979. 9099.82   1
  -4   0 -10 281587. 9070.56   1
  -4   0 -12 3582.78 370.000   1
   4   0  14 120250. 4060.98   1
  -4   0 -14 112399. 4004.32   1
  -4   0 -16 12283.6 728.526   1
   4   0  16 11287.1 719.882   1
  -4   0 -18 24444.6 1143.05   1
   4   0  18 23498.9 1148.90   1
  -4   0 -20 17759.0 913.907   1
   4   0  20 17185.3 919.628   1
   4   0  22 8162.45 572.268   1
  -4   0 -22 7768.80 549.145   1
   4   0  24 6533.69 491.895   1
  -4   0 -24 6113.84 473.952   1
   4   1 -27 238.981 122.827   1
  -4  -1  27 184.008 120.526   1
   4   1 -23 217.541 118.683   1
  -4  -1  23 119.211 110.705   1
  -4  -1  19-103.903 123.647   1
  -4   1  19-15.8999 86.3635   1
   4   1 -19-19.0921 103.702   1
   4  -1 -19 59.4774 88.4748   1
   4   1 -17 4607.72 391.691   1
  -4  -1  17 4928.78 423.343   1
   4  -1 -15 1600.21 191.231   1
  -4  -1  15 1889.04 258.440   1
  -4   1  15 1835.06 206.873   1
   4  -1 -13 1346.75 161.739   1
  -4   1  13 1047.81 153.210   1
   4   1 -13 1101.15 194.447   1
  -4  -1  11 7143.42 486.719   1
   4   1 -11 7077.13 483.999   1
   4   1  -9 1581.00 221.288   1
   4  -1  -9 1792.84 143.346   1
  -4   1   9 1643.20 143.408   1
  -4  -1   9 1330.02 210.973   1
  -4  -1   7 1682.77 216.281   1
  -4   1   7 1732.92 125.672   1
   4   1  -7 1949.36 224.112   1
   4  -1  -7 1817.42 127.177   1
   4  -1  -5 36735.5 1221.06   1
  -4  -1   5 34104.3 1394.22   1
   4   1  -5 36413.7 1411.64   1
  -4   1   5 37272.0 1226.54   1
   4   1  -3 310.751 120.953   1
   4  -1  -3 260.118 81.3572   1
  -4   1   3 298.655 83.7465   1
  -4  -1   3 473.866 137.841   1
   4   1  -1 194.242 114.523   1
  -4  -1   1 284.840 120.063   1
  -4   1  -1 80131.8 2708.49   1
   4   1   1 79865.8 2729.64   1
   4  -1   1 74280.0 2709.61   1
  -4  -1  -1 80459.0 2733.04   1
  -4  -1  -3 27007.5 1156.43   1
   4   1   3 28519.4 1183.65   1
  -4   1  -3 26711.2 1151.62   1
   4  -1   3 27018.8 1168.84   1
   4   1   5 2687.91 295.277   1
  -4   1  -5 2600.38 294.432   1
  -4  -1  -5 2424.83 286.721   1
   4  -1   5 2260.84 279.568   1
  -4  -1  -7 170.963 122.241   1
   4  -1   7 283.214 143.401   1
  -4   1  -7 157.878 129.226   1
   4   1   7 216.212 128.709   1
   4   1   9 3178.51 345.858   1
  -4  -1  -9 3380.86 345.992   1
  -4   1  -9 2921.02 331.624   1
   4  -1   9 3251.00 350.259   1
  -4  -1 -11 3772.79 370.372   1
   4   1  11 3597.77 367.079   1
  -4   1 -13 4721.76 421.516   1
   4   1  13 3711.83 376.883   1
  -4  -1 -13 4345.96 404.710   1
   4  -1  13 4007.29 395.856   1
   4  -1  15 130.361 126.682   1
  -4  -1 -15 126.973 120.689   1
   4   1  15 127.512 123.919   1
  -4   1 -15 358.935 149.636   1
   4   1  17-42.3086 114.907   1
  -4  -1 -17 42.1399 114.449   1
  -4   1 -17 82.6292 112.207   1
   4  -1  19 1634.62 251.831   1
  -4   1 -19 1230.83 222.077   1
   4  -1  21 498.224 165.899   1
  -4   1 -21 412.002 155.030   1
   4   1  21 408.773 151.615   1
  -4  -1 -21 488.300 158.817   1
   4  -1  23 40.9828 114.213   1
  -4   1 -23 339.260 135.565   1
   4  -1  25 134.909 117.058   1
  -4   1 -25 18.0769 90.5492   1
   4  -1  27 91.0205 110.634   1
  -4   1 -27 188.546 114.107   1
  -4  -2  30 3831.62 336.007   1
   4   2 -30 3515.59 315.199   1
   4   2 -28 5255.59 394.345   1
  -4  -2  28 4778.57 395.233   1
  -4  -2  26 4162.87 376.218   1
   4   2 -26 4533.21 375.464   1
   4   2 -24 21063.1 970.520   1
  -4  -2  24 19991.0 985.136   1
  -4  -2  20 35122.8 1499.88   1
   4   2 -18 407.977 143.042   1
  -4  -2  18 456.171 159.807   1
   4   2 -16 103703. 3543.92   1
  -4  -2  16 108908. 3613.61   1
   4  -2 -16 99636.8 3321.86   1
  -4  -2  14 212.961 132.071   1
   4  -2 -14 177.820 63.0472   1
  -4   2  14 242.826 67.9917   1
   4   2 -14 385.112 140.494   1
   4   2 -10 29192.2 1284.57   1
  -4  -2  10 30921.3 1315.34   1
   4   2  -8 235894. 7533.03   1
  -4  -2   8 232269. 7545.27   1
   4   2  -6 146841. 4917.86   1
  -4  -2   6 151871. 4947.25   1
   4  -2  -4 168633. 5443.13   1
  -4   2   4 178725. 5437.24   1
  -4  -2   2 238204. 7632.97   1
   4   2  -2 242388. 7637.18   1
  -4   2   2 237741. 7489.20   1
   4  -2  -2 238106. 7506.00   1
   4  -2   0 126993. 4166.80   1
  -4  -2   0 130018. 4218.76   1
   4   2   0 129679. 4211.72   1
  -4   2   0 121447. 4140.06   1
  -4   2  -2 246666. 7641.73   1
   4  -2   2 231894. 7634.70   1
  -4  -2  -2 239469. 7635.28   1
   4   2   2 238638. 7630.82   1
   4  -2   4 22097.6 1048.13   1
  -4  -2  -4 23771.1 1032.16   1
   4   2   4 23215.9 1019.77   1
   4   2   6 238890. 7898.49   1
   4  -2   6 243669. 7976.41   1
  -4   2  -6 259749. 7983.89   1
  -4  -2  -6 248836. 7907.95   1
  -4  -2  -8 34.4522 95.9021   1
  -4   2  -8 243.245 132.598   1
   4  -2   8-42.3108 109.034   1
   4   2   8 70.7485 103.048   1
   4  -2  10 169015. 5614.96   1
   4   2  10 161115. 5522.63   1
  -4  -2 -10 166583. 5527.48   1
  -4   2 -10 177839. 5617.23   1
  -4   2 -12 3857.18 384.054   1
   4  -2  12 4785.89 429.730   1
  -4  -2 -12 4008.90 369.891   1
   4   2  12 4410.60 384.242   1
  -4  -2 -14 63489.2 2378.93   1
   4   2  14 60095.7 2356.40   1
   4  -2  14 68932.4 2469.00   1
  -4   2 -14 66041.8 2416.64   1
  -4   2 -16 14688.7 809.912   1
   4  -2  16 15293.3 842.457   1
  -4  -2 -16 15142.2 805.467   1
   4   2  16 14350.5 798.198   1
  -4   2 -18 19741.3 979.778   1
   4  -2  18 20383.6 1006.70   1
   4  -2  20 7446.22 531.153   1
  -4   2 -20 7705.36 528.595   1
   4  -2  22 3484.74 343.577   1
  -4   2 -22 3830.74 353.727   1
  -4   2 -24 4386.66 371.905   1
   4  -2  24 4763.37 395.150   1
   4  -2  26 1442.12 219.238   1
  -4   2 -26 1484.55 215.269   1
  -4  -3  27-33.9180 96.6196   1
   4   3 -27-46.6361 96.2811   1
   4   3 -25 2001.62 241.170   1
  -4  -3  25 1708.18 238.935   1
   4   3 -23 322.763 129.054   1
  -4  -3  23 136.554 121.032   1
  -4  -3  21 6638.67 496.578   1
   4   3 -21 6369.81 462.513   1
  -4  -3  19 221.710 129.719   1
   4   3 -19 231.622 120.683   1
   4   3 -17 1199.04 205.426   1
  -4  -3  17 1175.85 217.671   1
   4   3 -15 7097.55 501.855   1
  -4  -3  15 7379.26 532.158   1
   4   3 -13 5262.18 428.790   1
   4   3 -11 15220.2 794.159   1
  -4  -3  11 14093.1 781.932   1
   4   3  -9 8631.19 554.000   1
  -4  -3   9 7356.83 530.279   1
   4   3  -5 139.598 110.208   1
  -4   3   3 41522.7 1544.07   1
   4   3  -3 45417.0 1689.34   1
   4  -3  -3 43048.4 1563.37   1
  -4  -3   3 47249.7 1713.88   1
  -4  -3   1 113.027 100.011   1
   4   3  -1 15.7120 83.1980   1
   4  -3  -1-13.5179 71.5850   1
  -4   3   1 100.571 77.8729   1
   4  -3   1 18514.1 902.470   1
   4   3   1 20970.4 933.535   1
  -4   3  -1 20146.7 906.545   1
  -4  -3  -1 21154.9 939.267   1
  -4   3  -3 6347.02 440.783   1
  -4  -3  -3 6022.22 422.484   1
   4  -3   3 5443.58 426.140   1
   4   3   3 5851.47 409.168   1
  -4   3  -5 15853.1 809.400   1
  -4  -3  -5 16236.8 779.703   1
   4   3   5 15342.9 758.546   1
   4  -3   5 15365.5 817.284   1
  -4   3  -7 6221.66 468.818   1
   4   3   7 6106.72 423.925   1
   4  -3   7 6460.93 488.406   1
  -4  -3  -7 6647.64 443.034   1
   4  -3   9 3033.45 334.996   1
  -4   3  -9 3480.36 346.771   1
  -4  -3  -9 3506.90 318.511   1
   4   3   9 3080.05 292.728   1
  -4  -3 -11 15440.2 757.092   1
   4   3  11 14505.2 738.685   1
  -4   3 -13 236.359 128.961   1
   4  -3  13 145.715 131.504   1
  -4   3 -15 6309.04 476.119   1
   4  -3  15 5967.03 475.925   1
   4  -3  17-40.7937 107.994   1
  -4   3 -17-56.5935 102.477   1
   4  -3  19 1574.49 243.509   1
  -4   3 -19 1489.95 228.737   1
   4  -3  21 130.328 110.856   1
  -4   3 -21 138.927 107.625   1
  -4   3 -23 690.210 157.330   1
   4  -3  23 710.506 165.754   1
   4   4 -24 4738.36 364.898   1
  -4  -4  24 4839.13 392.145   1
   4   4 -22 835.496 171.677   1
  -4  -4  22 730.339 172.009   1
   4   4 -20 14084.7 738.327   1
  -4  -4  20 15024.6 787.188   1
  -4  -4  18 1004.22 197.167   1
   4   4 -18 817.626 168.116   1
   4   4 -16 20687.8 927.586   1
  -4  -4  16 17213.0 911.783   1
  -4  -4  14 535.944 164.497   1
   4   4 -14 631.955 154.792   1
   4   4 -12 47642.6 1838.25   1
   4   4 -10 8129.43 535.318   1
  -4  -4  10 8107.63 540.621   1
  -4  -4   8 52686.3 1874.16   1
   4   4  -8 42898.8 1786.89   1
  -4  -4   6 26882.6 1194.49   1
   4   4  -6 27867.2 1189.05   1
  -4  -4   4 43309.6 1669.87   1
   4   4  -4 41560.2 1639.52   1
   4  -4  -4 41909.9 1524.65   1
  -4   4   2 52355.1 1821.07   1
   4  -4  -2 51172.6 1826.32   1
  -4  -4   2 51380.6 1906.87   1
   4   4  -2 46227.3 1856.32   1
   4  -4   0 17371.6 826.147   1
  -4   4   0 17814.5 818.619   1
   4   4   2 73184.4 2644.19   1
   4  -4   2 79402.2 2718.73   1
  -4  -4  -2 74501.9 2656.75   1
  -4   4  -2 80768.7 2705.51   1
  -4   4  -4 7146.23 484.851   1
   4  -4   4 6433.07 476.772   1
  -4  -4  -4 7893.17 475.570   1
   4   4   4 7211.62 457.015   1
   4  -4   6 36526.7 1540.07   1
   4   4   6 39078.6 1471.48   1
  -4   4  -6 38965.8 1536.48   1
  -4  -4  -6 37629.5 1466.42   1
  -4   4 -10 24440.8 1058.05   1
   4  -4  10 19965.5 1017.61   1
   4  -4  14 16764.5 878.494   1
  -4   4 -14 18802.6 895.867   1
   4  -4  18 5646.65 441.834   1
  -4   4 -18 6522.71 454.553   1
  -4   4 -20 3656.47 327.708   1
   4  -4  20 4075.16 357.679   1
  -4  -5  21 1761.78 233.150   1
   4   5 -19 525.759 139.430   1
  -4  -5  19 207.064 120.949   1
  -4  -5  17 2933.90 307.056   1
   4   5 -17 3510.24 309.198   1
   4   5 -15 2105.40 245.263   1
  -4  -5  15 1887.63 248.427   1
   4   5 -13 3071.72 294.610   1
  -4  -5  13 2300.40 279.966   1
  -4  -5  11 7463.10 516.565   1
   4   5 -11 7423.54 491.360   1
   4   5  -9 3303.07 314.222   1
  -4  -5   9 2508.57 283.660   1
   4   5  -7 11094.9 625.081   1
  -4  -5   7 11366.4 642.529   1
   4   5  -5 146.549 106.777   1
  -4  -5   5 376.932 135.077   1
  -4  -5   1 2579.11 272.846   1
   4  -5   5 2251.20 268.107   1
  -4   5  -7 4633.98 370.009   1
   4  -5   7 3419.90 337.272   1
  -4   5  -9 2071.30 251.708   1
   4  -5   9 1592.12 236.115   1
  -4   5 -11 5937.01 420.754   1
   4  -5  11 4171.18 377.351   1
  -4   5 -13 812.658 168.807   1
   4  -5  13 649.222 163.832   1
   4  -5  15 2391.97 272.958   1
  -4   5 -15 2292.54 261.468   1
   4  -5  17 16.6498 88.1553   1
  -4   5 -17-93.3464 99.9950   1
   4   6 -16 3560.47 299.283   1
  -4  -6  16 3079.17 301.077   1
   4   6 -14 14.0578 80.1073   1
  -4  -6  14 129.185 103.800   1
   4   6 -12 3355.16 293.581   1
  -4  -6  12 2407.75 273.541   1
  -5   0  23 55.6210 103.193   1
   5   0 -23-17.2130 91.1294   1
  -5   0  21 56.2940 106.900   1
   5   0 -21-85.0375 107.337   1
   5   0 -19-67.1641 99.9505   1
  -5   0  19-132.324 117.106   1
  -5   0  17 35.6925 99.3315   1
   5   0 -17 16.1466 83.2057   1
  -5   0  15 16.6748 83.5248   1
   5   0 -15 106.027 100.780   1
   5   0 -13 133.348 93.5601   1
  -5   0  13 73.4211 90.9948   1
  -5   0  11 13.9908 79.7051   1
   5   0 -11-54.6575 84.6264   1
  -5   0   9-12.5401 74.6189   1
   5   0  -9-36.5586 76.9112   1
   5   0  -7 23.1768 75.8080   1
  -5   0   7 68.6572 77.3937   1
   5   0  -5 114.953 89.4539   1
  -5   0   5 92.8335 84.6223   1
   5   0  -3 175.570 106.672   1
  -5   0   3 49.4704 98.5568   1
   5   0  -1-45.3481 113.174   1
  -5   0   1 28.8152 113.406   1
  -5   0  -1 117.613 122.441   1
   5   0   1-103.610 122.294   1
   5   0   3 289.381 148.513   1
  -5   0  -3 353.698 155.311   1
  -5   0  -5-142.041 139.438   1
   5   0   5-20.4984 121.994   1
  -5   0  -7 108.724 115.186   1
   5   0   7 151.693 123.514   1
   5   0   9 22.6127 125.875   1
  -5   0  -9-132.795 128.934   1
   5   0  11 23.1351 112.398   1
  -5   0 -11-67.3316 118.823   1
  -5   0 -13 44.7981 121.676   1
   5   0  13 69.9299 126.624   1
   5   0  15-23.0887 122.237   1
  -5   0 -15-22.1851 114.320   1
  -5   0 -17-21.8343 112.512   1
   5   0  17 67.7704 122.703   1
  -5   0 -19 42.5246 109.593   1
   5   0  19 131.520 122.029   1
   5   0  21-21.1022 105.675   1
  -5   0 -21 20.5714 103.016   1
  -5   0 -23-99.4911 113.382   1
   5   0  23-60.2848 111.871   1
   5   0  25-57.1158 110.898   1
  -5   0 -25 19.1417 111.498   1
   5   1 -26 3464.36 330.993   1
  -5  -1  26 3448.71 337.589   1
  -5  -1  24 32241.5 1365.59   1
   5   1 -24 31103.4 1320.23   1
   5   1 -22 16832.4 860.662   1
  -5  -1  22 18239.8 919.264   1
   5  -1 -20 45559.1 1751.37   1
   5   1 -20 45555.4 1821.15   1
   5  -1 -18 64121.9 2349.86   1
  -5  -1  18 69203.1 2504.08   1
  -5   1  18 72085.2 2401.75   1
   5   1 -18 66618.3 2447.64   1
   5  -1 -16 35598.8 1371.59   1
  -5   1  16 37565.5 1404.96   1
  -5  -1  14 145788. 4939.86   1
   5   1 -14 138356. 4929.37   1
   5  -1 -14 152316. 4791.69   1
  -5   1  14 155790. 4824.38   1
  -5   1  12 9501.37 463.945   1
   5  -1 -12 8655.41 434.635   1
   5   1 -12 9764.00 579.920   1
  -5  -1  12 8303.18 554.861   1
   5   1 -10 255518. 8540.82   1
   5  -1 -10 281302. 8344.58   1
  -5  -1  10 264899. 8566.91   1
  -5   1  10 264379. 8335.38   1
  -5  -1   8 4388.31 360.155   1
   5   1  -8 4583.00 360.943   1
   5  -1  -8 4340.32 240.439   1
  -5   1   8 4375.25 240.680   1
  -5   1   6 454764. 14150.0   1
  -5  -1   6 460966. 14365.4   1
   5   1  -6 467121. 14372.1   1
   5  -1  -6 464551. 14157.7   1
   5  -1  -4 18200.7 752.773   1
  -5   1   4 18974.9 750.523   1
   5   1  -4 17233.8 837.729   1
  -5  -1   4 18477.7 862.276   1
   5  -1  -2 699097. 21400.0   1
   5   1  -2 677653. 21460.2   1
  -5  -1   2 706835. 21477.0   1
  -5  -1   0 67757.0 2460.06   1
  -5   1   0 71792.3 2456.47   1
   5  -1   0 66064.4 2431.25   1
   5   1   0 71941.9 2482.55   1
   5   1   2 350338. 10944.1   1
   5  -1   2 341568. 10941.6   1
  -5   1  -2 350661. 10928.6   1
  -5  -1  -2 342774. 10922.1   1
   5   1   4 212600. 7149.03   1
  -5  -1  -4 229988. 7175.72   1
  -5   1  -6 136995. 4725.63   1
  -5  -1  -6 140380. 4738.58   1
   5   1   6 142242. 4753.48   1
   5  -1   6 143333. 4770.06   1
   5   1   8 156489. 5274.24   1
  -5   1  -8 157653. 5267.86   1
   5  -1   8 158179. 5285.37   1
   5   1  10 15415.7 865.262   1
  -5  -1 -10 15441.4 848.279   1
   5   1  12 102779. 3556.44   1
  -5   1 -12 99534.3 3528.49   1
   5  -1  12 96791.3 3531.31   1
  -5  -1 -12 101967. 3539.32   1
  -5  -1 -14 1678.10 258.564   1
  -5   1 -14 1297.22 236.168   1
   5   1  14 1371.44 242.924   1
   5  -1  14 1550.74 255.588   1
   5   1  16 71218.8 2585.17   1
   5  -1  16 65555.0 2563.17   1
  -5  -1 -16 74233.1 2597.24   1
  -5   1 -16 65752.1 2541.95   1
   5   1  18-21.2255 118.139   1
  -5  -1 -18 21.1074 117.482   1
  -5   1 -18 102.772 117.096   1
   5  -1  18-22.3335 111.843   1
   5   1  20 26992.5 1229.33   1
   5  -1  20 27083.4 1244.01   1
  -5  -1 -20 26076.5 1216.48   1
  -5   1 -20 27972.2 1230.80   1
   5  -1  22 3155.79 339.225   1
  -5   1 -22 2739.97 309.490   1
   5  -1  24 7567.91 523.706   1
  -5   1 -24 6470.58 479.289   1
   5  -1  26 1733.57 244.661   1
  -5   1 -26 1669.70 234.249   1
   5   2 -27 691.552 158.031   1
  -5  -2  27 913.115 183.141   1
  -5  -2  25 251.562 130.953   1
   5   2 -25 101.484 98.6474   1
  -5  -2  23 4264.86 392.505   1
   5   2 -23 4091.52 369.755   1
  -5  -2  21 305.719 140.167   1
   5   2 -21 127.044 108.166   1
   5   2 -19 2148.20 260.942   1
  -5  -2  19 1600.33 250.875   1
   5   2 -17 1724.88 240.830   1
  -5  -2  17 1687.08 252.748   1
   5   2 -15 13212.5 725.836   1
   5  -2 -15 12391.4 504.579   1
  -5  -2  15 11275.8 688.784   1
  -5  -2  13 156.144 113.700   1
   5   2 -13-38.2257 98.5003   1
  -5  -2  11 14317.8 773.257   1
   5   2 -11 13222.3 741.825   1
   5   2  -9 702.173 166.454   1
  -5  -2   9 788.886 180.914   1
  -5  -2   7 810.470 169.443   1
   5   2  -7 639.221 155.739   1
   5  -2  -5 36844.3 1266.51   1
  -5   2   5 36072.1 1255.53   1
   5   2  -5 37242.0 1467.65   1
  -5  -2   5 34802.9 1453.72   1
   5   2  -3 4955.92 389.980   1
  -5  -2   3 5202.22 406.892   1
   5  -2  -3 4299.36 306.765   1
  -5   2   3 4694.32 307.501   1
   5  -2  -1 46656.7 1730.38   1
  -5   2   1 47840.3 1723.33   1
   5  -2   1 386.917 127.745   1
  -5   2  -1 588.252 143.942   1
  -5   2  -3 42301.6 1659.62   1
   5  -2   5-20.4455 99.3296   1
  -5   2  -5 19.1715 98.7901   1
   5   2   5-70.9321 101.022   1
  -5  -2  -5 143.016 112.822   1
   5   2   7 4892.76 401.768   1
  -5   2  -7 3967.37 383.269   1
  -5  -2  -7 4746.44 387.805   1
  -5   2  -9 3941.78 381.381   1
   5   2   9 3593.44 353.752   1
  -5  -2  -9 4100.48 368.781   1
   5  -2   9 3536.92 373.568   1
  -5   2 -11 9314.61 615.058   1
   5   2  11 9214.10 596.684   1
  -5  -2 -11 8936.44 588.743   1
   5  -2  11 9085.30 623.385   1
  -5   2 -13 1194.94 226.694   1
   5  -2  13 1920.02 278.495   1
  -5  -2 -15 2037.13 279.422   1
   5   2  15 1659.45 252.067   1
   5  -2  15 2199.97 290.082   1
  -5   2 -15 1812.62 264.071   1
   5   2  17 4605.38 404.476   1
  -5  -2 -17 3790.51 371.869   1
   5  -2  19-20.0921 106.372   1
  -5   2 -19-19.1460 101.363   1
   5  -2  21 2213.56 277.634   1
  -5   2 -21 2152.01 269.743   1
   5  -2  23 36.8753 107.402   1
  -5   2 -25 399.415 133.500   1
   5  -2  25 672.394 162.975   1
   5   3 -28 4816.61 367.068   1
  -5  -3  28 4849.57 387.064   1
  -5  -3  24 11661.1 679.869   1
   5   3 -22 6768.96 470.611   1
  -5  -3  22 6519.89 490.214   1
   5   3 -20 16203.2 818.914   1
  -5  -3  20 16596.9 859.390   1
   5   3 -18 25196.0 1118.08   1
  -5  -3  18 24967.0 1152.29   1
  -5  -3  16 14658.1 805.256   1
   5   3 -16 13684.7 754.330   1
   5   3 -14 69964.9 2577.47   1
  -5  -3  14 71666.7 2580.84   1
   5   3 -12 11560.8 666.508   1
  -5  -3  12 10507.2 653.686   1
   5   3 -10 116859. 3938.18   1
  -5  -3  10 113686. 3946.76   1
   5   3  -8-18.5811 100.929   1
  -5  -3   8 77.9187 115.909   1
   5  -3  -6 151311. 4736.07   1
  -5   3   6 150251. 4724.15   1
  -5  -3   4 9879.02 602.425   1
   5  -3  -4 9998.62 500.941   1
   5   3  -4 11259.4 621.186   1
  -5   3   4 10921.4 507.062   1
   5   3  -2 135472. 4294.09   1
  -5  -3   2 131585. 4289.68   1
  -5   3   2 129485. 4169.49   1
   5   3   0 46701.8 1806.24   1
  -5  -3   0 48562.8 1824.54   1
  -5  -3  -2 110763. 3717.37   1
  -5   3  -2 109427. 3702.25   1
   5  -3   2 114266. 3736.07   1
   5   3   2 103961. 3676.53   1
  -5   3  -4 49773.6 1960.31   1
   5  -3   4 54603.9 2010.02   1
  -5  -3  -4 53000.3 1958.64   1
   5   3   4 51738.0 1939.37   1
  -5   3  -6 32485.9 1419.46   1
   5  -3   6 32029.7 1430.06   1
  -5  -3  -6 35955.6 1410.96   1
   5   3   6 36922.1 1407.53   1
  -5   3  -8 57986.1 2266.94   1
   5  -3   8 60661.0 2302.81   1
   5   3   8 60354.8 2216.33   1
  -5  -3  -8 65433.2 2261.72   1
  -5  -3 -10 8584.42 536.183   1
   5   3  10 8225.71 521.780   1
  -5   3 -12 35339.4 1498.38   1
   5  -3  12 36766.3 1536.04   1
  -5   3 -14 1851.82 258.236   1
   5  -3  14 2320.74 295.461   1
  -5   3 -16 19031.4 925.892   1
   5  -3  16 17673.0 925.372   1
  -5   3 -20 10814.9 632.458   1
   5  -3  20 11121.9 650.279   1
   5  -3  22 598.020 159.000   1
  -5   3 -22 550.618 149.933   1
  -5  -4  25 788.095 173.248   1
   5   4 -25 1247.20 185.342   1
  -5  -4  23 2735.66 294.116   1
   5   4 -23 2398.35 263.645   1
   5   4 -21 764.358 159.621   1
  -5  -4  21 563.559 154.328   1
  -5  -4  17 38.0270 105.862   1
   5   4 -17 134.620 104.251   1
   5   4 -15 9331.49 568.900   1
  -5  -4  15 8374.71 572.412   1
   5   4 -13 18.4098 94.8741   1
  -5  -4  13 73.5213 104.717   1
   5   4 -11 17437.0 870.473   1
  -5  -4  11 17783.3 886.034   1
   5   4  -9 1516.64 227.498   1
  -5  -4   9 1239.12 213.781   1
  -5  -4   7 10033.3 598.125   1
   5   4  -7 8070.78 539.085   1
  -5  -4   5 11266.2 662.952   1
   5   4  -5 12076.7 665.720   1
   5  -4  -3 6042.42 397.320   1
  -5  -4   3 7359.21 489.045   1
   5   4  -3 6880.93 463.776   1
  -5  -4   1 22431.1 993.415   1
   5  -4  -1 23739.5 976.977   1
  -5   4   1 21478.4 940.504   1
   5   4  -1 20043.5 951.974   1
  -5  -4  -1 2871.48 287.353   1
  -5   4  -1 3072.57 290.529   1
   5  -4   1 2708.71 280.912   1
   5   4   1 2501.63 265.896   1
  -5   4  -3 16616.3 816.309   1
   5  -4   3 16314.8 825.461   1
  -5   4  -5 157.770 110.699   1
   5  -4   5 92.5489 107.884   1
  -5   4  -9 368.924 140.613   1
   5  -4   9 564.071 159.094   1
  -5   4 -11 4431.90 380.584   1
   5  -4  11 3271.14 342.939   1
   5  -4  13 718.097 178.404   1
  -5   4 -13 1025.26 195.680   1
  -5   4 -15 2091.33 257.356   1
   5  -4  15 1616.03 242.704   1
   5  -4  17 1933.79 258.501   1
  -5   4 -17 2000.60 248.609   1
   5  -4  19 53.1347 98.5921   1
  -5  -5  20 2545.92 276.727   1
   5   5 -20 2320.31 248.883   1
   5   5 -16 2092.83 242.414   1
  -5  -5  16 2088.22 258.297   1
   5   5 -12 1392.59 206.730   1
   5   5 -10 19743.1 937.013   1
  -5  -5  10 20793.2 953.891   1
  -5  -5   8-52.1561 101.267   1
   5   5  -8 32.9940 89.6066   1
  -5  -5   6 20928.4 959.683   1
   5   5  -6 19215.8 921.033   1
   5   5  -4 2542.25 268.990   1
  -5  -5   4 2387.85 270.148   1
   5   5  -2 15786.7 790.021   1
  -5  -5   2 17300.1 828.447   1
   5  -5   6 6545.44 468.557   1
  -5   5 -10 2460.15 272.855   1
   5  -5  10 1946.35 255.634   1
   5  -5  14 455.257 147.965   1
  -5   5 -14 440.269 137.882   1
   5  -5  16 4002.90 348.495   1
  -5   5 -16 3455.66 314.235   1
   5   6 -15 3354.47 290.649   1
  -5  -6  15 3248.94 307.650   1
   5   6 -11 1920.79 226.437   1
  -5  -6  11 3489.25 315.578   1
   6   0 -24 255.068 115.252   1
   6   0 -22 40996.7 1609.11   1
  -6   0  22 41970.8 1656.78   1
   6   0 -20 7092.06 478.221   1
  -6   0  20 6640.84 485.219   1
  -6   0  18 118363. 3772.43   1
   6   0 -18 103575. 3687.10   1
   6   0 -16 7138.12 473.105   1
  -6   0  16 8318.01 517.538   1
  -6   0  14 163254. 5382.33   1
   6   0 -14 168304. 5392.10   1
  -6   0  12 171757. 5455.96   1
   6   0 -12 164901. 5433.98   1
   6   0 -10 323804. 10028.9   1
  -6   0  10 316054. 10035.0   1
  -6   0   8 307182. 9536.48   1
   6   0  -8 300427. 9537.02   1
  -6   0   6 95205.7 3088.30   1
   6   0  -6 87913.6 3064.24   1
  -6   0   4 370550. 11647.1   1
   6   0  -4 373984. 11640.5   1
   6   0  -2 36103.7 1435.98   1
  -6   0   2 36081.0 1422.84   1
  -6   0   0 612682. 18848.2   1
   6   0   0 600238. 18846.2   1
   6   0   2 4084.16 382.646   1
  -6   0  -2 2944.38 329.602   1
   6   0   4 315252. 9953.77   1
  -6   0  -4 306331. 9923.93   1
   6   0   6 3335.01 366.235   1
  -6   0  -6 3538.80 374.248   1
  -6   0  -8 236822. 7657.70   1
   6   0   8 231987. 7652.16   1
   6   0  12 87017.8 3243.32   1
  -6   0 -12 94003.5 3284.28   1
   6   0  14 64597.5 2428.25   1
  -6   0 -14 62396.6 2422.83   1
   6   0  16 12514.9 753.002   1
  -6   0 -16 12034.0 744.278   1
   6   0  18 19827.9 1014.16   1
  -6   0 -18 21016.2 1040.78   1
   6   0  20 252.524 142.364   1
  -6   0 -20 21.2413 115.448   1
   6   0  22 16151.2 846.263   1
  -6   0 -22 14941.2 826.293   1
  -6   0 -24-38.6011 102.183   1
   6   0  24 96.3820 109.817   1
  -6  -1  27 202.952 122.843   1
   6   1 -27 136.386 107.712   1
  -6  -1  25 116.282 120.155   1
   6   1 -25 238.634 120.845   1
   6   1 -23 328.973 135.208   1
  -6  -1  23 120.340 124.413   1
  -6  -1  21 19.8127 102.095   1
   6   1 -21 17.6957 91.1865   1
  -6  -1  19 549.934 159.533   1
   6   1 -19 532.888 147.728   1
   6  -1 -19 883.931 153.627   1
  -6   1  19 659.654 142.949   1
  -6   1  17 68.7737 91.5668   1
   6  -1 -17 122.372 85.4493   1
   6   1 -17 145.086 112.368   1
  -6  -1  17 120.339 114.309   1
  -6   1  15 2412.56 229.462   1
   6  -1 -15 1930.35 199.605   1
   6   1 -15 2162.07 265.031   1
  -6  -1  15 2245.90 273.481   1
   6  -1 -13 1184.07 145.424   1
  -6   1  13 1161.29 153.453   1
   6   1 -13 1190.61 199.853   1
   6  -1 -11 780.763 113.720   1
  -6  -1  11 717.178 161.068   1
  -6   1  11 446.063 95.5916   1
   6   1 -11 485.607 139.337   1
  -6  -1   9 6385.04 450.147   1
   6   1  -9 6725.55 454.372   1
   6   1  -7 1300.62 205.198   1
  -6   1   7 1117.07 135.836   1
  -6  -1   7 1063.70 190.591   1
   6  -1  -7 1246.83 140.097   1
  -6  -1   5 5033.56 399.298   1
   6   1  -5 5426.69 405.217   1
   6   1  -3 23905.2 1056.60   1
  -6  -1   3 23097.7 1047.09   1
  -6   1   3 23355.5 985.984   1
  -6   1   1 38669.1 1493.06   1
  -6  -1   1 38694.7 1535.31   1
   6  -1  -1 36926.0 1492.22   1
   6   1  -1 37718.0 1522.32   1
  -6   1  -1 201.098 121.648   1
   6   1   1-57.2110 113.504   1
  -6  -1  -1 92.3054 124.871   1
   6  -1   1 128.133 117.673   1
   6   1   5 1462.27 244.991   1
  -6   1  -5 1386.28 236.111   1
   6  -1   5 1529.97 248.706   1
  -6  -1  -5 2166.47 284.073   1
  -6  -1  -7 369.635 159.143   1
  -6   1  -7 390.117 156.435   1
   6  -1   7 760.113 198.374   1
   6   1   9 5695.73 484.271   1
  -6  -1  -9 5767.60 480.805   1
  -6   1 -11 22.4057 108.865   1
   6  -1  11 95.0690 132.294   1
   6   1  13 2436.64 316.299   1
  -6  -1 -13 2459.84 313.777   1
   6  -1  13 2191.67 309.589   1
  -6   1 -13 2910.11 339.003   1
   6  -1  15-46.1976 125.465   1
  -6  -1 -15 43.8148 115.981   1
  -6   1 -15 43.5454 118.262   1
   6   1  15-67.4217 118.980   1
  -6   1 -17 84.2859 114.524   1
  -6  -1 -17 85.6550 116.382   1
   6  -1  17 156.809 127.678   1
   6   1  17 220.049 138.931   1
  -6  -1 -19 1293.66 229.155   1
  -6   1 -19 1274.31 227.177   1
   6  -1  19 1126.21 221.081   1
   6   1  19 729.202 190.833   1
  -6  -1 -21-60.5831 117.635   1
  -6   1 -21-19.6922 109.610   1
   6  -1  21 103.968 118.463   1
   6   1  21 166.066 133.416   1
  -6   1 -23-18.7281 99.1487   1
   6  -1  23 19.7498 101.769   1
   6  -1  25 74.3859 115.243   1
  -6   1 -25 195.646 124.164   1
   6   2 -30 4894.22 373.806   1
  -6  -2  30 4548.44 377.796   1
  -6  -2  28 629.084 165.727   1
   6   2 -28 526.910 142.246   1
   6   2 -24 123.979 109.768   1
  -6  -2  24 157.676 122.135   1
  -6  -2  22 42926.1 1668.97   1
   6   2 -22 38661.5 1589.33   1
   6   2 -20 1715.17 235.083   1
  -6  -2  20 1584.10 243.856   1
   6   2 -18 52963.4 2011.21   1
   6   2 -16 32008.3 1340.66   1
  -6  -2  16 29393.1 1306.02   1
  -6  -2  14 104884. 3516.26   1
   6  -2 -14 99286.4 3130.42   1
   6   2 -14 107322. 3510.29   1
  -6   2  14 99658.2 3137.31   1
   6   2 -12 74248.7 2667.46   1
  -6  -2  12 73648.8 2682.24   1
   6   2 -10 116585. 3983.36   1
  -6  -2  10 117575. 4006.44   1
  -6  -2   8 140988. 4701.05   1
   6   2  -8 140648. 4686.34   1
   6  -2  -6 44936.1 1521.67   1
   6   2  -6 42925.4 1726.04   1
  -6   2   6 44939.4 1516.09   1
  -6  -2   6 44725.3 1743.88   1
  -6   2   4 306426. 9722.49   1
   6  -2  -4 310524. 9729.95   1
  -6  -2   4 320924. 9918.31   1
   6   2  -4 314943. 9901.49   1
  -6  -2   2 6221.51 464.637   1
   6   2  -2 7219.41 488.693   1
   6  -2  -2 6302.96 423.730   1
  -6   2   2 6893.86 429.668   1
   6   2   0 293171. 8940.12   1
   6  -2   0 269680. 8881.32   1
  -6  -2   0 290322. 8936.10   1
  -6   2   0 268966. 8850.65   1
   6  -2   2 6523.34 470.539   1
   6   2   2 5874.45 454.659   1
  -6  -2  -2 6510.34 482.144   1
  -6   2  -2 6703.97 469.931   1
  -6  -2  -4 220332. 7029.04   1
   6  -2   4 215384. 7049.00   1
  -6   2  -4 209579. 7014.37   1
   6   2   4 221883. 7033.52   1
  -6   2  -6 15367.4 820.099   1
   6   2   6 14422.1 793.658   1
  -6  -2  -6 15399.5 805.108   1
   6  -2   6 14234.3 808.528   1
  -6   2  -8 96832.0 3455.83   1
  -6  -2  -8 97056.2 3427.79   1
   6  -2   8 99884.6 3474.57   1
   6   2   8 100103. 3448.75   1
   6   2  10 40713.4 1670.03   1
  -6   2 -10 39588.0 1670.32   1
  -6  -2 -10 41412.6 1666.30   1
   6  -2  10 41680.9 1693.79   1
   6   2  12 35561.4 1513.23   1
  -6  -2 -12 36687.8 1522.57   1
   6   2  14 26132.8 1220.11   1
  -6  -2 -14 27540.9 1238.36   1
   6  -2  14 29256.6 1280.26   1
  -6   2 -14 26784.7 1230.17   1
   6   2  16 6852.16 511.676   1
  -6  -2 -16 7418.68 537.451   1
   6  -2  18 12552.8 728.199   1
  -6   2 -18 12433.6 715.908   1
   6  -2  20 1411.72 232.905   1
  -6   2 -20 1352.14 220.407   1
   6  -2  22 9670.70 609.380   1
  -6   2 -22 9284.90 580.978   1
   6  -2  24 90.9533 112.687   1
  -6   2 -24 85.0157 103.291   1
  -6  -3  27 1112.71 196.312   1
   6   3 -27 1217.05 189.069   1
   6   3 -25 198.563 110.112   1
  -6  -3  25-36.8705 97.6388   1
   6   3 -23 1896.84 239.220   1
   6   3 -21 843.785 169.724   1
  -6  -3  21 847.576 183.035   1
  -6  -3  19 1892.43 258.656   1
   6   3 -19 1561.42 224.443   1
   6   3 -17 7511.90 515.936   1
   6   3 -15 1842.37 252.682   1
  -6  -3  15 1676.24 243.419   1
   6   3 -11 1014.90 197.076   1
  -6  -3  11 849.683 189.569   1
   6   3  -9 26382.2 1189.08   1
  -6  -3   9 27737.6 1221.92   1
   6  -3  -7 535.831 80.2349   1
   6   3  -7 843.821 179.753   1
  -6   3   7 822.052 90.1260   1
  -6  -3   7 765.136 178.210   1
   6  -3  -5 21706.2 877.724   1
  -6   3   5 22497.4 871.932   1
  -6  -3   3 2500.93 283.099   1
   6   3  -3 2531.50 281.320   1
   6  -3  -3 2207.31 226.883   1
  -6   3   3 2599.13 237.234   1
   6   3  -1 9891.90 599.771   1
  -6  -3   1 10498.9 619.011   1
  -6   3  -1 6201.90 446.909   1
  -6  -3  -1 7759.88 510.063   1
   6  -3   1 7206.86 485.893   1
   6   3   1 7012.97 479.191   1
  -6   3  -3 11202.4 635.056   1
  -6  -3  -3 10956.8 630.481   1
   6   3   3 10339.8 609.652   1
   6  -3   3 9172.74 606.516   1
  -6   3  -5 26478.0 1188.46   1
   6   3   5 27008.8 1167.21   1
  -6  -3  -5 27185.2 1176.29   1
   6  -3   5 26593.3 1212.83   1
   6  -3   7 756.464 192.422   1
  -6   3  -7 764.848 184.459   1
   6   3   7 775.461 166.465   1
  -6  -3  -7 789.146 171.370   1
  -6   3  -9 21634.0 1047.85   1
   6  -3   9 22658.9 1084.61   1
   6   3  11 664.107 162.797   1
  -6   3 -11 498.197 161.699   1
  -6  -3 -11 726.354 167.779   1
   6  -3  13 3290.17 350.600   1
  -6   3 -13 3565.44 355.009   1
  -6  -3 -13 3484.08 334.295   1
   6  -3  15 341.804 144.915   1
  -6   3 -15 403.568 148.054   1
   6  -3  17 687.293 171.810   1
  -6   3 -17 761.231 174.605   1
   6  -3  19 183.634 118.099   1
  -6   3 -19 106.171 107.547   1
  -6   3 -21 401.562 135.290   1
   6  -3  21 353.787 139.712   1
   6   4 -24-15.0173 83.5884   1
  -6  -4  24-52.0055 96.4886   1
  -6  -4  22 10863.4 641.904   1
   6   4 -22 11782.7 628.176   1
  -6  -4  20 982.857 188.858   1
   6   4 -20 1061.41 183.797   1
   6   4 -18 18586.8 878.470   1
  -6  -4  18 18043.2 904.338   1
   6   4 -16 8302.08 534.977   1
  -6  -4  12 22706.8 1055.66   1
   6   4 -10 15550.2 800.437   1
  -6  -4  10 15460.1 815.462   1
   6   4  -8 47858.1 1806.60   1
  -6  -4   8 45497.4 1812.48   1
  -6  -4   6 11406.7 667.880   1
   6   4  -6 11651.1 656.844   1
   6   4  -4 53698.8 2024.48   1
  -6  -4   4 56061.4 2062.19   1
   6   4  -2 955.889 177.164   1
  -6  -4   2 1376.05 209.299   1
   6  -4  -2 1432.64 195.887   1
  -6   4   0 53582.6 1940.19   1
   6   4   0 49377.5 1940.30   1
  -6  -4   0 53486.6 1974.60   1
   6  -4   0 55058.6 1975.54   1
   6   4   2-116.128 100.753   1
  -6  -4  -2 50.6821 98.4118   1
  -6   4  -4 31943.3 1369.63   1
   6  -4   4 31325.0 1384.26   1
  -6  -4  -4 35450.1 1382.56   1
   6   4   4 35656.4 1371.39   1
  -6   4  -6 3213.07 324.554   1
   6  -4   6 3692.00 356.992   1
  -6  -4  -6 3753.72 331.845   1
   6   4   6 3260.60 303.293   1
   6  -4   8 22251.8 1116.39   1
  -6   4  -8 28451.4 1168.31   1
   6  -4  10 7238.88 525.436   1
  -6   4 -10 7574.56 515.833   1
   6  -4  12 11407.3 683.560   1
  -6   4 -12 11736.5 670.416   1
  -6   4 -14 6631.37 473.873   1
   6  -4  14 6503.48 485.730   1
  -6   4 -16 3107.69 312.572   1
   6  -4  16 3424.56 335.218   1
  -6   4 -18 5951.47 430.914   1
   6  -4  18 5840.34 437.832   1
   6  -4  20 877.552 174.121   1
   6   5 -21 1192.76 178.291   1
  -6  -5  21 1167.59 193.301   1
   6   5 -19 1725.05 217.339   1
  -6  -5  19 1753.03 230.104   1
   6   5 -17 3764.30 322.220   1
  -6  -5  17 3570.43 334.791   1
   6   5 -15 573.376 147.212   1
  -6  -5  15 653.910 164.653   1
   6   5 -13 9113.85 550.259   1
  -6  -5  13 8502.26 541.117   1
  -6  -5  11 86.3535 98.4953   1
   6   5 -11 212.584 110.678   1
   6   5  -9 11672.8 659.305   1
  -6  -5   9 13202.6 701.832   1
  -6  -5   7 702.871 169.141   1
   6   5  -7 575.084 147.901   1
  -6  -5   5 8302.91 529.741   1
   6   5  -5 7739.21 500.307   1
   6   5  -3 3756.44 333.125   1
  -6  -5   3 4074.03 354.944   1
   6   5  -1 4268.71 348.977   1
  -6  -5   1 4623.59 371.489   1
   6  -5   9 5454.46 447.623   1
  -6   5  -9 8167.51 504.234   1
   6  -5  11-73.1703 106.554   1
  -6   5 -11 116.464 105.005   1
  -6   5 -13 3798.54 338.193   1
   6  -5  13 3773.19 350.095   1
   6  -5  15 51.5149 93.2725   1
  -6   5 -15-78.9107 91.9301   1
  -6  -6  14 2140.65 248.734   1
   6   6 -14 1627.46 208.291   1
   6   6 -12 1544.07 205.467   1
  -6  -6  12 1506.60 218.227   1
  -6  -6  10 1398.16 204.147   1
  -7   0  23-18.7855 99.4543   1
   7   0 -23-16.4707 91.6743   1
   7   0 -21-81.4609 100.899   1
  -7   0  21 72.8639 108.387   1
  -7   0  19 34.7514 94.4382   1
   7   0 -19 173.308 106.596   1
  -7   0  17 121.385 107.397   1
   7   0 -17-31.6750 88.1543   1
   7   0 -15-76.2051 86.8403   1
  -7   0  15-31.1420 80.2531   1
   7   0 -11-137.151 94.2742   1
  -7   0  11-42.2617 87.2898   1
   7   0  -9-14.3369 77.8760   1
  -7   0   9-28.3622 77.0297   1
   7   0  -7 71.5126 93.5721   1
   7   0  -5-60.7692 95.8817   1
  -7   0   5 127.632 104.351   1
   7   0  -3 1124.71 195.548   1
  -7   0   3-66.7907 107.838   1
   7   0  -1 134.408 125.714   1
  -7   0   1 240.032 136.527   1
  -7   0  -3-21.4826 110.699   1
   7   0   3 44.7123 124.430   1
  -7   0  -5 67.9560 119.936   1
   7   0   5 46.7619 139.130   1
  -7   0  -7-46.1597 118.930   1
   7   0   7 23.4283 117.324   1
  -7   0  -9-47.0342 110.624   1
   7   0   9 70.5905 127.808   1
  -7   0 -11-70.3743 130.571   1
   7   0  11-23.5618 114.477   1
  -7   0 -13-46.5345 123.212   1
   7   0  13-139.725 132.694   1
  -7   0 -15-22.8574 114.500   1
   7   0  15-159.160 129.560   1
  -7   0 -17 44.3933 123.544   1
   7   0  17-88.3236 122.900   1
  -7   0 -19-21.3116 106.735   1
   7   0  19-85.3356 115.890   1
  -7   0 -21 81.1922 118.258   1
   7   0  21 81.7263 121.595   1
  -7   0 -23-57.8641 104.772   1
   7   0  23 135.622 112.859   1
  -7   0 -25 36.4347 96.4513   1
   7   1 -26 10615.5 616.778   1
  -7  -1  26 11407.8 666.964   1
   7   1 -24 19435.1 934.209   1
  -7  -1  24 20255.8 981.700   1
  -7  -1  22 15210.9 807.749   1
   7   1 -22 14840.6 770.043   1
   7   1 -20 66016.9 2416.69   1
  -7  -1  20 68109.5 2468.38   1
   7   1 -18 2954.96 310.298   1
   7  -1 -16 139228. 4613.19   1
  -7   1  16 149242. 4656.41   1
   7   1 -16 136943. 4754.28   1
  -7  -1  16 149198. 4797.09   1
  -7   1  14 10407.0 520.151   1
   7  -1 -14 10818.1 532.870   1
   7   1 -14 11578.9 645.392   1
  -7  -1  14 10259.4 627.378   1
   7   1 -12 251656. 8056.51   1
  -7   1  12 251488. 7876.44   1
  -7  -1  12 246988. 8068.31   1
   7  -1 -12 254280. 7871.11   1
  -7  -1  10 23197.2 1069.34   1
   7  -1 -10 26145.5 948.131   1
   7   1 -10 23434.0 1063.16   1
  -7   1  10 24271.2 937.009   1
  -7  -1   8 282716. 9046.12   1
  -7   1   8 288094. 8863.41   1
   7   1  -8 270032. 9028.93   1
   7  -1  -8 289219. 8864.06   1
  -7  -1   6 99812.8 3324.22   1
  -7   1   6 94357.8 3157.94   1
   7   1  -6 90976.0 3274.00   1
   7  -1  -6 96912.1 3165.49   1
   7  -1  -4 210134. 6888.81   1
  -7   1   4 221694. 6890.47   1
   7  -1  -2 327162. 10347.1   1
  -7   1   2 327796. 10337.9   1
   7   1   0 216290. 6912.48   1
   7  -1   0 204462. 6884.47   1
  -7  -1   0 215914. 6919.27   1
  -7   1   0 213265. 6884.43   1
   7   1   2 216766. 7233.99   1
   7  -1   2 221386. 7240.95   1
  -7  -1  -2 224104. 7237.94   1
  -7   1  -2 227906. 7247.69   1
   7   1   4 6233.66 493.406   1
  -7   1  -4 5905.72 488.100   1
   7  -1   4 5468.78 469.903   1
  -7  -1  -4 5872.46 480.141   1
   7  -1   6 202953. 6614.03   1
   7   1   6 201200. 6588.63   1
  -7  -1  -6 196240. 6578.08   1
  -7   1  -6 198455. 6584.83   1
   7   1   8 2927.34 346.236   1
   7  -1   8 2536.75 329.006   1
  -7  -1  -8 2566.38 326.274   1
  -7   1  -8 2260.43 306.084   1
   7   1  10 134909. 4552.86   1
  -7  -1 -10 125799. 4516.01   1
   7  -1  10 130654. 4557.26   1
  -7   1 -10 138295. 4560.52   1
   7  -1  12 2687.93 337.190   1
  -7  -1 -12 1882.80 280.118   1
   7   1  12 1857.72 285.507   1
  -7   1 -12 2397.22 314.107   1
   7   1  14 55169.2 2171.10   1
   7  -1  14 56077.2 2180.88   1
  -7  -1 -14 53852.0 2144.01   1
  -7   1 -14 55885.8 2157.36   1
   7   1  16 7739.67 568.270   1
   7  -1  16 7136.69 549.093   1
  -7  -1 -16 7145.09 538.727   1
  -7   1 -16 7280.05 540.645   1
   7   1  18 12510.0 744.787   1
  -7  -1 -18 13274.1 750.682   1
  -7   1 -18 11135.8 701.789   1
   7  -1  20 8411.18 571.429   1
   7   1  20 6626.58 524.181   1
  -7  -1 -20 7970.45 555.988   1
  -7   1 -20 7832.39 544.692   1
  -7   1 -22 3744.74 359.750   1
   7  -1  22 3798.43 367.329   1
   7  -1  24 3272.50 331.317   1
  -7   1 -24 3290.30 329.796   1
  -7  -2  29 259.611 119.213   1
   7   2 -29 294.033 114.643   1
  -7  -2  27 112.770 118.675   1
   7   2 -27 130.416 102.950   1
   7   2 -25 2518.69 278.283   1
  -7  -2  25 2488.33 293.121   1
   7   2 -23 119.448 103.670   1
  -7  -2  23 76.9166 104.490   1
   7   2 -21 8461.39 542.721   1
  -7  -2  21 8771.95 578.046   1
  -7  -2  19-20.5950 111.906   1
   7   2 -19 203.656 123.201   1
   7   2 -17 3613.06 347.696   1
  -7  -2  17 3208.46 332.954   1
   7  -2 -15 3522.61 190.341   1
   7   2 -15 3809.75 358.085   1
  -7  -2  15 3929.34 370.238   1
   7   2 -13 2908.30 313.170   1
  -7  -2  13 3074.26 330.458   1
   7   2 -11 5415.82 432.085   1
  -7  -2  11 5652.64 450.231   1
   7   2  -9 8102.85 536.585   1
  -7  -2   9 8846.70 564.068   1
  -7   2   9 8891.36 350.664   1
   7  -2  -9 8356.31 346.595   1
   7  -2  -7 17569.1 684.733   1
  -7  -2   7 15485.9 839.705   1
   7   2  -7 16215.8 847.236   1
  -7   2   7 17568.7 677.838   1
   7  -2  -5 14018.2 666.101   1
  -7   2   5 14908.1 669.502   1
  -7  -2   5 15723.9 807.987   1
   7   2  -5 15029.7 789.460   1
  -7   2   3 81907.5 2698.58   1
   7  -2  -3 74856.9 2676.46   1
  -7  -2   3 77336.4 2788.75   1
   7   2  -3 77231.1 2776.87   1
   7  -2  -1 4809.76 382.281   1
   7   2  -1 4385.56 390.513   1
  -7  -2   1 4051.02 378.555   1
  -7   2   1 4783.05 378.319   1
   7  -2   1 58227.6 2168.63   1
   7   2   1 56675.3 2154.52   1
  -7   2  -1 52633.1 2110.66   1
  -7   2  -3 3401.11 344.215   1
   7  -2   3 3517.93 363.668   1
   7   2   3 3586.21 349.516   1
   7   2   5 1867.76 260.003   1
  -7  -2  -5 1598.40 246.414   1
   7  -2   5 1775.18 269.213   1
  -7   2  -5 1674.12 254.654   1
  -7  -2  -7 1479.72 235.977   1
  -7   2  -7 1480.20 243.711   1
   7  -2   7 1716.68 267.703   1
   7   2   7 1272.86 226.115   1
  -7  -2  -9 740.422 184.361   1
  -7   2  -9 428.030 159.034   1
   7   2   9 523.752 161.835   1
   7  -2   9 578.583 175.993   1
   7   2  11 5718.66 466.249   1
  -7  -2 -11 5226.39 446.862   1
  -7  -2 -13 1238.89 226.866   1
   7   2  13 1267.45 225.964   1
  -7   2 -13 1199.57 224.467   1
   7  -2  13 1198.40 230.149   1
  -7  -2 -17-61.3335 105.362   1
   7  -2  17 43.0874 125.499   1
   7   2  17-80.8025 106.958   1
  -7   2 -17-99.4343 118.340   1
  -7   2 -19 1592.58 242.110   1
   7  -2  19 1830.78 267.096   1
  -7   2 -21-18.2383 93.9810   1
   7  -2  21 38.7516 102.578   1
  -7   2 -23 484.280 150.802   1
   7  -2  23 530.888 156.397   1
   7   3 -28 3703.82 315.904   1
  -7  -3  28 3719.88 341.277   1
  -7  -3  24 12023.4 668.008   1
   7   3 -24 10005.9 594.444   1
   7   3 -22 4374.18 364.410   1
  -7  -3  22 3934.39 369.834   1
   7   3 -20 25719.7 1128.62   1
  -7  -3  20 25623.3 1166.78   1
   7   3 -18 1737.26 240.362   1
  -7  -3  18 1570.62 235.888   1
   7   3 -16 54393.5 2059.11   1
  -7  -3  16 54974.8 2079.03   1
   7   3 -14 792.984 182.615   1
  -7  -3  14 1016.90 203.008   1
   7   3 -12 88422.7 3072.09   1
  -7  -3  12 85799.9 3085.26   1
   7   3 -10 11450.0 680.533   1
  -7  -3  10 13154.4 730.262   1
  -7   3   8 74072.9 2262.15   1
  -7  -3   8 78004.3 2632.95   1
   7   3  -8 80277.6 2621.04   1
  -7  -3   6 41377.7 1637.11   1
   7   3  -6 42288.5 1632.89   1
   7  -3  -6 40983.7 1454.25   1
  -7   3   6 40140.0 1440.43   1
  -7  -3   4 72771.9 2611.07   1
   7  -3  -4 71463.1 2474.17   1
   7   3  -4 72259.9 2604.22   1
  -7   3   4 72010.8 2465.17   1
   7  -3  -2 58608.7 2122.06   1
   7  -3   0 35650.5 1410.21   1
  -7   3   0 33246.9 1374.77   1
   7  -3   2 88310.7 3076.11   1
  -7   3  -2 86534.3 3046.88   1
  -7   3  -4 13732.4 745.220   1
   7  -3   4 12896.6 733.195   1
  -7   3  -6 59845.3 2203.69   1
  -7  -3  -6 54905.8 2166.11   1
   7  -3   6 57121.7 2194.98   1
   7   3   6 60916.4 2177.14   1
   7  -3   8 693.637 176.309   1
  -7   3  -8 677.521 173.956   1
  -7  -3  -8 560.036 159.925   1
   7   3   8 663.489 162.714   1
  -7   3 -10 44631.1 1750.84   1
   7  -3  10 45102.5 1763.61   1
  -7  -3 -10 42044.2 1697.84   1
   7   3  10 42379.8 1697.34   1
   7  -3  12 1186.50 212.821   1
  -7   3 -12 1385.67 226.794   1
   7   3  12 915.249 182.898   1
  -7  -3 -12 1038.75 194.139   1
   7  -3  14 22798.7 1101.70   1
  -7   3 -14 25035.5 1115.11   1
   7  -3  16 3186.87 330.322   1
  -7   3 -16 2599.34 298.289   1
   7  -3  18 5745.73 446.682   1
  -7   3 -18 5972.20 446.192   1
   7  -3  20 3010.97 313.457   1
  -7   3 -20 3128.08 310.154   1
   7   4 -25 2075.64 233.735   1
  -7  -4  25 2076.21 251.221   1
   7   4 -23 104.528 97.6802   1
  -7  -4  23-17.0929 92.8552   1
   7   4 -21 3785.02 326.558   1
  -7  -4  21 3940.95 355.886   1
  -7  -4  19 93.9605 111.870   1
   7   4 -19 131.186 103.550   1
  -7  -4  17 2880.22 307.634   1
   7   4 -17 4003.37 347.790   1
   7   4 -15 2978.13 301.766   1
  -7  -4  15 2547.46 290.396   1
   7   4 -13 2187.13 267.823   1
  -7  -4  13 2267.74 279.855   1
   7   4 -11 7195.00 490.398   1
  -7  -4  11 6618.22 488.557   1
   7   4  -9 3377.56 328.774   1
  -7  -4   9 3728.11 355.334   1
   7   4  -7 9701.93 593.439   1
  -7  -4   7 10317.5 621.532   1
  -7  -4   5 1866.30 244.958   1
   7   4  -5 1473.51 217.668   1
  -7  -4   3 18057.1 863.858   1
   7   4  -3 16674.2 830.907   1
  -7  -4   1 1320.20 208.863   1
   7   4  -1 1982.69 242.682   1
   7  -4  -1 1833.89 224.856   1
  -7  -4  -1 15594.0 791.443   1
   7   4   1 14766.4 769.375   1
   7  -4   3 821.407 175.550   1
   7   4   3 1002.20 184.080   1
  -7   4  -3 916.666 179.350   1
  -7  -4  -3 1086.79 194.192   1
  -7   4  -5 1837.52 244.140   1
  -7  -4  -5 1588.18 226.377   1
   7   4   5 1672.28 222.592   1
   7  -4   5 1663.04 243.373   1
  -7   4  -7 2132.08 268.528   1
  -7  -4  -7 2529.07 274.904   1
   7  -4   7 2590.66 300.934   1
  -7   4  -9 1923.46 259.145   1
   7  -4   9 2316.01 288.222   1
  -7   4 -11 4070.12 368.689   1
   7  -4  11 4257.69 385.408   1
   7  -4  13 713.046 171.354   1
  -7   4 -13 394.855 138.864   1
  -7   4 -15 3320.70 319.334   1
   7  -4  15 2709.75 297.692   1
   7  -4  17-17.2985 91.5898   1
  -7   4 -17-66.3895 94.5605   1
   7  -4  19 1137.14 194.360   1
  -7   4 -19 1018.54 177.447   1
   7   5 -20 4635.44 351.890   1
  -7  -5  20 4626.88 373.171   1
   7   5 -18 44.6613 86.7250   1
   7   5 -16 11242.5 620.751   1
  -7  -5  14 114.460 101.388   1
   7   5 -14 216.111 112.528   1
   7   5 -12 12009.1 659.351   1
  -7  -5  12 12509.6 680.876   1
   7   5 -10 3520.16 324.785   1
  -7  -5  10 3579.87 336.263   1
   7   5  -8 12636.2 682.734   1
  -7  -5   8 13282.3 711.513   1
   7   5  -6 7233.61 477.570   1
  -7  -5   6 7056.69 487.420   1
  -7  -5   4 11288.6 646.356   1
   7   5  -4 11486.8 631.763   1
   7   5  -2 9462.67 566.685   1
  -7  -5   2 11334.1 622.776   1
  -7  -5   0 3588.87 322.115   1
  -7   5 -10 6002.05 430.051   1
   7  -5  10 4963.10 411.751   1
   7  -5  12 174.749 114.389   1
  -7   5 -12 131.419 103.775   1
  -7   5 -14 3749.08 332.702   1
   7  -5  14 4709.35 374.815   1
   7  -5  16 589.234 145.794   1
  -7   5 -16 563.181 139.442   1
   7   6 -15 1767.73 212.752   1
   7   6 -13 1441.30 199.017   1
   7   6 -11 2672.06 270.548   1
  -7  -6  11 2589.89 268.543   1
  -7  -6   9 1109.06 186.998   1
  -8   0  22 15190.8 784.589   1
   8   0 -22 14718.4 748.697   1
   8   0 -20 44221.2 1726.14   1
  -8   0  20 48291.1 1788.74   1
   8   0 -18 54177.7 1938.91   1
  -8   0  18 49611.9 1911.79   1
  -8   0  16 60142.1 2195.86   1
   8   0 -16 61243.5 2193.23   1
  -8   0  14 132077. 4421.81   1
   8   0 -14 135312. 4417.75   1
  -8   0  10 250745. 8075.37   1
   8   0 -10 257924. 8087.74   1
   8   0  -8 377.693 124.762   1
  -8   0   8 200.741 111.304   1
   8   0  -6 316954. 10009.6   1
   8   0  -4 5900.76 441.728   1
  -8   0   4 5843.84 438.745   1
   8   0   0 55603.5 2161.89   1
  -8   0   0 57038.3 2166.26   1
   8   0   2 243611. 7811.67   1
  -8   0  -2 235163. 7778.67   1
   8   0   4 104983. 3707.96   1
  -8   0  -4 104039. 3686.13   1
   8   0   6 69233.0 2706.33   1
  -8   0  -6 75329.6 2728.02   1
  -8   0  -8 100316. 3513.09   1
   8   0   8 95501.0 3503.92   1
   8   0  10 7839.40 589.477   1
  -8   0 -10 8461.08 607.067   1
   8   0  12 50239.4 1998.15   1
  -8   0 -12 48560.7 1983.87   1
   8   0  14 1276.31 242.839   1
   8   0  16 25915.1 1218.90   1
  -8   0 -16 26289.5 1225.68   1
  -8   0 -18 64.0905 121.703   1
   8   0  18-42.6040 106.675   1
   8   0  20 12675.7 740.952   1
  -8   0 -20 13329.2 754.984   1
  -8   0 -22 756.659 183.056   1
   8   0  22 1045.28 202.725   1
   8   0  24 2642.03 298.599   1
  -8   0 -24 2624.57 299.792   1
   8   1 -27 99.3734 94.3996   1
   8   1 -25 152.505 109.078   1
  -8  -1  25 269.556 134.479   1
   8   1 -23 318.657 122.711   1
  -8  -1  23 416.327 140.238   1
   8  -1 -19 1205.75 170.904   1
   8   1 -19 1649.64 233.642   1
  -8  -1  19 1394.44 220.627   1
  -8  -1  17 18.5064 92.6790   1
   8  -1 -17 34.9139 69.2521   1
   8   1 -17-17.8335 83.8924   1
  -8   1  17 63.8678 80.6187   1
   8  -1 -15 3535.42 273.006   1
  -8   1  15 3671.33 277.953   1
   8  -1 -13 1379.87 166.939   1
  -8   1  13 1503.33 174.298   1
  -8  -1  13 1328.82 215.787   1
   8  -1 -11 4252.44 293.067   1
  -8  -1  11 4902.46 392.283   1
  -8   1  11 4657.39 304.604   1
   8   1 -11 4407.57 367.724   1
  -8  -1   9 1666.83 235.051   1
  -8   1   9 1742.44 186.689   1
   8   1  -9 1903.68 248.203   1
   8  -1  -9 1682.78 184.619   1
  -8  -1   7 5300.84 420.027   1
  -8   1   7 4936.94 344.995   1
   8   1  -7 4159.02 370.337   1
   8  -1  -7 4432.29 325.933   1
  -8   1   5 947.014 162.546   1
   8   1  -5 898.752 188.233   1
  -8  -1   5 864.312 187.257   1
   8  -1  -5 947.959 165.286   1
   8  -1  -3 6398.92 455.744   1
  -8  -1   3 5866.03 471.828   1
  -8   1   3 6381.66 452.585   1
   8   1  -3 6500.51 477.523   1
  -8  -1   1 3278.26 342.059   1
   8   1  -1 3573.99 355.346   1
  -8  -1  -1 1226.49 221.668   1
   8   1   1 1537.17 245.042   1
   8  -1   1 1541.79 246.603   1
  -8   1  -1 1569.94 248.523   1
   8   1   3 10935.1 694.940   1
   8  -1   3 11297.2 699.742   1
  -8  -1  -3 10873.1 685.794   1
  -8   1  -3 10136.6 670.717   1
  -8  -1  -5-22.7302 117.177   1
   8   1   5 91.4200 121.045   1
  -8   1  -5 209.180 143.980   1
   8  -1   5 184.758 140.291   1
   8  -1   7 1583.81 263.084   1
  -8   1  -7 1929.67 292.704   1
   8   1   9 2455.71 322.994   1
   8  -1   9 2546.21 327.910   1
  -8   1  -9 2944.51 347.629   1
  -8  -1 -11 600.043 184.609   1
   8  -1  11 402.064 168.376   1
  -8   1 -11 578.465 185.085   1
   8   1  11 694.563 197.587   1
   8  -1  13 907.442 213.641   1
  -8   1 -13 1087.11 223.836   1
  -8  -1 -15-21.8747 109.549   1
   8  -1  15-45.2210 119.708   1
  -8   1 -15-22.0071 119.541   1
   8   1  15 248.299 142.461   1
  -8  -1 -17 191.311 136.710   1
   8  -1  17 130.373 123.891   1
  -8   1 -17 148.782 129.176   1
   8   1  17 219.553 146.146   1
   8  -1  19 393.935 159.815   1
   8   1  19 149.108 127.436   1
   8  -1  21 253.541 132.126   1
  -8  -1 -21 294.819 137.362   1
  -8   1 -21 235.449 130.766   1
   8   1  21 263.900 135.277   1
   8  -1  23 18.3824 94.7439   1
  -8   1 -23-148.339 114.851   1
   8   2 -30 178.934 102.592   1
   8   2 -28 10055.4 596.582   1
  -8  -2  28 11782.2 658.447   1
   8   2 -26 3366.96 314.580   1
  -8  -2  26 3176.02 324.912   1
  -8  -2  24 18426.6 904.030   1
   8   2 -24 17283.1 847.021   1
   8   2 -22 12503.6 695.513   1
  -8  -2  22 13935.3 752.181   1
   8   2 -20 27701.9 1208.99   1
  -8  -2  18 30578.5 1316.99   1
  -8  -2  16 26116.7 1205.61   1
   8   2 -16 28114.9 1214.81   1
   8  -2 -14 101894. 3273.29   1
  -8  -2  14 106841. 3634.67   1
  -8  -2  12 21614.5 1032.34   1
   8  -2 -12 20691.6 748.858   1
  -8   2  12 21822.6 754.845   1
  -8   2  10 177353. 5811.70   1
   8   2 -10 193089. 6119.18   1
   8  -2 -10 194611. 5822.75   1
  -8  -2  10 192409. 6136.92   1
   8   2  -8 1117.85 202.017   1
  -8  -2   8 1061.82 198.951   1
   8  -2  -6 211564. 6699.93   1
  -8  -2   6 218470. 6898.95   1
   8   2  -6 206563. 6861.69   1
  -8   2   6 210550. 6690.60   1
   8  -2  -4 34046.7 1340.22   1
  -8   2   4 33457.5 1320.77   1
   8   2  -4 32044.8 1398.26   1
  -8  -2   4 35156.0 1444.16   1
   8  -2  -2 263671. 8192.65   1
   8   2  -2 257602. 8246.93   1
  -8  -2   2 257516. 8262.23   1
  -8   2   2 247180. 8164.40   1
  -8  -2   0 38789.1 1585.63   1
   8  -2   0 35490.6 1514.29   1
  -8   2   0 39126.3 1546.94   1
   8   2   0 36485.4 1537.56   1
   8  -2   2 90071.8 3365.39   1
  -8   2  -2 95513.4 3373.85   1
   8   2   4 88894.4 3171.69   1
   8  -2   4 90366.7 3216.24   1
  -8  -2  -4 90792.7 3189.50   1
  -8   2  -4 87794.9 3179.13   1
   8   2   6 52396.2 1978.15   1
   8  -2   6 47412.4 1967.96   1
  -8  -2  -6 47447.6 1929.92   1
  -8   2  -6 51318.5 1977.08   1
   8  -2   8 55355.7 2134.44   1
   8   2   8 53474.2 2083.06   1
  -8   2  -8 51777.8 2082.89   1
  -8  -2  -8 54441.8 2085.51   1
   8   2  10 12077.9 723.838   1
  -8  -2 -10 12345.6 724.160   1
   8  -2  10 12107.9 745.759   1
  -8   2 -10 11161.5 709.326   1
  -8  -2 -12 33143.8 1405.83   1
   8   2  12 33514.5 1411.75   1
   8  -2  12 34831.4 1452.34   1
   8   2  14 1729.13 260.056   1
  -8  -2 -14 1859.31 266.852   1
  -8   2 -16 24867.8 1157.69   1
   8   2  16 26706.9 1183.25   1
   8  -2  16 24737.2 1175.78   1
  -8  -2 -16 25043.4 1169.38   1
  -8   2 -18-97.4183 115.930   1
   8  -2  18 143.745 124.705   1
   8  -2  20 11277.5 661.180   1
  -8   2 -20 9654.13 610.805   1
  -8   2 -22 1347.63 216.677   1
   8  -2  22 1421.72 227.049   1
   8   3 -27 514.416 140.830   1
  -8  -3  27 1205.24 203.819   1
   8   3 -25 77.5489 96.1509   1
  -8  -3  25 230.810 120.141   1
  -8  -3  23 3685.46 348.043   1
   8   3 -21 1897.32 243.101   1
  -8  -3  21 1735.88 251.225   1
   8   3 -19 930.572 187.271   1
  -8  -3  19 804.891 174.097   1
  -8  -3  17 113.483 112.573   1
   8   3 -17 72.6630 103.524   1
   8   3 -15 23600.2 1108.40   1
  -8  -3  15 26155.1 1156.74   1
  -8  -3  13 197.796 124.978   1
   8   3 -13 203.353 121.067   1
  -8  -3  11 37496.8 1535.39   1
   8   3 -11 36102.1 1499.29   1
  -8  -3   9 3453.69 342.337   1
   8   3  -9 3545.14 338.614   1
   8  -3  -7 2440.85 199.994   1
   8   3  -7 2303.52 274.993   1
  -8  -3   7 2341.17 281.457   1
  -8   3   7 2727.62 209.253   1
   8  -3  -5 18106.5 819.412   1
   8   3  -5 19882.7 949.573   1
  -8  -3   5 20558.8 964.575   1
  -8   3   5 18741.4 817.668   1
   8   3  -3 502.905 150.835   1
   8  -3  -1 18748.9 913.073   1
  -8  -3   1 18925.2 946.571   1
   8   3  -1 19253.2 933.014   1
  -8   3   1 20109.7 915.453   1
   8   3   1 1217.86 208.549   1
   8  -3   1 1589.59 238.731   1
  -8  -3  -1 1194.89 213.628   1
  -8   3  -1 1647.31 234.039   1
  -8  -3  -3 13669.6 754.104   1
   8  -3   3 13217.6 763.239   1
   8   3   3 14615.0 764.502   1
  -8   3  -3 13048.2 735.453   1
   8  -3   5-61.3738 113.873   1
  -8   3  -5 58.7862 109.072   1
   8   3   5 73.7597 105.057   1
  -8  -3  -5 100.712 117.333   1
   8  -3   7 6338.87 486.914   1
  -8  -3  -7 7054.84 498.082   1
   8   3   7 5359.92 432.968   1
  -8   3  -7 5584.74 454.287   1
  -8   3  -9 59.8309 108.458   1
   8   3   9 256.705 122.095   1
  -8  -3  -9 209.597 131.022   1
   8  -3   9 186.515 128.455   1
   8   3  11 4029.35 363.484   1
  -8  -3 -11 3444.65 344.943   1
   8  -3  11 3288.53 350.816   1
  -8   3 -11 4154.01 378.446   1
  -8   3 -13 58.5060 105.929   1
   8  -3  13 20.3657 98.9423   1
  -8  -3 -13-37.4935 101.827   1
  -8   3 -15 718.360 175.420   1
   8  -3  15 1101.09 212.287   1
   8  -3  17 2388.26 293.341   1
  -8   3 -17 1771.56 247.456   1
  -8   3 -19 157.028 112.231   1
   8  -3  19 151.374 123.848   1
  -8  -4  24 7015.32 467.986   1
   8   4 -24 5914.97 409.270   1
   8   4 -20 5852.69 423.672   1
  -8  -4  20 6156.62 458.850   1
   8   4 -16 5781.29 428.484   1
  -8  -4  16 5782.19 438.264   1
   8   4 -14 27384.9 1174.77   1
  -8  -4  14 26020.0 1179.10   1
   8   4 -12 1841.04 245.477   1
  -8  -4  12 2403.83 285.559   1
   8   4 -10 35104.5 1436.22   1
  -8  -4   8 37.4195 108.981   1
   8   4  -8-17.3969 96.8278   1
  -8  -4   6 44459.2 1732.69   1
   8   4  -6 44360.9 1713.39   1
   8   4  -2 33258.6 1366.63   1
  -8  -4   2 32911.5 1373.43   1
  -8  -4   0 10045.3 614.450   1
   8   4   0 10127.2 607.203   1
   8  -4   0 11267.0 629.377   1
   8   4   2 46132.9 1804.52   1
  -8  -4  -2 48118.9 1837.91   1
   8  -4   2 51267.2 1861.27   1
  -8   4  -2 45913.1 1805.98   1
   8   4   4 10489.5 622.056   1
  -8  -4  -4 12774.8 682.348   1
   8  -4   4 11179.4 664.692   1
  -8   4  -4 11831.3 662.586   1
  -8  -4  -6 11167.2 628.287   1
   8  -4   6 9579.67 614.966   1
   8   4   6 9884.27 591.831   1
  -8   4  -6 11565.4 648.636   1
   8  -4   8 20285.6 989.554   1
  -8   4  -8 21199.3 990.368   1
   8  -4  10 2607.03 299.246   1
  -8   4 -10 2528.04 288.386   1
   8  -4  12 12143.5 701.548   1
  -8   4 -12 12779.6 699.039   1
   8  -4  14 1044.57 198.285   1
  -8   4 -14 693.311 169.102   1
  -8   4 -18 224.484 112.012   1
   8  -4  18 135.075 106.701   1
   8   5 -19 3235.63 292.044   1
  -8  -5  19 2923.18 300.191   1
   8   5 -17 138.585 99.0521   1
   8   5 -15 5256.82 394.289   1
  -8  -5  15 5547.94 412.326   1
  -8  -5  13 477.261 145.746   1
   8   5 -13 542.472 144.552   1
   8   5 -11 6783.58 469.340   1
  -8  -5  11 7435.02 497.301   1
   8   5  -9 1646.90 223.654   1
  -8  -5   9 2323.59 268.191   1
   8   5  -7 3059.06 303.339   1
  -8  -5   7 3860.80 346.251   1
   8   5  -3 3055.86 294.731   1
  -8  -5   3 3520.14 325.071   1
   8   5  -1 6801.94 452.215   1
  -8  -5   1 7700.45 488.326   1
   8  -5  11 2316.60 268.036   1
   8  -5  15 666.419 154.253   1
  -8   5 -15 667.496 147.642   1
   8   6 -14 3221.05 289.627   1
  -8  -6  14 3367.84 302.467   1
  -8  -6  12 285.014 112.707   1
   8   6 -12 335.357 116.510   1
   8   6 -10 5285.36 382.007   1
  -8  -6  10 5319.97 395.673   1
   9   0 -23 78.1674 93.0509   1
   9   0 -21 77.9179 90.7937   1
  -9   0  21 51.8450 98.4705   1
   9   0 -17-15.7869 87.8672   1
  -9   0  17 32.8300 86.9034   1
  -9   0  15 64.4038 89.6351   1
   9   0 -15 61.8652 86.1036   1
   9   0 -13-102.502 92.4599   1
  -9   0  13-90.6452 95.3897   1
   9   0 -11 79.4447 88.4346   1
  -9   0  11-79.1935 90.2295   1
   9   0  -5-36.0684 90.3301   1
  -9   0   5-91.7794 109.235   1
   9   0  -3 79.9214 116.382   1
  -9   0   3-58.2401 110.594   1
   9   0  -1-43.1151 114.136   1
  -9   0   1-41.8887 107.932   1
  -9   0  -1 22.5931 119.611   1
   9   0   1-22.5432 116.164   1
  -9   0  -3 304.227 147.830   1
   9   0   3 119.749 130.245   1
  -9   0  -7-47.9931 123.710   1
   9   0   7-199.773 145.504   1
  -9   0  -9 23.8430 112.156   1
   9   0   9-24.3717 122.047   1
   9   0  13 46.2083 128.605   1
  -9   0 -13 68.2859 126.701   1
  -9   0 -15-132.686 128.886   1
   9   0  15-155.953 132.634   1
  -9   0 -17 128.351 124.606   1
   9   0  17-64.0755 110.062   1
  -9   0 -19 142.574 118.663   1
   9   0  19 20.5149 105.740   1
  -9   0 -21 135.345 117.446   1
   9   0  21 38.9637 103.173   1
  -9   0 -23-18.2189 91.2455   1
   9   0  23 111.599 112.960   1
   9   1 -24 509.071 137.600   1
  -9  -1  24 504.216 147.796   1
   9   1 -22 48250.6 1918.39   1
  -9  -1  22 56151.0 2014.60   1
   9   1 -20 3360.92 328.801   1
  -9  -1  20 2864.14 304.833   1
   9  -1 -18 77527.2 2660.03   1
   9   1 -18 79350.8 2785.01   1
  -9  -1  18 72763.8 2769.95   1
  -9   1  18 83260.3 2708.17   1
   9  -1 -16 22088.7 914.178   1
  -9   1  16 21591.6 914.161   1
   9   1 -16 21829.7 1011.23   1
  -9  -1  16 22695.1 1038.81   1
   9  -1 -14 121498. 3928.28   1
  -9   1  14 119552. 3933.20   1
  -9  -1  12 92895.2 3363.54   1
  -9   1  12 98683.7 3241.16   1
   9   1 -12 98871.1 3372.34   1
   9  -1 -12 100513. 3241.87   1
   9   1 -10 155649. 4932.99   1
  -9  -1  10 141541. 4895.22   1
   9  -1 -10 151058. 4760.60   1
  -9   1  10 142762. 4755.13   1
   9   1  -8 195475. 6364.64   1
  -9  -1   8 186141. 6367.28   1
   9  -1  -8 201832. 6257.35   1
  -9   1   8 195718. 6260.07   1
   9  -1  -6 38439.5 1468.77   1
  -9  -1   6 38193.2 1553.23   1
   9   1  -6 36033.9 1521.26   1
  -9   1   6 36879.1 1456.73   1
   9  -1  -4 259820. 8130.62   1
  -9   1   4 258800. 8113.40   1
  -9  -1   4 255539. 8196.23   1
   9   1  -4 239737. 8141.89   1
   9  -1  -2 2215.68 280.007   1
  -9  -1   2 2249.96 296.925   1
  -9   1   2 2395.75 296.564   1
   9   1  -2 2169.41 282.944   1
   9   1   0 229905. 7708.21   1
   9  -1   0 235812. 7719.22   1
  -9   1   0 248945. 7725.94   1
  -9  -1   0 235915. 7718.61   1
  -9  -1  -2 396.355 156.310   1
  -9   1  -2 377.241 157.517   1
   9  -1   2 182.633 139.047   1
   9   1   2 424.049 153.712   1
   9   1   4 155107. 5443.78   1
   9  -1   4 167796. 5477.20   1
  -9  -1  -4 154488. 5430.55   1
  -9   1  -4 173369. 5496.53   1
   9   1   6 4296.19 419.326   1
   9  -1   6 4884.38 448.071   1
  -9  -1  -6 4489.85 430.876   1
  -9   1  -6 4258.39 423.426   1
   9  -1   8 86055.0 3156.08   1
  -9  -1  -8 89148.0 3177.61   1
  -9   1  -8 85141.8 3153.35   1
   9   1  10 31995.0 1417.46   1
  -9  -1 -10 29857.4 1383.62   1
   9   1  12 34489.2 1480.09   1
   9  -1  12 29670.9 1423.38   1
  -9  -1 -12 34025.7 1473.38   1
  -9   1 -12 34700.2 1487.96   1
   9   1  14 21917.0 1092.00   1
   9  -1  14 22711.9 1104.09   1
  -9  -1 -14 22287.5 1098.78   1
  -9   1 -14 22282.2 1102.13   1
   9   1  16 8377.22 580.463   1
   9  -1  16 7111.45 542.106   1
  -9  -1 -16 8423.93 579.362   1
  -9   1 -16 7422.27 554.827   1
   9   1  18 7095.12 534.664   1
  -9  -1 -18 8214.12 562.037   1
   9  -1  20 508.661 161.933   1
  -9   1 -20 533.727 168.806   1
  -9   1 -22 6150.75 459.169   1
   9  -1  22 5474.23 436.421   1
   9   2 -29-31.6268 90.0854   1
  -9  -2  29 35.3992 100.831   1
  -9  -2  27 1768.17 244.622   1
   9   2 -27 1663.07 225.396   1
   9   2 -25 96.6361 93.8340   1
  -9  -2  25 18.4575 95.1292   1
   9   2 -23 4586.71 378.319   1
  -9  -2  23 4673.24 401.009   1
  -9  -2  21 402.663 143.527   1
   9   2 -21 823.380 173.536   1
   9   2 -19 1486.55 224.769   1
  -9  -2  19 1109.37 208.036   1
   9   2 -17 8903.54 565.025   1
  -9  -2  17 8208.84 561.683   1
  -9  -2  15 752.486 177.922   1
   9   2 -15 599.820 165.443   1
  -9  -2  13 7950.73 539.596   1
   9   2 -13 8653.86 541.477   1
   9  -2 -13 6918.46 331.008   1
   9   2 -11 71.8093 95.0435   1
  -9  -2  11-37.7759 97.3296   1
  -9   2   9 14073.6 603.020   1
   9   2  -9 12534.7 727.690   1
  -9  -2   9 12920.0 741.025   1
   9  -2  -9 13729.6 592.369   1
  -9   2   7 157.939 83.5221   1
   9  -2  -7 201.818 90.2096   1
   9  -2  -5 20255.4 909.030   1
  -9   2   5 20334.8 909.495   1
  -9  -2   3 603.652 174.289   1
   9  -2  -1 1847.12 256.352   1
  -9  -2   1 2343.93 301.006   1
  -9   2   1 2308.75 280.219   1
   9   2  -1 2099.88 280.668   1
  -9   2  -1 81.9441 116.783   1
   9  -2   1 206.778 132.962   1
  -9  -2  -3 3609.49 367.598   1
   9   2   3 3517.71 362.233   1
   9   2   5 4746.14 425.117   1
   9  -2   5 4988.94 446.626   1
  -9   2  -5 4660.10 430.178   1
  -9  -2  -5 4166.01 403.023   1
  -9  -2  -7 104.830 124.845   1
   9  -2   7 116.042 135.273   1
   9   2   7 257.427 142.793   1
   9   2   9 8566.21 593.276   1
  -9  -2  -9 8212.47 582.186   1
   9  -2   9 9065.03 625.474   1
  -9   2  -9 8717.04 603.737   1
  -9   2 -11-43.3040 114.670   1
   9  -2  11-159.485 129.830   1
  -9  -2 -13 1094.61 221.353   1
   9   2  13 1264.84 231.785   1
  -9  -2 -15 103.252 117.641   1
   9   2  15-143.251 119.201   1
  -9   2 -15 102.472 114.068   1
   9  -2  15-86.1362 114.004   1
  -9  -2 -17 265.063 142.753   1
   9   2  17 612.698 171.840   1
  -9   2 -17 295.534 142.065   1
   9  -2  17 413.313 161.153   1
  -9   2 -19-112.577 106.914   1
   9  -2  19-39.3108 104.085   1
   9  -2  21 313.167 134.350   1
  -9   2 -21 53.3497 101.447   1
  -9  -3  28 622.125 153.573   1
   9   3 -28 408.138 124.850   1
  -9  -3  24 17.8706 92.0996   1
   9   3 -24-109.496 98.7314   1
  -9  -3  22 20028.8 959.867   1
   9   3 -22 18945.7 907.838   1
   9   3 -20 2016.78 256.405   1
  -9  -3  20 1998.61 255.448   1
   9   3 -18 23030.6 1060.24   1
  -9  -3  18 24139.9 1090.80   1
   9   3 -16 8879.86 561.375   1
  -9  -3  16 8283.21 561.745   1
   9   3 -14 33510.2 1405.10   1
  -9  -3  14 34315.0 1436.57   1
  -9  -3  12 23656.9 1111.00   1
   9   3 -12 24600.5 1102.70   1
   9   3 -10 34621.0 1432.88   1
  -9  -3  10 35106.9 1456.07   1
  -9  -3   8 57165.1 2174.40   1
   9   3  -8 59054.8 2170.12   1
  -9   3   6 19652.7 849.478   1
   9  -3  -6 19800.2 857.656   1
  -9  -3   6 21030.0 995.089   1
   9   3  -6 20468.3 983.473   1
  -9  -3   4 87834.3 3110.46   1
   9  -3  -2 1799.30 239.387   1
  -9   3   2 1941.79 245.171   1
  -9  -3   2 2254.44 285.054   1
   9   3  -2 2128.19 267.604   1
  -9  -3   0 79236.8 2821.92   1
   9   3   0 76133.5 2789.20   1
  -9   3   0 76732.2 2778.99   1
   9  -3   0 81502.1 2818.84   1
  -9   3  -2 287.378 129.948   1
   9  -3   2 528.323 164.018   1
   9   3   2 175.055 118.548   1
  -9  -3  -2 385.403 144.628   1
   9  -3   4 50760.5 1988.79   1
  -9  -3  -4 53847.9 1994.08   1
  -9   3  -4 48770.1 1950.03   1
   9   3   4 49490.8 1936.86   1
  -9  -3  -6 6316.13 485.832   1
   9  -3   6 6734.10 513.207   1
   9   3   6 5555.99 447.712   1
  -9   3  -6 6806.00 500.865   1
  -9  -3  -8 28363.3 1262.09   1
  -9   3  -8 29600.4 1290.26   1
   9   3   8 25926.3 1220.27   1
   9   3  10 9557.03 604.982   1
   9  -3  10 11278.4 680.867   1
  -9  -3 -10 8580.82 585.768   1
  -9   3 -10 10781.5 650.317   1
   9   3  12 9433.15 587.363   1
   9  -3  12 10376.2 646.182   1
  -9  -3 -12 8315.01 569.990   1
  -9   3 -12 9439.51 605.061   1
   9  -3  14 7890.06 552.920   1
  -9   3 -14 7710.44 535.482   1
   9  -3  16 2394.73 291.914   1
  -9   3 -16 2049.77 266.282   1
   9  -3  18 4778.45 402.299   1
  -9   3 -18 4530.35 383.257   1
   9   4 -23 2589.54 263.877   1
  -9  -4  23 2848.90 293.884   1
  -9  -4  21 989.349 194.947   1
   9   4 -21 1311.28 201.611   1
  -9  -4  19 1353.48 209.941   1
   9   4 -19 1477.71 214.343   1
   9   4 -17 5905.06 423.051   1
  -9  -4  17 4531.23 391.268   1
  -9  -4  15 277.482 125.475   1
   9   4 -15 365.212 133.945   1
   9   4 -13 7352.06 499.119   1
  -9  -4  13 7934.89 529.495   1
  -9  -4  11 793.455 183.708   1
  -9  -4   9 13073.9 727.050   1
   9   4  -9 13239.2 711.034   1
   9   4  -7 236.168 123.747   1
  -9  -4   7 736.169 166.688   1
  -9  -4   5 15839.4 804.475   1
   9   4  -5 14995.8 776.675   1
   9   4  -3 1875.10 248.230   1
  -9  -4   3 3179.01 316.040   1
  -9  -4   1 4915.11 408.544   1
   9   4  -1 5164.82 409.181   1
  -9  -4  -1 5156.98 417.204   1
   9  -4   1 5723.30 438.240   1
   9   4   1 5143.11 406.027   1
  -9  -4  -3 3241.14 325.746   1
   9  -4   3 3312.91 342.058   1
   9   4   3 3450.02 325.021   1
  -9   4  -3 3087.99 318.052   1
  -9  -4  -5 6205.44 454.049   1
   9  -4   5 6093.00 474.740   1
   9   4   5 6146.31 442.980   1
  -9   4  -5 6578.04 472.479   1
  -9   4  -7-18.5390 90.0772   1
   9  -4   7 19.7118 104.366   1
  -9  -4  -7 142.877 114.789   1
   9  -4   9 6433.39 482.689   1
  -9   4  -9 6688.80 480.167   1
  -9   4 -11 126.926 112.364   1
   9  -4  11 134.969 117.158   1
   9  -4  13 1974.36 262.785   1
  -9   4 -13 2549.16 282.763   1
  -9   4 -17 664.051 153.752   1
   9  -4  17 690.011 162.112   1
  -9  -5  20 678.349 157.944   1
   9   5 -20 512.035 131.621   1
  -9  -5  18 5152.16 389.171   1
   9   5 -16 2975.88 284.340   1
  -9  -5  16 2676.86 283.024   1
  -9  -5  14 7067.20 479.379   1
   9   5 -14 6996.30 464.993   1
  -9  -5  12 4531.97 379.044   1
   9   5 -12 4807.75 374.878   1
   9   5 -10 4369.31 354.976   1
  -9  -5  10 4478.45 375.089   1
   9   5  -8 12526.5 679.091   1
  -9  -5   8 13266.5 710.486   1
  -9  -5   6 3603.09 332.266   1
   9   5  -6 3168.35 301.902   1
  -9  -5   4 16043.9 793.473   1
   9   5  -4 15300.9 764.145   1
  -9  -5   0 13197.0 696.553   1
  -9   5 -14 1129.77 184.941   1
   9  -5  14 1292.46 200.096   1
   9   6 -13 3089.37 279.445   1
  -9  -6  13 3061.47 290.071   1
  -9  -6  11 107.645 102.434   1
   9   6 -11 227.287 103.652   1
  -9  -6   9 5225.59 394.121   1
  10   0 -22 6747.84 453.428   1
 -10   0  22 6909.09 478.899   1
  10   0 -20 72470.0 2461.92   1
 -10   0  20 64974.2 2422.20   1
 -10   0  18 809.767 168.090   1
  10   0 -18 622.565 146.652   1
 -10   0  16 87052.1 3035.31   1
  10   0 -16 88450.4 3026.63   1
 -10   0  14 9621.08 554.762   1
  10   0 -14 9280.29 541.058   1
 -10   0  12 131798. 4191.41   1
  10   0 -12 118869. 4157.12   1
  10   0 -10 7836.70 495.599   1
 -10   0  10 6842.52 478.484   1
 -10   0   8 155275. 5314.21   1
  10   0  -8 168899. 5340.67   1
 -10   0   6 86250.8 3030.43   1
  10   0  -6 84454.3 3004.06   1
  10   0  -4 142690. 4714.30   1
 -10   0   4 137403. 4706.14   1
  10   0  -2 153925. 5021.76   1
 -10   0   2 143715. 4981.58   1
  10   0   0 62685.6 2341.26   1
 -10   0   0 58190.0 2302.88   1
  10   0   2 150664. 5304.26   1
 -10   0  -2 165329. 5355.49   1
  10   0   4 8407.02 612.084   1
 -10   0  -4 7551.47 581.474   1
  10   0   6 82854.1 2994.17   1
 -10   0  -6 78304.0 2962.64   1
  10   0   8 2282.44 318.390   1
 -10   0  -8 2565.47 328.321   1
  10   0  10 59233.0 2248.97   1
 -10   0 -10 53447.7 2186.80   1
 -10   0 -12 1611.54 268.379   1
  10   0  12 1644.37 272.172   1
  10   0  16 2073.08 286.391   1
 -10   0 -16 2117.03 289.213   1
  10   0  20 7203.71 522.051   1
 -10   0 -20 7708.37 532.708   1
  10   0  22 2619.62 296.755   1
 -10   0 -22 2462.12 286.600   1
 -10  -1  25 1554.15 232.828   1
  10   1 -25 1367.69 206.411   1
 -10  -1  23 362.798 143.419   1
  10   1 -23 387.868 136.343   1
 -10  -1  21 52.7412 100.424   1
  10   1 -21 475.618 146.863   1
 -10  -1  19 1000.44 195.591   1
  10   1 -19 863.444 177.416   1
  10  -1 -17 1396.09 179.525   1
 -10   1  17 1113.39 166.480   1
 -10  -1  17 1095.96 205.188   1
  10   1 -17 1259.99 206.134   1
 -10  -1  15 1074.92 200.594   1
  10  -1 -15 739.499 135.443   1
 -10   1  15 1044.08 156.263   1
  10   1 -15 734.910 162.668   1
  10  -1 -13 140.739 78.1310   1
 -10   1  13 131.490 82.2326   1
  10   1 -11 338.520 131.844   1
  10  -1 -11 302.529 103.504   1
 -10  -1  11 714.213 169.782   1
 -10   1  11 447.373 120.281   1
  10   1  -9 2316.72 278.190   1
 -10  -1   9 2409.00 286.981   1
 -10   1   9 2131.38 234.142   1
  10  -1  -9 1894.34 222.672   1
  10   1  -7 7259.43 521.704   1
 -10   1   7 7858.24 494.797   1
 -10  -1   7 8122.26 552.311   1
  10  -1  -7 8260.10 502.023   1
  10  -1  -5 6173.48 457.549   1
 -10   1   5 6226.48 452.066   1
 -10  -1   5 7094.38 516.790   1
  10   1  -5 7097.67 511.141   1
  10  -1  -3 6797.27 500.095   1
 -10  -1   3 6358.78 510.295   1
 -10   1   3 7186.84 509.827   1
  10   1  -3 6877.79 512.222   1
  10   1  -1 12903.2 766.288   1
  10  -1  -1 12837.2 767.722   1
 -10  -1   1 14368.7 801.107   1
 -10   1   1 13948.0 786.484   1
  10  -1   1 17109.9 928.425   1
 -10  -1  -3 250.643 141.149   1
  10   1   3-23.0775 108.602   1
 -10  -1  -5 210.372 150.430   1
  10   1   5 23.5076 124.700   1
 -10   1  -5 232.985 141.705   1
 -10  -1  -7 283.766 157.335   1
  10   1   7-23.1784 116.104   1
 -10   1  -7 23.6008 111.051   1
  10  -1   7 117.771 131.126   1
 -10  -1  -9 188.213 137.164   1
 -10   1  -9 351.346 155.931   1
  10   1   9 114.704 130.821   1
  10  -1   9 116.780 130.129   1
 -10  -1 -11 208.591 143.741   1
 -10   1 -11 229.745 147.853   1
  10   1  11 298.341 147.692   1
  10  -1  11 276.005 150.633   1
 -10  -1 -13 201.049 141.018   1
  10   1  13 22.5881 116.440   1
 -10  -1 -15 564.923 176.026   1
 -10   1 -15 735.952 192.287   1
  10   1  15 651.505 185.561   1
  10  -1  15 496.640 164.825   1
 -10  -1 -17-20.9326 107.864   1
  10   1  17 20.8850 107.619   1
 -10  -1 -19 120.231 116.988   1
 -10   1 -19 273.900 136.731   1
  10   1  19 199.461 126.129   1
  10  -1  19 451.400 152.836   1
 -10  -1 -21 95.2491 106.037   1
 -10   1 -21 18.4495 92.4010   1
  10   1  21-18.9671 92.1569   1
  10  -1  21 92.1991 105.057   1
 -10  -2  28 3944.49 350.632   1
  10   2 -28 3440.81 311.192   1
  10   2 -24 11891.9 663.696   1
 -10  -2  24 13236.6 721.867   1
  10   2 -22 13047.9 710.781   1
 -10  -2  22 12741.1 705.378   1
  10   2 -20 43411.8 1611.21   1
 -10  -2  20 36356.2 1568.29   1
 -10  -2  18 4521.16 397.267   1
  10   2 -18 4838.00 397.822   1
 -10  -2  14 1657.12 245.822   1
  10   2 -14 1404.87 220.837   1
 -10  -2  12 123096. 4021.23   1
 -10   2  12 117699. 3756.32   1
  10   2 -12 121420. 3992.81   1
  10  -2 -12 113509. 3752.20   1
 -10  -2  10 11367.3 674.418   1
 -10   2  10 11529.2 533.073   1
  10   2 -10 11164.5 663.780   1
  10  -2 -10 11100.6 529.584   1
  10  -2  -8 109236. 3660.43   1
 -10  -2   8 115954. 3868.84   1
 -10   2   8 112124. 3666.18   1
  10   2  -8 110167. 3826.11   1
  10  -2  -6 38197.8 1493.26   1
 -10  -2   6 38832.7 1604.65   1
 -10   2   6 38077.6 1479.89   1
  10   2  -6 39437.7 1586.20   1
  10  -2  -4 78846.3 2776.03   1
 -10  -2   4 78156.6 2843.52   1
 -10   2   4 75921.4 2753.47   1
  10   2  -4 80853.5 2838.35   1
  10  -2  -2 99211.2 3434.62   1
 -10  -2   2 92421.3 3435.35   1
 -10   2   2 101399. 3422.52   1
  10   2  -2 99782.4 3453.83   1
  10  -2   0 73507.9 2667.73   1
 -10  -2   0 75300.0 2706.58   1
 -10   2   0 71771.0 2646.27   1
  10   2   0 70137.6 2647.55   1
 -10  -2  -2 60891.3 2398.88   1
  10   2   2 67613.2 2424.39   1
  10   2   4 10144.6 664.989   1
  10  -2   4 11961.5 721.735   1
 -10   2  -4 11898.0 723.008   1
  10   2   6 69536.3 2596.09   1
  10  -2   6 73453.5 2635.92   1
 -10  -2  -6 66471.3 2573.62   1
 -10   2  -6 70982.0 2630.63   1
 -10  -2  -8 423.573 161.263   1
  10  -2   8 408.933 166.164   1
  10   2   8 574.062 173.808   1
  10   2  10 44343.9 1827.94   1
  10  -2  10 48510.9 1886.65   1
 -10  -2 -10 46092.3 1840.91   1
 -10   2 -10 44755.3 1844.32   1
  10   2  12 379.683 156.087   1
 -10  -2 -12 376.268 154.688   1
  10  -2  12 374.673 156.336   1
 -10   2 -12 64.3122 116.777   1
  10   2  14 17166.8 901.295   1
 -10  -2 -14 16883.4 896.186   1
 -10   2 -14 17340.7 905.461   1
  10  -2  14 18208.6 929.833   1
  10   2  16 2667.13 311.721   1
  10  -2  16 3037.85 331.989   1
 -10  -2 -16 2477.33 305.542   1
 -10   2 -16 2531.59 304.553   1
  10  -2  18 6708.98 491.292   1
 -10   2 -18 6393.76 479.208   1
  10  -2  20 2160.19 267.560   1
 -10   2 -20 1767.29 244.261   1
  10   3 -27 85.4982 86.5355   1
 -10  -3  27-100.693 101.914   1
  10   3 -25 1733.96 221.137   1
 -10  -3  25 1774.18 238.395   1
 -10  -3  23-74.1968 105.673   1
  10   3 -23 16.3561 86.5940   1
  10   3 -21 7451.40 499.527   1
 -10  -3  19 92.1400 105.009   1
  10   3 -19 69.3995 101.089   1
  10   3 -15 3128.97 323.149   1
 -10  -3  15 3733.00 356.707   1
 -10  -3  13 3507.16 351.944   1
  10   3 -13 3990.81 357.804   1
  10   3 -11 6287.11 458.833   1
 -10  -3  11 6279.80 469.681   1
  10  -3  -7 8336.57 465.604   1
 -10  -3   7 8318.71 562.050   1
  10   3  -7 8542.67 565.243   1
  10   3  -5 417.890 148.168   1
 -10  -3   5 337.495 143.110   1
  10  -3  -3 18069.4 891.823   1
 -10  -3   3 18251.3 942.198   1
  10   3  -3 18787.9 930.931   1
 -10   3   3 20949.3 920.771   1
  10   3  -1 1384.69 227.043   1
 -10  -3   1 1507.50 238.317   1
 -10   3   1 1459.54 223.105   1
  10  -3  -1 1041.29 198.495   1
  10  -3   1 12872.6 724.513   1
 -10  -3  -1 12249.6 718.103   1
  10   3   1 12239.1 706.187   1
 -10   3  -1 11999.7 707.038   1
  10  -3   3 83.7633 113.902   1
 -10   3  -3 342.336 152.858   1
  10   3   3 190.765 118.294   1
 -10  -3  -3 182.687 128.245   1
  10  -3   5 1659.24 260.021   1
 -10   3  -7 184.391 126.931   1
  10  -3   7 86.6106 114.685   1
  10   3   7 132.204 107.648   1
 -10  -3  -7 59.6835 108.117   1
  10  -3   9 1291.06 230.526   1
  10   3   9 1381.61 228.711   1
 -10   3  -9 1608.68 246.246   1
 -10  -3  -9 1498.15 237.995   1
  10   3  11 2097.60 264.791   1
  10  -3  11 1601.39 256.410   1
 -10  -3 -11 2207.36 276.320   1
 -10   3 -11 1856.75 264.519   1
 -10   3 -13 581.484 169.096   1
  10  -3  13 613.581 167.623   1
  10  -3  15 2542.46 302.273   1
 -10   3 -15 2554.66 296.748   1
 -10   3 -17 159.740 114.118   1
  10  -3  17 56.2785 101.950   1
 -10  -4  24 5527.71 408.238   1
  10   4 -24 4811.52 363.102   1
  10   4 -22 1243.66 194.783   1
  10   4 -20 9710.05 565.157   1
 -10  -4  20 8960.32 553.558   1
 -10  -4  18 488.259 147.336   1
  10   4 -18 391.635 135.077   1
  10   4 -16 20928.5 945.591   1
 -10  -4  16 18889.2 938.020   1
 -10  -4  14-36.7371 97.2757   1
  10   4 -14-118.154 100.462   1
  10   4 -12 23972.1 1070.07   1
 -10  -4  12 23615.7 1087.64   1
 -10  -4  10 2129.01 269.535   1
  10   4 -10 2473.71 274.429   1
 -10  -4   8 30379.2 1250.28   1
  10   4  -8 27099.8 1195.85   1
 -10  -4   6 9262.99 588.352   1
  10   4  -6 10774.6 608.344   1
 -10  -4   4 26034.2 1173.52   1
  10   4  -4 27585.9 1179.19   1
 -10  -4   2 18920.0 915.338   1
  10   4  -2 17753.3 884.986   1
  10   4   0 7920.41 516.748   1
 -10  -4   0 7730.83 526.376   1
 -10  -4  -2 28831.9 1299.23   1
  10   4   2 30681.6 1293.31   1
 -10  -4  -4 3558.99 340.312   1
  10   4   4 3215.69 319.412   1
  10  -4   4 3448.02 347.878   1
 -10   4  -4 3579.90 341.471   1
 -10  -4  -6 14782.1 791.952   1
  10  -4   6 15497.3 828.836   1
  10   4   6 15506.2 789.233   1
 -10   4  -6 16185.6 822.162   1
 -10   4  -8 149.300 113.529   1
  10  -4   8 299.586 135.224   1
  10  -4  10 8080.12 568.616   1
 -10   4 -10 10342.0 607.276   1
 -10   4 -12 428.617 142.820   1
  10  -4  12 420.613 149.245   1
 -10   4 -16 473.468 139.522   1
  10  -4  16 455.259 146.480   1
 -10  -5  19 395.559 125.587   1
  10   5 -19 148.239 98.9487   1
  10   5 -17 3150.40 293.661   1
 -10  -5  17 3581.02 319.086   1
 -10  -5  15 948.957 181.987   1
  10   5 -15 937.178 170.361   1
  10   5 -13 2487.47 266.644   1
 -10  -5  13 2555.62 282.484   1
  10   5 -11 3587.11 319.091   1
 -10  -5  11 3293.49 321.594   1
 -10  -5   9 2411.14 276.315   1
  10   5  -9 2398.95 265.718   1
  10   5  -7 4836.87 378.314   1
 -10  -5   7 5475.10 414.078   1
  10   5  -5 1110.36 184.880   1
 -10  -5   5 1179.53 198.679   1
 -10  -5   3 9118.98 540.900   1
  10   5  -3 7749.38 494.617   1
  10   5  -1 230.791 109.415   1
 -10  -5   1 443.841 137.236   1
  10   6 -12 3112.60 281.058   1
 -10  -6  12 3307.55 302.247   1
  10   6 -10 1303.02 186.633   1
 -10  -6  10 1145.59 187.971   1
 -11   0  21-16.2841 86.2276   1
  11   0 -21-93.7199 90.9998   1
 -11   0  19-49.5755 87.5033   1
  11   0 -19-62.9936 85.5572   1
 -11   0  17-115.976 104.561   1
  11   0 -17 126.513 99.8037   1
  11   0 -15 91.1165 86.5131   1
 -11   0  15-63.1699 85.7809   1
  11   0 -13 32.6131 86.3381   1
 -11   0  13 49.4429 89.5278   1
  11   0 -11 33.3237 94.9244   1
 -11   0  11 35.0049 97.4206   1
  11   0  -9 53.0014 91.0395   1
 -11   0   9-18.3502 94.5591   1
  11   0  -7 92.7908 100.802   1
 -11   0   7-140.151 121.587   1
  11   0  -5 19.6692 92.5272   1
 -11   0   5-80.3210 106.311   1
  11   0  -3 21.4669 107.628   1
 -11   0   3 336.354 142.256   1
 -11   0   1 22.1793 104.333   1
  11   0  -1 22.5760 102.598   1
 -11   0  -1 23.3420 113.401   1
  11   0   1-23.3337 106.039   1
 -11   0  -3 72.4748 137.632   1
  11   0   3 23.6587 125.260   1
 -11   0  -5 144.492 143.290   1
  11   0   5-146.731 145.510   1
 -11   0  -7-120.243 133.852   1
  11   0   7 72.1318 123.900   1
 -11   0  -9 23.3160 109.682   1
  11   0   9-95.5661 126.489   1
 -11   0 -11-22.8179 117.587   1
  11   0  11 117.430 127.575   1
 -11   0 -13-89.2215 121.156   1
  11   0  13 69.1084 121.957   1
  11   0  15-22.1631 110.989   1
 -11   0 -17 184.914 129.687   1
  11   0  17-42.3771 120.728   1
 -11   0 -19-97.5140 123.085   1
  11   0  19 160.872 124.539   1
 -11   0 -21-36.7850 92.1054   1
  11   0  21 18.9652 94.9733   1
 -11  -1  24 22132.5 1007.99   1
  11   1 -24 19525.5 938.405   1
  11   1 -22 11790.2 647.823   1
 -11  -1  22 10432.8 627.881   1
  11   1 -18 27624.9 1220.59   1
 -11  -1  18 30522.6 1270.16   1
  11   1 -16 31875.3 1291.98   1
  11  -1 -16 30337.3 1187.24   1
 -11   1  16 28155.2 1180.42   1
 -11  -1  16 31958.2 1313.44   1
  11  -1 -14 98830.6 3274.44   1
 -11  -1  14 105543. 3421.77   1
  11   1 -14 105040. 3400.55   1
 -11  -1  12 19392.5 941.742   1
  11   1 -12 18981.1 933.101   1
 -11   1  10 131365. 4396.24   1
  11  -1 -10 135750. 4399.98   1
 -11   1   8 4348.39 363.144   1
  11  -1  -8 4524.43 362.109   1
  11  -1  -6 145263. 4745.19   1
 -11  -1   6 138510. 4787.84   1
 -11   1   6 145699. 4739.58   1
  11   1  -6 139087. 4780.27   1
  11  -1  -4 4297.43 391.425   1
 -11   1   4 4355.47 389.918   1
  11  -1  -2 173420. 5818.69   1
 -11  -1   2 173092. 5837.62   1
 -11   1   2 178923. 5837.02   1
  11   1  -2 177210. 5832.44   1
  11   1   0 16610.0 867.388   1
  11  -1   0 12911.3 799.717   1
 -11  -1   0 13294.4 803.647   1
 -11   1   0 15511.3 846.121   1
  11   1   2 82808.9 3059.11   1
  11  -1   2 84273.9 3084.29   1
 -11  -1  -2 86188.4 3070.04   1
  11   1   4 39357.5 1720.94   1
  11  -1   4 42000.7 1769.36   1
 -11  -1  -4 40588.7 1727.78   1
 -11   1  -4 44647.3 1776.00   1
  11   1   6 43224.1 1728.62   1
  11  -1   6 37383.4 1681.89   1
 -11  -1  -6 39160.4 1691.02   1
 -11   1  -6 41545.3 1717.09   1
  11   1   8 38604.8 1633.34   1
  11  -1   8 37719.4 1636.35   1
 -11  -1  -8 37173.4 1630.75   1
 -11   1  -8 40034.0 1654.40   1
  11   1  10 8426.47 608.920   1
  11  -1  10 9289.79 634.803   1
 -11  -1 -10 9944.63 654.367   1
 -11   1 -10 8886.99 625.734   1
  11   1  12 26545.7 1224.04   1
 -11   1 -12 25152.5 1210.54   1
  11  -1  12 26028.2 1220.03   1
 -11  -1 -12 26575.7 1237.15   1
 -11  -1 -14 827.913 199.238   1
 -11   1 -14 816.896 200.056   1
  11   1  14 824.604 198.451   1
  11  -1  14 448.868 169.674   1
  11   1  16 10785.1 684.466   1
  11  -1  16 11497.4 691.760   1
 -11  -1 -16 11665.5 701.194   1
 -11   1 -16 12018.6 705.542   1
 -11  -1 -18-19.9109 99.7090   1
 -11   1 -18-97.7112 113.830   1
  11   1  18-80.2080 114.232   1
  11  -1  18 174.853 124.861   1
  11   1  20 4999.78 418.019   1
  11  -1  20 4855.35 406.062   1
 -11  -1 -20 4565.49 402.525   1
 -11   1 -20 5232.11 418.894   1
  11   2 -29 103.125 94.7327   1
 -11  -2  27 296.741 125.655   1
  11   2 -27 213.430 109.806   1
 -11  -2  25 554.231 155.937   1
  11   2 -25 290.173 119.724   1
 -11  -2  23 1145.84 197.045   1
  11   2 -23 1389.02 213.316   1
 -11  -2  19 1039.17 197.591   1
  11   2 -19 1167.53 200.909   1
 -11  -2  17 232.684 129.157   1
  11   2 -17 199.129 118.582   1
  11   2 -15 11481.1 662.896   1
 -11  -2  15 11833.3 686.995   1
  11   2 -13 336.070 130.973   1
 -11  -2  13 243.827 125.084   1
 -11  -2  11 12856.3 732.022   1
 -11   2  11 13412.0 604.463   1
  11   2 -11 13645.5 736.878   1
  11  -2 -11 12298.7 587.372   1
  11   2  -9 611.217 166.782   1
  11  -2  -9 516.843 121.697   1
 -11  -2   9 712.173 182.404   1
 -11   2   9 496.800 121.875   1
  11   2  -7 97.9547 106.657   1
 -11  -2   7 417.717 152.374   1
 -11   2   5 170.615 111.859   1
  11  -2  -5 274.789 120.076   1
  11   2  -5 380.149 139.811   1
 -11  -2   5 187.941 127.049   1
 -11   2   3 75.5733 114.777   1
  11  -2  -3 116.606 118.061   1
  11   2  -3 20.6462 112.186   1
 -11  -2   3 210.717 140.212   1
  11  -2  -1 4993.35 441.292   1
 -11  -2   1 5714.41 479.975   1
 -11   2   1 4963.29 429.896   1
  11   2  -1 5521.02 452.471   1
  11  -2   1 6508.44 515.870   1
 -11  -2  -1 6798.47 524.304   1
 -11   2  -1 7618.86 541.041   1
  11   2   1 6480.98 502.452   1
  11  -2   3 7233.83 541.488   1
 -11  -2  -3 6572.96 517.375   1
 -11   2  -3 7523.42 548.850   1
 -11   2  -5-134.040 127.297   1
  11   2   5-42.5102 115.485   1
  11  -2   5 22.4590 112.504   1
 -11  -2  -5-195.780 132.133   1
  11   2   7 5698.55 472.150   1
  11  -2   7 5413.30 468.590   1
 -11  -2  -7 5307.83 455.235   1
 -11   2  -7 6450.39 508.579   1
  11  -2   9 619.613 184.236   1
 -11   2  -9 581.165 184.067   1
  11   2   9 1008.46 213.641   1
  11   2  11 2757.75 318.164   1
  11  -2  11 2140.62 294.403   1
 -11  -2 -11 1836.53 268.535   1
 -11   2 -11 2991.94 338.147   1
  11   2  13 61.4512 108.464   1
  11  -2  13 41.7939 110.651   1
 -11  -2 -13 142.753 113.524   1
 -11   2 -13 21.1547 112.016   1
  11  -2  15 80.2207 114.251   1
  11   2  15-40.0951 108.893   1
 -11  -2 -15 79.5605 118.350   1
 -11   2 -15-40.6038 112.998   1
  11  -2  17 248.500 135.621   1
 -11   2 -17 289.563 140.913   1
  11  -2  19-54.1586 107.433   1
 -11   2 -19-72.9232 106.208   1
  11   3 -28 4877.52 361.482   1
 -11  -3  28 5354.55 399.667   1
  11   3 -26 1516.41 203.168   1
 -11  -3  26 1636.04 225.716   1
  11   3 -24 10559.3 597.670   1
  11   3 -22 5939.81 422.145   1
 -11  -3  22 4849.61 399.888   1
  11   3 -20 10903.9 625.238   1
 -11  -3  20 10905.7 640.506   1
  11   3 -18 19794.6 938.822   1
 -11  -3  18 20193.0 965.544   1
  11   3 -14 45733.2 1742.31   1
 -11  -3  14 43292.8 1750.41   1
 -11  -3  12 3860.07 360.504   1
  11   3 -12 4194.72 363.711   1
 -11  -3  10 62140.6 2262.86   1
  11   3 -10 59035.9 2225.09   1
  11   3  -8 190.635 120.361   1
 -11  -3   8 39.1441 103.676   1
  11  -3  -6 70848.3 2439.65   1
  11   3  -6 65674.4 2505.92   1
 -11  -3   6 71446.1 2561.91   1
  11  -3  -4 5786.29 428.636   1
 -11   3   4 5673.42 417.724   1
  11  -3  -2 55198.5 2070.99   1
 -11   3   2 54109.9 2048.51   1
  11  -3   0 19503.0 959.023   1
 -11   3   0 19318.6 953.681   1
  11  -3   2 34252.7 1424.33   1
 -11  -3  -2 30463.8 1379.07   1
  11   3   2 32570.4 1387.13   1
 -11   3  -2 33732.8 1418.95   1
 -11  -3  -4 13800.4 786.969   1
  11   3   4 14279.9 770.586   1
  11  -3   6 7768.46 565.364   1
 -11  -3  -6 8609.69 580.139   1
 -11   3  -6 8587.28 582.478   1
  11   3   6 8657.13 563.569   1
  11  -3   8 16683.0 899.377   1
 -11  -3  -8 16354.4 874.699   1
 -11   3  -8 19227.9 932.964   1
  11   3   8 17152.3 872.094   1
  11   3  10 3129.59 320.951   1
 -11  -3 -10 2437.14 295.140   1
  11  -3  10 2907.44 328.377   1
 -11   3 -10 3230.22 338.849   1
  11   3  12 9755.02 616.312   1
  11  -3  12 12063.4 695.743   1
 -11  -3 -12 10616.9 646.028   1
 -11   3 -12 11380.8 669.894   1
  11  -3  14 273.755 134.485   1
 -11   3 -14 132.097 117.028   1
  11  -3  16 5162.66 419.822   1
  11   4 -23 1574.63 211.196   1
  11   4 -19 2934.02 289.581   1
 -11  -4  19 2726.67 292.222   1
 -11  -4  17-35.3697 93.6291   1
  11   4 -17-16.3377 79.3757   1
  11   4 -15 9663.57 569.530   1
 -11  -4  15 8988.02 574.690   1
 -11  -4  13 590.075 157.680   1
  11   4 -13 526.767 146.908   1
  11   4 -11 15245.3 752.178   1
 -11  -4  11 12810.7 732.804   1
  11   4  -9 2843.15 290.248   1
 -11  -4   9 2764.22 296.391   1
 -11  -4   7 2223.65 268.428   1
  11   4  -7 1994.79 247.805   1
 -11  -4   5 3304.87 335.951   1
  11   4  -5 4207.10 362.979   1
  11   4  -3 925.333 183.898   1
 -11  -4   3 746.777 181.783   1
 -11  -4   1 6516.70 474.025   1
  11   4  -1 6022.77 447.314   1
 -11  -4  -1 1639.18 239.215   1
  11   4   1 1627.38 227.610   1
  11  -4   3 5824.93 459.675   1
 -11  -4  -3 6047.50 454.237   1
  11   4   3 6099.89 445.260   1
 -11   4  -5 56.6498 102.573   1
  11  -4   5 99.8555 111.161   1
  11   4   5-17.1642 85.9610   1
 -11  -4  -5 18.4129 97.4867   1
  11  -4   7 4482.08 399.958   1
 -11   4  -7 4567.79 393.618   1
 -11   4  -9 554.219 159.902   1
  11  -4   9 764.517 179.278   1
  11  -4  11 1870.71 255.326   1
 -11   4 -11 1654.52 236.212   1
 -11   4 -15 330.843 125.916   1
  11  -4  15 368.710 135.284   1
  11   5 -18 3768.71 315.560   1
 -11  -5  18 3785.49 326.306   1
  11   5 -16 2035.99 236.765   1
  11   5 -14 6840.23 446.480   1
 -11  -5  14 6115.88 444.151   1
 -11  -5  12 927.650 182.859   1
  11   5 -12 830.735 167.143   1
  11   5 -10 8975.88 550.180   1
 -11  -5  10 10740.2 607.121   1
 -11  -5   6 11521.2 639.815   1
  11   5  -6 11566.1 623.712   1
  11   5  -4-60.1157 85.6292   1
 -11  -5   4 178.592 104.354   1
 -11  -5   2 10487.8 603.349   1
  11   5  -2 10479.8 588.355   1
 -11  -5   0 1923.26 241.991   1
  11   6 -11 2866.50 268.473   1
 -11  -6  11 3141.91 292.695   1
 -11  -6   9 825.254 162.688   1
  12   0 -20 2530.71 270.515   1
 -12   0  20 2781.83 287.260   1
 -12   0  18 62034.7 2202.48   1
  12   0 -18 58125.2 2163.96   1
 -12   0  14 75048.6 2646.96   1
  12   0 -14 74503.5 2638.69   1
 -12   0  12 62996.9 2318.29   1
  12   0 -12 64291.6 2312.34   1
 -12   0  10 83533.3 3062.24   1
  12   0 -10 92814.6 3091.43   1
 -12   0   8 107285. 3764.55   1
  12   0  -8 112159. 3766.42   1
 -12   0   6 25473.4 1193.36   1
  12   0  -6 27360.1 1202.41   1
  12   0  -4 178360. 5675.34   1
 -12   0   4 162771. 5645.94   1
  12   0  -2 7675.36 557.604   1
 -12   0   2 6656.58 521.031   1
  12   0   0 155892. 5258.09   1
 -12   0   0 155176. 5247.05   1
  12   0   2 2495.21 322.736   1
 -12   0  -2 2641.40 333.304   1
  12   0   4 102550. 3767.28   1
 -12   0  -4 112629. 3826.29   1
  12   0   6 6616.00 537.155   1
 -12   0  -6 6444.10 533.697   1
  12   0   8 37073.4 1565.67   1
 -12   0  -8 33678.3 1527.76   1
  12   0  10 14799.4 851.459   1
 -12   0 -10 15343.3 863.065   1
  12   0  12 16309.9 884.862   1
 -12   0 -12 15299.8 859.958   1
 -12   0 -14 14198.1 801.020   1
  12   0  16 4719.92 419.264   1
 -12   0 -16 4197.63 396.444   1
  12   0  18 4341.71 393.882   1
 -12   0 -18 4310.86 390.132   1
 -12   0 -20-72.5889 103.393   1
  12   0  20 186.103 115.266   1
 -12  -1  23 504.517 145.989   1
  12   1 -23 692.699 161.274   1
 -12  -1  21 127.023 116.622   1
  12   1 -21-103.248 108.600   1
 -12  -1  17 1738.76 240.513   1
  12  -1 -17 1477.87 188.767   1
  12   1 -17 1816.26 237.986   1
  12   1 -15 337.347 128.606   1
  12  -1 -15 421.755 114.817   1
 -12  -1  15 515.403 151.666   1
 -12   1  15 458.127 118.626   1
  12   1 -13 110.264 107.047   1
  12  -1 -13 41.4312 78.6782   1
 -12  -1  13-37.5920 102.096   1
 -12   1  13-14.1052 76.6182   1
  12  -1 -11 73.6557 89.4771   1
 -12  -1  11 38.9865 103.216   1
 -12   1  11 60.5500 88.1914   1
 -12  -1   9 1942.03 264.147   1
 -12   1   9 1995.27 246.733   1
  12   1  -9 2364.09 283.606   1
  12  -1  -9 2209.65 252.028   1
  12   1  -7 323.094 136.953   1
  12  -1  -7 264.451 125.292   1
 -12  -1   7 250.440 141.516   1
 -12   1   7 547.011 154.896   1
  12  -1  -5 16610.8 842.126   1
 -12  -1   5 15527.4 863.260   1
 -12   1   5 14306.2 793.561   1
  12   1  -5 15922.3 846.741   1
  12  -1  -3 170.506 132.147   1
 -12   1   3 269.196 140.175   1
  12   1  -3 254.068 143.316   1
 -12  -1   3 132.702 131.752   1
 -12   1   1 221.733 140.018   1
  12  -1  -1 22.1205 114.086   1
  12   1  -1 109.046 124.335   1
 -12  -1   1 291.461 154.113   1
  12   1   1 2497.08 321.381   1
 -12  -1  -1 2497.61 317.544   1
 -12   1  -1 2657.01 331.196   1
 -12  -1  -3 658.676 179.627   1
 -12   1  -3 349.705 158.616   1
  12  -1   3 729.577 196.738   1
  12   1   3 570.709 178.389   1
 -12  -1  -7 598.811 186.253   1
  12   1   7 433.086 169.174   1
 -12   1  -7 277.855 157.412   1
  12  -1   7 882.587 213.511   1
 -12  -1  -9 1447.36 255.983   1
 -12   1  -9 1363.33 245.616   1
  12  -1   9 1247.96 241.679   1
 -12   1 -11 329.889 146.400   1
  12  -1  11 22.5064 116.096   1
 -12  -1 -13 260.744 147.162   1
 -12   1 -13 317.951 145.860   1
  12   1  13 210.223 135.352   1
  12  -1  13 278.784 142.892   1
 -12  -1 -15 147.733 133.197   1
 -12   1 -15 81.2067 118.258   1
  12   1  15 20.3171 101.749   1
  12  -1  15-82.1618 117.020   1
 -12  -1 -17 100.706 112.128   1
 -12   1 -17-77.1527 112.376   1
  12   1  17 235.178 128.206   1
  12  -1  17 78.0637 111.204   1
 -12   1 -19 36.3877 105.981   1
 -12  -1 -21-35.9461 104.695   1
  12   2 -28 1504.89 204.652   1
 -12  -2  28 1746.83 231.788   1
  12   2 -26 14398.7 740.622   1
 -12  -2  26 15676.2 796.556   1
 -12  -2  24 16.9439 94.3393   1
  12   2 -24 151.911 112.314   1
  12   2 -22 31804.6 1308.71   1
 -12  -2  22 31060.5 1320.27   1
 -12  -2  20 406.532 140.954   1
  12   2 -20 569.091 147.377   1
  12   2 -18 30478.6 1258.05   1
 -12  -2  18 27550.6 1249.98   1
 -12  -2  16 11210.7 663.930   1
 -12  -2  14 46870.3 1848.05   1
  12   2 -14 49066.5 1841.98   1
 -12  -2  10 44406.1 1784.40   1
  12   2 -10 45122.8 1777.17   1
  12  -2  -8 53009.4 1968.13   1
 -12  -2   8 53150.1 2089.58   1
 -12   2   8 54061.6 1974.87   1
  12   2  -8 57445.0 2090.44   1
  12  -2  -6 17139.0 849.389   1
 -12  -2   6 17616.9 911.691   1
 -12   2   6 17771.6 850.042   1
  12   2  -6 16999.0 888.512   1
  12  -2  -4 80187.6 2818.97   1
 -12  -2   4 73396.3 2832.54   1
 -12   2   4 79161.9 2810.49   1
  12   2  -4 81796.6 2860.52   1
 -12  -2   2 5785.95 486.931   1
  12   2  -2 6797.32 504.789   1
  12  -2   0 75730.2 2706.17   1
 -12  -2   0 67722.3 2667.04   1
 -12   2   0 74854.9 2682.75   1
  12   2   0 72602.9 2665.54   1
 -12   2  -2 65.4091 118.427   1
  12  -2   2-67.1793 121.632   1
  12   2   4 47663.4 1905.93   1
 -12  -2  -4 49012.3 1931.34   1
  12   2   6 2392.94 307.739   1
  12  -2   6 2413.77 312.940   1
 -12  -2  -6 2285.55 301.438   1
 -12   2  -6 3237.68 353.597   1
  12   2   8 21870.8 1063.41   1
 -12  -2  -8 19986.8 1031.82   1
  12   2  10 5228.01 445.537   1
  12  -2  10 5872.26 477.181   1
 -12  -2 -10 5554.39 457.868   1
 -12   2 -10 6184.35 487.761   1
  12   2  12 10108.1 647.210   1
  12  -2  12 10797.0 674.249   1
 -12  -2 -12 10567.3 659.003   1
 -12   2 -12 11965.6 698.059   1
  12   2  14 4880.56 419.950   1
  12  -2  14 4993.86 428.286   1
 -12  -2 -14 4763.02 417.261   1
 -12   2 -14 5755.34 453.059   1
  12   2  16 2219.12 280.774   1
 -12  -2 -16 2117.11 275.147   1
  12  -2  18 4417.27 378.391   1
 -12   2 -18 3951.91 361.692   1
  12   3 -27 2172.46 237.063   1
 -12  -3  27 2055.70 248.742   1
  12   3 -23 4398.37 358.108   1
 -12  -3  23 4180.18 358.235   1
 -12  -3  19 745.071 171.988   1
  12   3 -19 504.875 144.301   1
  12   3 -17 3876.56 349.547   1
 -12  -3  17 4137.99 371.958   1
  12   3 -13 2302.35 271.066   1
 -12  -3  13 2993.25 311.342   1
  12   3 -11 691.250 167.931   1
 -12  -3  11 618.082 163.668   1
 -12  -3   9 7418.76 522.459   1
  12   3  -9 7291.86 511.817   1
  12   3  -7 133.348 113.634   1
 -12  -3   7 437.653 154.920   1
  12  -3  -5 12583.5 704.705   1
 -12  -3   5 14403.2 787.629   1
  12   3  -5 14818.1 771.573   1
  12  -3  -3 2159.69 269.260   1
 -12  -3   3 1979.83 268.153   1
 -12   3   3 1721.38 239.500   1
  12  -3  -1 10354.6 646.096   1
 -12  -3   1 11021.5 669.583   1
  12   3  -1 10126.2 631.832   1
 -12   3   1 10936.1 649.344   1
 -12   3  -1 1224.16 219.370   1
  12   3   1 540.905 159.275   1
  12  -3   1 783.799 184.287   1
 -12  -3  -1 765.199 183.015   1
 -12   3  -3 266.907 141.216   1
  12   3   3 267.232 129.249   1
  12  -3   3 290.259 144.805   1
 -12  -3  -3 41.5127 115.714   1
  12  -3   5 3401.20 354.555   1
 -12  -3  -5 3528.92 361.366   1
 -12   3  -5 3314.30 351.685   1
  12   3   5 3419.69 341.606   1
  12   3   7 112.009 106.352   1
 -12  -3  -7-59.4864 110.367   1
  12  -3   9 2341.72 295.454   1
 -12  -3  -9 2624.57 303.137   1
  12   3   9 2498.58 288.816   1
  12   3  11 127.028 114.533   1
 -12  -3 -11-37.6900 104.896   1
  12  -3  13 1163.14 210.412   1
 -12   3 -13 747.344 185.511   1
  12  -3  15 36.3832 96.3091   1
 -12   3 -15-54.8595 99.3264   1
  12   4 -22 5805.89 411.363   1
 -12  -4  22 6422.46 438.719   1
 -12  -4  20 648.351 154.996   1
  12   4 -20 632.695 147.669   1
  12   4 -18 13882.1 711.513   1
 -12  -4  18 13603.4 727.361   1
  12   4 -16 2643.73 275.647   1
 -12  -4  16 2365.34 277.621   1
 -12  -4  14 13838.2 753.520   1
  12   4 -14 14761.2 747.373   1
 -12  -4  12 10098.5 605.209   1
  12   4 -12 9449.89 568.346   1
 -12  -4  10 8817.91 558.269   1
  12   4 -10 9380.45 555.324   1
 -12  -4   8 22319.0 1027.07   1
  12   4  -8 22440.9 1010.75   1
 -12  -4   6 4999.99 407.524   1
  12   4  -6 4914.62 395.734   1
  12  -4   4 11705.9 681.478   1
 -12  -4  -4 11595.0 667.462   1
  12   4   4 11486.3 648.642   1
  12  -4   6 1304.82 224.070   1
 -12   4  -6 1326.91 224.271   1
  12   4   6 1227.29 200.269   1
 -12  -4  -6 1317.47 214.981   1
  12  -4   8 6646.84 491.791   1
 -12   4  -8 6839.36 491.150   1
  12  -4  10 1813.11 253.056   1
 -12   4 -10 2087.35 261.080   1
  12  -4  14 1233.20 204.369   1
 -12   4 -14 1491.14 215.490   1
 -12  -5  17 2749.77 282.873   1
 -12  -5  15 788.242 167.383   1
  12   5 -15 735.811 151.311   1
  12   5 -13 4070.75 336.618   1
 -12  -5  13 4188.15 355.591   1
 -12  -5  11 285.827 122.633   1
  12   5 -11 76.5680 91.2638   1
  12   5  -9 5709.90 402.622   1
 -12  -5   9 5311.43 408.382   1
  12   5  -7 104.686 94.4477   1
 -12  -5   7 129.724 104.274   1
  12   5  -3 1046.48 176.038   1
 -12  -5   3 1176.29 193.268   1
 -12  -5   1 2576.52 276.257   1
  12   5  -1 2144.87 251.858   1
 -12  -6  10 1016.94 175.971   1
  12   6 -10 1006.89 164.314   1
  13   0 -21 15.5755 77.9995   1
 -13   0  19 16.7091 92.9997   1
  13   0 -19-15.8275 85.9694   1
  13   0 -17-15.3836 89.6077   1
 -13   0  17 48.3106 93.8011   1
  13   0 -15 32.4798 88.2267   1
 -13   0  15 83.2804 97.0340   1
  13   0  -7-39.2332 103.860   1
 -13   0   7-41.5080 115.519   1
  13   0  -5 20.4136 102.237   1
 -13   0   5 83.0989 118.358   1
  13   0  -3-152.958 132.779   1
 -13   0   1 111.453 126.984   1
  13   0  -1-90.0073 122.223   1
  13   0   1 23.3964 120.579   1
 -13   0  -1-161.226 142.656   1
 -13   0  -5-94.4789 131.466   1
  13   0   5 23.1822 112.628   1
 -13   0  -7-23.5156 117.795   1
  13   0   7-162.478 140.985   1
 -13   0 -11-44.2822 117.222   1
  13   0  11 110.090 119.598   1
 -13   0 -13-106.770 124.456   1
  13   0  13-169.238 128.538   1
 -13   0 -15 20.3254 110.408   1
  13   0  15-101.378 118.109   1
 -13   0 -19-72.3395 100.666   1
  13   0  19-18.2235 91.2692   1
  13   1 -24 10759.8 606.963   1
 -13  -1  24 10623.4 617.825   1
  13   1 -22 8485.20 530.139   1
 -13  -1  22 8000.67 531.036   1
  13   1 -20 35360.4 1419.83   1
 -13  -1  20 34557.0 1434.24   1
 -13  -1  16 59550.2 2224.37   1
  13  -1 -16 60551.0 2135.41   1
  13   1 -16 61786.4 2216.67   1
  13   1 -14 125.911 109.250   1
  13  -1 -14 100.446 92.2416   1
 -13  -1  14 55.6348 103.236   1
 -13   1  14-14.6043 79.3495   1
 -13  -1  12 109961. 3584.17   1
 -13   1  12 103111. 3464.86   1
  13   1 -12 105918. 3546.20   1
 -13  -1  10 3338.44 346.909   1
 -13   1  10 3427.73 319.924   1
  13  -1 -10 3115.45 304.321   1
 -13  -1   8 76835.2 2914.05   1
 -13   1   8 84305.8 2889.40   1
  13   1  -8 82848.4 2922.49   1
  13  -1  -8 81356.7 2866.15   1
 -13  -1   6 30374.5 1408.20   1
 -13   1   6 33096.6 1395.83   1
  13   1  -6 32239.5 1408.64   1
 -13  -1   4 46789.4 1908.53   1
  13   1  -4 48118.5 1891.53   1
 -13  -1   2 49460.7 2079.07   1
 -13   1   2 53729.2 2104.80   1
  13   1  -2 54521.4 2103.16   1
  13   1   0 31830.9 1394.54   1
  13  -1   0 33101.8 1416.85   1
 -13   1   0 32815.9 1418.20   1
 -13   1  -2 48027.5 1941.99   1
  13   1   4 9039.37 614.257   1
  13  -1   4 7836.97 589.308   1
 -13  -1  -4 7873.04 582.017   1
 -13   1  -4 8229.67 599.216   1
  13   1   6 38712.3 1660.67   1
  13  -1   6 37895.1 1665.38   1
 -13  -1  -6 39026.7 1661.27   1
 -13   1  -6 43517.9 1710.19   1
 -13  -1  -8 134.101 133.042   1
  13   1   8 222.156 142.829   1
 -13   1  -8 135.410 128.625   1
  13  -1   8 23.3247 116.869   1
  13   1  10 22551.6 1112.19   1
  13  -1  10 23841.7 1149.39   1
 -13   1 -10 24120.1 1141.60   1
 -13  -1 -12 427.568 163.056   1
  13   1  12 458.268 156.896   1
 -13   1 -12 742.813 186.668   1
  13  -1  12 647.569 186.172   1
  13  -1  14 8313.38 572.705   1
 -13   1 -14 8230.45 566.915   1
 -13  -1 -16 669.771 173.592   1
  13   1  16 594.296 164.111   1
  13   1  18 1850.63 256.877   1
  13  -1  18 2461.48 284.809   1
 -13  -1 -18 2277.59 282.094   1
 -13   1 -18 2078.23 265.514   1
 -13  -2  27 52.5088 92.6793   1
  13   2 -27 61.1058 85.0435   1
 -13  -2  23 52.4313 101.806   1
  13   2 -23 16.3874 91.2145   1
  13   2 -21 1646.34 224.544   1
 -13  -2  21 1066.13 199.409   1
 -13  -2  19 597.845 164.490   1
  13   2 -19 519.341 146.637   1
 -13  -2  17 6357.00 469.656   1
  13   2 -17 5983.22 442.650   1
  13   2 -15 188.476 110.194   1
 -13  -2  15 73.1158 101.819   1
 -13  -2  13 6387.95 472.378   1
  13   2 -13 5861.76 447.825   1
 -13  -2  11 4172.12 383.799   1
  13   2 -11 3435.28 349.101   1
  13  -2 -11 3391.07 287.583   1
 -13   2   9 1602.14 212.722   1
  13  -2  -9 1837.25 221.682   1
  13  -2  -7 7142.09 476.193   1
 -13   2   7 6113.41 440.496   1
 -13   2   5 201.106 111.128   1
  13  -2  -5 113.394 102.765   1
  13  -2  -3 3058.59 333.975   1
 -13   2   3 3825.98 367.469   1
  13  -2  -1 1795.47 266.659   1
 -13   2   1 1681.20 259.870   1
 -13  -2   1 1806.39 276.409   1
  13   2  -1 1971.44 270.803   1
  13  -2   1 8380.83 576.258   1
 -13  -2  -1 7023.42 534.950   1
 -13   2  -1 7357.15 539.046   1
 -13   2  -3-87.7760 119.215   1
  13  -2   3-45.6617 114.354   1
  13   2   3 207.171 130.766   1
 -13  -2  -3 233.416 138.808   1
  13   2   5 1813.29 268.778   1
  13  -2   5 1970.98 287.075   1
 -13  -2  -5 2123.17 289.882   1
 -13   2  -5 2446.62 310.141   1
 -13   2  -7 86.1413 116.987   1
  13  -2   7 65.6466 112.773   1
  13   2   7-20.7808 97.7698   1
 -13  -2  -7 125.110 124.083   1
 -13  -2  -9 404.708 145.816   1
 -13   2  -9 149.388 122.073   1
  13   2   9 550.222 166.399   1
 -13  -2 -11 737.362 182.287   1
 -13   2 -11 722.392 185.350   1
  13  -2  11 513.369 162.929   1
  13   2  11 729.683 180.413   1
 -13  -2 -13 19.4777 97.5433   1
 -13   2 -13 39.6781 113.022   1
  13  -2  13-78.9483 122.236   1
  13   2  13 116.005 105.020   1
 -13  -2 -15 450.716 155.243   1
 -13   2 -15 661.377 170.702   1
  13  -2  15 357.210 139.501   1
  13   2  15 242.840 134.850   1
 -13   2 -17-53.5851 101.763   1
  13  -2  17 142.175 114.225   1
  13   3 -26 3477.07 305.246   1
  13   3 -24 9113.79 524.813   1
 -13  -3  24 7512.68 503.759   1
  13   3 -22 4041.44 347.530   1
 -13  -3  22 4777.06 385.203   1
 -13  -3  18 256.011 130.016   1
  13   3 -18 490.400 142.761   1
 -13  -3  16 32494.9 1352.31   1
  13   3 -16 31295.2 1313.76   1
  13   3 -14 660.054 158.079   1
 -13  -3  14 797.951 177.572   1
 -13  -3  12 33870.7 1391.64   1
  13   3 -12 32546.3 1362.48   1
 -13  -3  10 3597.43 351.729   1
  13   3 -10 3907.71 358.706   1
 -13  -3   8 35940.4 1504.31   1
  13   3  -8 36422.2 1491.45   1
 -13  -3   6 14257.8 783.714   1
  13   3  -6 13805.6 754.507   1
 -13  -3   4 26634.8 1164.74   1
  13   3  -4 23120.2 1099.76   1
  13  -3  -2 22382.8 1058.74   1
 -13  -3   2 22679.2 1072.13   1
  13   3  -2 22465.5 1048.15   1
 -13   3   2 22073.1 1041.90   1
  13  -3   0 13706.4 763.140   1
 -13  -3   0 11677.7 709.606   1
 -13   3   0 13479.5 748.956   1
  13   3   0 13395.8 742.429   1
  13  -3   2 28584.9 1217.64   1
 -13  -3  -2 22158.8 1129.58   1
 -13   3  -2 28433.3 1207.33   1
  13   3   2 24277.5 1133.83   1
  13  -3   4 3990.21 383.114   1
 -13  -3  -4 3879.74 382.610   1
 -13   3  -4 4964.01 423.050   1
  13   3   4 4401.71 384.591   1
 -13  -3  -6 17336.4 915.215   1
  13   3   6 19352.5 920.589   1
 -13   3  -8 20.1197 106.523   1
  13   3   8 18.2170 96.4505   1
  13  -3   8 60.8339 110.149   1
 -13  -3  -8 58.1639 105.316   1
  13  -3  10 11600.3 681.138   1
 -13  -3 -10 10577.1 645.627   1
 -13   3 -10 12216.5 696.402   1
  13   3  10 10676.4 638.050   1
 -13   3 -12 323.873 139.053   1
  13  -3  12 189.822 126.517   1
  13  -3  14 4714.21 393.014   1
 -13   3 -14 4293.43 379.665   1
 -13  -4  23 30.4309 80.5602   1
  13   4 -23 42.9984 83.4934   1
  13   4 -21 2949.18 279.972   1
 -13  -4  21 2029.82 252.066   1
 -13  -4  19 217.292 111.401   1
  13   4 -19 229.340 106.892   1
  13   4 -17 4300.52 351.646   1
 -13  -4  17 4349.50 369.719   1
 -13  -4  15 1325.41 212.888   1
  13   4 -15 1276.44 199.201   1
 -13  -4  11 4211.01 363.357   1
  13   4 -11 4152.20 347.340   1
 -13  -4   9 839.925 177.102   1
 -13  -4   7 3952.89 358.100   1
  13   4  -7 3565.77 336.207   1
  13   4  -5 34.9497 92.6153   1
 -13  -4   5 276.776 130.747   1
 -13  -4   3 4872.97 404.361   1
  13   4  -3 5093.13 400.531   1
  13   4  -1 442.000 135.874   1
 -13  -4   1 296.985 130.007   1
 -13  -4  -1 5951.52 454.570   1
  13   4   1 7080.48 472.436   1
  13   4   3 135.005 106.597   1
 -13  -4  -3 163.166 118.663   1
 -13  -4  -5 1755.20 247.675   1
  13   4   5 1789.49 239.027   1
  13  -4   7 622.512 171.011   1
 -13   4  -7 698.834 175.770   1
 -13  -4  -7 581.150 161.223   1
  13  -4   9 716.692 174.471   1
 -13   4  -9 830.141 184.892   1
  13  -4  11 1319.95 216.291   1
 -13   4 -11 1271.27 215.584   1
  13  -4  13 16.8341 95.9271   1
 -13   4 -13 137.005 110.087   1
  13   5 -16 5228.80 378.105   1
 -13  -5  16 5581.81 404.743   1
 -13  -5  14-96.7831 99.8983   1
  13   5 -14 117.499 97.7076   1
 -13  -5  10 1094.52 187.835   1
  13   5 -10 1028.25 172.279   1
 -13  -5   8 7153.82 470.069   1
  13   5  -8 6836.05 445.982   1
 -13  -5   6 2441.47 265.178   1
  13   5  -6 1772.51 221.855   1
 -13  -5   4 3824.54 338.105   1
  13   5  -4 4283.33 340.702   1
 -13  -5   2 4695.16 375.523   1
  13   5  -2 4403.28 358.196   1
 -13  -5   0 1523.45 220.584   1
  14   0 -20 28446.8 1189.77   1
 -14   0  18 25138.2 1078.55   1
  14   0 -18 24006.0 1051.91   1
 -14   0  16 24543.8 1089.36   1
  14   0 -16 25484.4 1089.87   1
 -14   0  14 60279.4 2286.38   1
  14   0 -14 65672.0 2306.86   1
 -14   0  12 11491.2 666.702   1
  14   0 -12 11736.2 659.427   1
 -14   0  10 94956.3 3365.43   1
  14   0 -10 98296.4 3363.02   1
 -14   0   8 6509.77 493.491   1
  14   0  -8 5353.96 440.047   1
 -14   0   6 142956. 4724.34   1
  14   0  -6 136046. 4685.25   1
  14   0  -4 1293.62 226.202   1
 -14   0   4 1447.52 244.042   1
  14   0  -2 89530.0 3220.58   1
 -14   0   2 89636.3 3205.04   1
  14   0   0 22669.0 1107.34   1
 -14   0   0 21829.3 1092.11   1
  14   0   2 33184.3 1456.81   1
 -14   0  -2 31893.7 1436.67   1
  14   0   4 13947.5 829.055   1
 -14   0  -4 16104.7 878.549   1
  14   0   6 12175.9 749.612   1
 -14   0  -6 12997.4 774.070   1
  14   0   8 16243.2 887.603   1
 -14   0  -8 16540.7 904.936   1
  14   0  10 6426.95 503.455   1
 -14   0 -10 6143.16 498.013   1
 -14   0 -14 966.653 204.442   1
  14   0  14 542.071 166.936   1
  14   0  16 5682.25 443.459   1
 -14   0 -16 4786.19 413.628   1
 -14   0 -18 216.975 114.150   1
  14   0  18-17.9144 92.3593   1
 -14  -1  23 578.432 157.221   1
  14   1 -23 461.816 138.221   1
 -14  -1  21 337.041 134.636   1
  14   1 -21 33.0040 85.1714   1
  14   1 -19 1504.83 212.492   1
 -14  -1  19 987.735 190.180   1
  14   1 -17 164.084 103.783   1
 -14  -1  17 296.343 121.820   1
  14  -1 -15 2530.27 260.452   1
  14   1 -13 742.642 175.728   1
  14  -1 -13 630.340 143.666   1
 -14  -1  13 539.664 161.638   1
 -14   1  13 629.933 151.837   1
 -14  -1  11 4022.12 379.863   1
 -14   1  11 3480.51 324.550   1
  14   1 -11 4394.33 380.586   1
  14  -1 -11 4025.62 348.368   1
  14   1  -9 309.672 135.543   1
  14  -1  -9 418.895 141.102   1
 -14  -1   9 608.145 170.978   1
 -14   1   9 239.082 126.895   1
  14   1  -7 930.956 197.640   1
  14  -1  -7 840.406 182.787   1
 -14  -1   7 1029.83 215.891   1
 -14   1   7 1361.55 217.759   1
  14  -1  -5 2144.71 276.900   1
 -14   1   5 1698.44 250.314   1
 -14  -1   5 1543.04 255.980   1
  14   1  -5 1623.58 250.266   1
 -14   1   3 126.307 127.860   1
  14   1  -3 168.069 130.128   1
 -14  -1   3 109.932 130.842   1
  14  -1  -3-85.5448 119.054   1
  14  -1  -1 2801.13 331.233   1
 -14   1   1 2745.03 332.373   1
  14   1   1 88.0087 122.464   1
 -14  -1  -1-22.1828 117.443   1
  14   1   3 1847.08 276.344   1
 -14  -1  -3 2052.63 287.042   1
 -14   1  -3 2044.80 293.518   1
 -14  -1  -5 594.380 179.591   1
 -14   1  -5 273.034 151.635   1
  14  -1   5 182.197 132.971   1
  14   1   5 175.298 133.380   1
 -14  -1  -9 366.377 148.189   1
  14   1   9 64.0166 116.055   1
 -14   1  -9 129.140 125.508   1
  14  -1   9 220.474 131.316   1
 -14  -1 -11 188.543 132.638   1
  14   1  11 431.132 161.947   1
  14  -1  11 429.915 159.164   1
 -14  -1 -13-101.485 118.250   1
  14   1  13-78.8246 107.062   1
 -14   1 -13-80.5663 114.766   1
  14  -1  13-41.4699 118.145   1
 -14  -1 -15 116.836 118.351   1
 -14   1 -15 134.385 118.991   1
  14   1  15 338.274 138.924   1
  14  -1  15 39.7993 108.196   1
 -14  -1 -17-36.9024 97.6833   1
 -14   1 -17-54.3764 110.072   1
  14   1  17-53.7139 94.7899   1
  14  -1  17 131.524 114.102   1
 -14  -2  26 961.798 176.248   1
  14   2 -26 686.319 157.086   1
  14   2 -22 6231.51 438.936   1
 -14  -2  22 5918.90 442.857   1
  14   2 -20 16218.6 816.599   1
 -14  -2  20 17267.6 854.986   1
 -14  -2  16 5970.03 455.049   1
  14   2 -16 7259.69 477.533   1
 -14  -2  14 36017.9 1554.63   1
  14   2 -14 42600.1 1589.98   1
 -14  -2  12 6132.09 473.476   1
  14   2 -12 6175.84 466.572   1
 -14  -2  10 50779.7 1932.14   1
  14   2 -10 48405.9 1891.28   1
  14  -2 -10 48328.0 1808.96   1
  14  -2  -8 1557.50 220.915   1
 -14  -2   8 1820.20 261.597   1
  14   2  -8 1991.63 261.559   1
 -14   2   8 1226.63 201.279   1
 -14  -2   6 48316.3 1914.01   1
  14   2  -6 48574.7 1893.22   1
  14  -2  -4 3248.57 337.188   1
 -14  -2   4 2882.03 330.054   1
 -14   2   4 3190.85 332.877   1
  14   2  -4 3229.62 340.645   1
  14  -2  -2 52392.6 2049.95   1
 -14  -2   2 51027.0 2068.94   1
 -14   2   2 55970.0 2082.72   1
  14   2  -2 53220.8 2048.55   1
  14  -2   0 6001.18 481.101   1
 -14  -2   0 4932.21 444.977   1
 -14   2   0 5878.75 475.507   1
  14   2   0 5543.18 453.971   1
  14  -2   2 21840.6 1047.24   1
 -14  -2  -2 18559.8 986.335   1
 -14   2  -2 21020.9 1028.05   1
  14   2   2 19763.4 987.947   1
  14   2   4 11390.4 690.801   1
  14  -2   4 11899.0 729.093   1
 -14  -2  -4 11235.5 697.322   1
 -14   2  -4 12425.0 730.395   1
  14   2   6 9941.07 627.546   1
 -14  -2  -6 9179.43 614.386   1
  14   2   8 13104.9 754.452   1
  14  -2   8 13635.3 781.816   1
 -14  -2  -8 13524.4 765.056   1
 -14   2  -8 14196.5 787.896   1
  14   2  10 2570.84 304.716   1
 -14  -2 -10 3276.23 335.720   1
  14   2  12 8391.27 569.604   1
  14  -2  12 10482.2 628.940   1
 -14  -2 -12 8992.95 587.973   1
 -14   2 -12 9673.02 609.687   1
 -14  -2 -14 147.524 114.219   1
 -14   2 -14 18.5558 98.2557   1
  14  -2  14-18.7857 102.055   1
  14   2  14 90.9922 103.690   1
  14   2  16 2958.75 306.835   1
  14  -2  16 3606.80 335.488   1
 -14   2 -16 3316.73 324.043   1
  14   3 -27 284.306 106.780   1
 -14  -3  25 757.858 160.013   1
  14   3 -25 848.087 159.734   1
  14   3 -23 1463.49 207.432   1
 -14  -3  23 1252.51 206.031   1
 -14  -3  21 959.875 183.825   1
  14   3 -21 963.794 178.287   1
 -14  -3  17 90.2338 102.907   1
  14   3 -17 198.482 111.942   1
 -14  -3  15 4796.73 394.277   1
  14   3 -15 4815.87 381.762   1
  14   3 -13 218.857 114.284   1
 -14  -3  13 465.492 147.820   1
 -14  -3  11 7322.66 507.608   1
  14   3 -11 6909.02 486.811   1
 -14  -3   7 2831.92 318.631   1
  14   3  -7 3034.73 314.909   1
  14   3  -5 292.702 128.096   1
 -14  -3   5 435.991 150.704   1
  14  -3  -3 539.660 155.877   1
  14   3  -3 463.597 146.602   1
 -14  -3   3 355.375 142.519   1
  14  -3  -1 6027.72 469.005   1
 -14   3   1 5728.54 452.456   1
  14  -3   1 2477.64 306.549   1
 -14  -3  -1 2638.58 305.089   1
 -14   3  -1 2492.08 300.994   1
  14   3   1 2573.94 292.674   1
  14  -3   3 2221.39 286.937   1
 -14  -3  -3 2331.60 291.489   1
 -14   3  -3 1915.36 269.237   1
  14   3   3 2014.46 261.959   1
 -14   3  -5 100.250 111.759   1
  14   3   5 201.918 116.006   1
  14  -3   5 304.610 137.460   1
 -14  -3  -5 199.836 128.575   1
  14  -3   7 2260.62 284.689   1
 -14  -3  -7 2462.07 293.963   1
 -14   3  -7 2972.42 323.808   1
  14   3   7 2282.23 274.207   1
 -14   3  -9 329.595 140.239   1
  14  -3   9 736.249 175.260   1
 -14   3 -11 1534.42 232.407   1
  14   3  11 1226.54 206.844   1
  14  -3  11 1401.37 224.175   1
 -14  -3 -11 1504.66 229.104   1
 -14   3 -13-17.8896 104.209   1
  14  -3  13 89.3011 110.614   1
  14   4 -22 1318.22 190.132   1
 -14  -4  22 1338.00 202.242   1
  14   4 -20 2771.47 273.293   1
 -14  -4  20 3025.68 296.671   1
 -14  -4  16 4693.11 385.350   1
  14   4 -16 4602.70 366.745   1
 -14  -4  14 10132.7 604.495   1
  14   4 -14 10576.7 591.574   1
  14   4 -12 960.993 173.527   1
 -14  -4  12 1193.67 194.275   1
 -14  -4  10 13623.2 733.685   1
  14   4 -10 14641.2 733.148   1
  14   4  -8 99.6778 96.7765   1
 -14  -4   8-17.6060 90.7320   1
 -14  -4   6 17432.0 866.397   1
  14   4  -6 17086.9 846.957   1
  14   4  -4 354.188 131.704   1
 -14  -4   4 433.576 146.029   1
 -14  -4   2 10165.3 616.919   1
  14   4  -2 10078.3 592.211   1
 -14  -4   0 2972.65 314.083   1
  14   4   0 3301.60 315.845   1
 -14  -4  -2 7618.68 517.390   1
  14   4   2 8273.17 518.833   1
 -14  -4  -4 2402.11 280.037   1
  14   4   4 2033.10 251.919   1
 -14  -4  -6 2340.15 271.831   1
  14   4   6 2716.29 284.521   1
  14  -4   8 2945.06 311.990   1
 -14   4 -10 983.381 191.160   1
  14  -4  10 1166.81 204.042   1
  14  -4  12 2786.94 292.439   1
 -14   4 -12 2818.30 293.643   1
  14   5 -15 2272.07 243.914   1
 -14  -5  13-64.0351 95.2544   1
  14   5 -13 28.8036 82.0447   1
 -14  -5  11 3267.37 311.033   1
  14   5 -11 3696.97 308.476   1
 -14  -5   7 1570.24 215.162   1
  14   5  -7 1445.15 196.532   1
 -14  -5   5 1650.14 222.460   1
  14   5  -5 1534.19 208.758   1
  14   5  -3 786.112 158.936   1
 -14  -5   3 900.881 172.233   1
  14   5  -1 1319.14 199.891   1
 -14  -5   1 1470.03 215.970   1
  15   0 -19-15.2750 80.8678   1
 -15   0  19 16.2989 81.6205   1
  15   0 -17-62.9505 87.5956   1
 -15   0  17 16.4881 80.1063   1
  15   0 -15 34.1710 92.8056   1
 -15   0  15-88.0714 104.809   1
  15   0 -13 34.5104 93.7425   1
 -15   0  13 91.9433 107.126   1
  15   0 -11-18.1166 98.4038   1
 -15   0  11 38.0327 105.841   1
  15   0  -9-94.3752 105.113   1
 -15   0   9-139.070 113.232   1
  15   0  -7 59.3038 107.375   1
 -15   0   7-21.0842 108.647   1
  15   0  -5 81.4666 113.357   1
 -15   0   5-62.6674 113.463   1
 -15   0   3-130.037 134.279   1
 -15   0   1 21.6167 111.397   1
  15   0  -1 65.5891 115.753   1
 -15   0  -1-155.575 132.276   1
  15   0   1-44.5497 111.589   1
 -15   0  -3 112.272 127.933   1
  15   0   3 22.4917 115.915   1
 -15   0  -7-22.0781 110.562   1
  15   0   7 43.0487 110.914   1
 -15   0  -9 86.5934 126.098   1
  15   0   9-62.6316 118.933   1
 -15   0 -11-84.2223 122.659   1
  15   0  11-40.8387 108.119   1
 -15   0 -13-140.298 119.281   1
  15   0  13-19.6333 103.970   1
 -15   0 -15-94.1208 109.677   1
  15   0  15-75.4611 107.502   1
  15   1 -22 22583.7 1005.66   1
 -15  -1  22 22501.0 1027.21   1
 -15  -1  20-17.7003 86.0168   1
  15   1 -20 148.069 97.9131   1
 -15  -1  18 26794.1 1193.15   1
  15   1 -18 29617.3 1203.86   1
 -15  -1  16 6374.45 468.126   1
  15   1 -16 7088.10 476.599   1
 -15  -1  14 45820.6 1840.04   1
  15   1 -14 49451.2 1853.08   1
 -15  -1  12 30202.2 1341.45   1
 -15   1  12 28970.7 1282.37   1
  15   1 -12 32141.3 1337.27   1
 -15   1  10 28432.6 1240.00   1
  15  -1 -10 28871.8 1224.64   1
 -15   1   8 39207.2 1587.82   1
  15  -1  -8 39204.2 1575.80   1
  15  -1  -6 5996.11 461.543   1
 -15  -1   6 4808.51 443.050   1
 -15   1   6 5882.64 460.293   1
  15   1  -6 5978.32 467.308   1
  15  -1  -4 52592.0 2016.46   1
 -15  -1   4 52202.7 2043.42   1
 -15   1   4 55554.8 2031.61   1
  15  -1  -2 3439.98 362.008   1
 -15  -1   2 2820.74 335.129   1
 -15   1   2 3350.96 356.548   1
  15   1  -2 3300.38 347.492   1
  15   1   0 51577.4 2026.23   1
  15  -1   0 56588.3 2083.70   1
 -15  -1   0 52599.1 2053.92   1
 -15   1   0 48038.9 2019.33   1
 -15   1  -2 224.131 138.909   1
  15   1   2 86.3872 120.322   1
 -15  -1  -2 216.592 134.243   1
  15  -1   4 30998.4 1371.72   1
 -15   1  -4 29691.9 1360.30   1
 -15  -1  -6 1599.54 253.329   1
  15  -1   6 1701.68 267.602   1
 -15   1  -6 2001.64 283.269   1
  15   1   6 1292.14 233.959   1
  15   1   8 8730.77 596.026   1
  15  -1   8 9580.54 624.792   1
 -15  -1  -8 8881.97 601.173   1
 -15   1  -8 9154.75 617.465   1
  15  -1  10 3065.88 340.813   1
 -15   1 -10 2801.83 327.153   1
  15   1  12 4988.81 423.898   1
  15  -1  12 5126.19 434.105   1
 -15  -1 -12 5198.53 436.029   1
 -15   1 -12 5352.37 438.141   1
  15  -1  14 3537.01 345.591   1
 -15   1 -14 2884.97 319.532   1
 -15  -1 -16 1153.63 201.981   1
  15   1  16 952.435 184.540   1
  15   2 -27 584.904 142.255   1
 -15  -2  25-115.382 102.099   1
  15   2 -25-15.3377 85.3878   1
 -15  -2  21-88.6146 107.629   1
  15   2 -21 114.738 105.344   1
 -15  -2  19 502.212 149.904   1
  15   2 -19 362.535 130.350   1
  15   2 -17 954.582 175.851   1
 -15  -2  17 1094.77 193.107   1
  15   2 -15 376.635 130.339   1
 -15  -2  15 364.375 135.068   1
  15   2 -13 1151.56 206.017   1
  15   2 -11 73.9797 105.408   1
 -15  -2  11 137.028 121.272   1
 -15  -2   9 2309.77 292.911   1
  15   2  -9 2721.44 302.418   1
  15   2  -7 191.670 118.775   1
  15  -2  -7 108.131 107.312   1
 -15  -2   7 40.6438 113.184   1
 -15   2   7 192.655 114.628   1
  15  -2  -5 2838.10 320.248   1
 -15  -2   5 3918.70 377.956   1
 -15   2   5 3955.63 362.288   1
  15   2  -5 3725.09 364.694   1
 -15   2   3 969.404 200.114   1
  15  -2  -3 1154.68 212.432   1
  15   2  -3 1007.20 200.150   1
 -15  -2   3 896.292 204.734   1
 -15  -2   1 1688.22 260.728   1
  15   2  -1 2328.49 286.363   1
 -15   2  -1 21.3145 100.269   1
  15  -2   1-86.6807 117.711   1
  15   2   1 177.967 124.800   1
 -15  -2  -1 21.0735 108.597   1
  15  -2   3 42.9416 116.711   1
  15   2   3-39.3485 98.6290   1
 -15  -2  -3 246.154 131.911   1
 -15   2  -5 167.823 130.005   1
  15  -2   5 194.387 131.251   1
  15   2   5 116.790 113.481   1
 -15   2  -7 20.7547 109.881   1
  15  -2   7-107.291 122.245   1
  15   2   7 78.0869 111.214   1
 -15  -2  -7-100.327 119.394   1
 -15   2  -9 242.126 132.434   1
  15  -2   9 499.964 160.403   1
 -15  -2 -11 223.090 129.722   1
 -15   2 -11 77.5586 112.955   1
  15   2  11-111.432 110.520   1
 -15  -2 -13 17.9985 97.8974   1
 -15   2 -13 55.4584 110.115   1
  15  -2  13 300.443 138.823   1
  15   2  13 318.884 130.983   1
 -15  -2 -15 69.3087 107.316   1
  15   2  15 17.0690 92.7221   1
  15   3 -26 6085.06 405.823   1
 -15  -3  26 5297.49 393.590   1
 -15  -3  24 16.1262 85.3904   1
  15   3 -24 88.9027 93.5261   1
  15   3 -22 9445.88 548.692   1
 -15  -3  22 9406.42 566.304   1
 -15  -3  20 275.993 126.565   1
  15   3 -20 680.532 154.481   1
 -15  -3  18 13645.2 734.075   1
  15   3 -18 13961.5 716.881   1
 -15  -3  16 2219.40 265.641   1
  15   3 -16 2126.55 250.836   1
 -15  -3  14 16352.9 834.052   1
  15   3 -14 17537.7 832.525   1
 -15  -3  12 10690.3 623.216   1
  15   3 -12 9534.20 585.532   1
 -15  -3  10 11219.9 676.618   1
  15   3 -10 12814.8 695.874   1
 -15  -3   8 17747.7 867.860   1
  15   3  -8 14946.3 802.711   1
 -15  -3   6 7398.05 520.482   1
  15   3  -6 6939.58 489.081   1
 -15  -3   4 19078.7 949.363   1
  15   3  -4 19692.2 940.361   1
 -15  -3   2 2172.09 279.237   1
  15  -3   0 22901.0 1073.00   1
 -15  -3   0 20249.5 1025.89   1
 -15   3   0 23760.6 1080.25   1
  15   3   0 22813.3 1045.21   1
 -15   3  -2-59.6214 110.615   1
  15   3   2-18.1871 93.7182   1
  15  -3   2 62.0953 112.428   1
 -15  -3  -2-39.7853 105.315   1
  15  -3   4 15494.1 797.488   1
 -15  -3  -4 10446.0 685.708   1
 -15   3  -4 15103.9 779.084   1
  15   3   4 11718.6 686.046   1
 -15   3  -6 1328.43 225.592   1
  15  -3   6 1563.29 242.481   1
  15  -3   8 6928.60 494.708   1
 -15  -3  -8 5373.16 436.474   1
 -15   3  -8 5865.07 458.299   1
  15   3   8 6136.98 446.984   1
  15   3  10 988.505 188.126   1
  15  -3  10 1221.68 213.094   1
 -15   3 -10 1559.12 231.407   1
 -15  -3 -10 1271.46 216.450   1
  15  -3  12 2732.42 296.820   1
 -15   3 -12 3120.03 314.788   1
 -15  -4  21 344.006 123.369   1
  15   4 -21 227.505 102.519   1
 -15  -4  19 774.052 166.464   1
  15   4 -19 1135.18 180.906   1
 -15  -4  17 2064.95 251.204   1
  15   4 -17 1993.94 235.845   1
 -15  -4  15 601.852 151.850   1
  15   4 -15 679.700 150.313   1
 -15  -4  13 3173.21 305.732   1
  15   4 -13 2670.27 271.804   1
  15   4 -11 310.518 121.017   1
 -15  -4  11 215.909 121.303   1
 -15  -4   9 4340.55 365.121   1
  15   4  -9 3924.36 339.472   1
  15   4  -7 118.102 102.481   1
 -15  -4   7 17.8011 94.2659   1
 -15  -4   1 3501.42 335.242   1
  15   4  -1 3600.12 326.152   1
  15   4   1 1161.67 192.582   1
 -15  -4  -1 1068.75 194.501   1
  15   4   3 552.374 150.076   1
 -15  -4  -3 652.501 165.521   1
  15   4   5 1194.84 193.798   1
 -15  -4  -5 1280.71 205.079   1
 -15  -5  14 2420.27 265.565   1
  15   5 -14 2766.46 264.257   1
 -15  -5  12 2737.97 275.423   1
  15   5 -12 2121.70 234.319   1
 -15  -5  10 1760.51 223.651   1
  15   5 -10 1314.19 191.183   1
 -15  -5   8 4264.02 345.329   1
  15   5  -8 4161.44 327.727   1
  15   5  -6 882.808 159.856   1
 -15  -5   6 1272.54 193.045   1
 -15  -5   4 3500.25 314.990   1
  15   5  -4 3144.16 293.744   1
 -15  -5   0 4486.58 365.560   1
 -16   0  16 43108.1 1758.06   1
  16   0 -16 49701.9 1795.95   1
  16   0 -14 68.1702 99.2702   1
 -16   0  14-54.4394 105.700   1
 -16   0  12 61928.8 2248.70   1
  16   0 -12 58883.0 2215.51   1
 -16   0  10 3035.44 319.675   1
  16   0 -10 2288.45 281.127   1
 -16   0   8 35911.9 1512.74   1
  16   0  -8 35231.3 1473.95   1
  16   0  -4 21139.0 984.402   1
 -16   0   4 16441.5 918.164   1
 -16   0   2 9378.41 623.511   1
  16   0   0 7944.97 572.263   1
 -16   0   0 8783.33 595.102   1
  16   0   2 22579.9 1082.16   1
 -16   0  -2 21001.7 1058.99   1
  16   0   4 8802.28 601.626   1
 -16   0  -4 8281.70 587.505   1
  16   0   6 17710.0 931.086   1
 -16   0  -6 18576.3 951.028   1
  16   0  10 11150.1 688.396   1
 -16   0 -10 13252.5 739.037   1
  16   0  14 3695.47 348.985   1
 -16   0 -14 4303.01 379.970   1
  16   1 -23 280.993 117.189   1
  16   1 -19 127.501 98.7736   1
 -16  -1  19 119.064 103.361   1
 -16  -1  17 4972.91 401.401   1
  16   1 -17 5426.45 405.194   1
  16   1 -15 35.9816 97.7523   1
 -16  -1  15 130.459 110.920   1
  16   1 -13 1080.40 197.627   1
  16  -1 -13 988.415 174.386   1
 -16  -1  13 898.710 190.762   1
 -16   1  13 760.327 165.503   1
 -16  -1  11 2134.01 279.154   1
 -16   1  11 2933.57 301.473   1
  16   1 -11 2780.77 302.764   1
  16  -1 -11 2500.31 278.393   1
  16   1  -9-57.8247 107.290   1
  16  -1  -9-17.9751 90.0257   1
 -16  -1   9-40.7889 107.980   1
 -16   1   9-76.6190 104.052   1
  16   1  -7 1106.27 211.389   1
  16  -1  -7 1100.33 201.872   1
 -16   1   7 829.152 183.965   1
  16   1  -5-60.0104 108.658   1
  16  -1  -5 20.1610 100.967   1
 -16  -1   5-130.811 126.996   1
 -16   1   5 20.0585 114.275   1
 -16   1   3 186.069 130.483   1
  16   1  -3-81.0956 110.128   1
  16  -1  -3-20.8053 107.216   1
 -16  -1   3 106.919 124.563   1
  16  -1  -1-43.0044 104.463   1
 -16   1   1-21.2722 106.526   1
  16   1  -1 20.5368 111.549   1
 -16  -1   1 84.8834 118.111   1
 -16   1  -1 479.019 163.748   1
  16  -1   1 538.293 170.182   1
 -16  -1  -3 293.116 144.324   1
  16   1   3 481.442 161.218   1
 -16  -1  -5 1484.97 241.861   1
 -16   1  -5 1536.17 259.581   1
  16  -1   5 1925.18 274.424   1
  16   1   5 1101.17 216.339   1
 -16  -1  -7 101.865 121.241   1
 -16   1  -7 105.250 117.180   1
  16  -1   7-42.3761 115.107   1
  16   1   7 120.729 119.745   1
 -16  -1  -9 536.505 164.988   1
 -16   1  -9 1021.52 208.637   1
  16  -1   9 876.344 196.000   1
  16   1   9 355.063 149.131   1
  16   1  11 134.165 118.731   1
 -16  -1 -11 38.4921 101.928   1
 -16   1 -11 176.825 124.024   1
  16  -1  11 19.4771 105.829   1
 -16  -1 -13 92.4989 114.598   1
  16   1  13 36.6138 104.321   1
 -16   1 -13 112.347 120.366   1
  16  -1  13 92.6066 112.504   1
 -16  -1 -15 247.977 121.939   1
  16   1  15 258.924 120.682   1
  16   2 -26 4345.15 344.829   1
  16   2 -24 6122.38 428.671   1
 -16  -2  24 6834.44 462.721   1
 -16  -2  20 17064.2 855.297   1
  16   2 -20 17820.7 843.238   1
  16   2 -18 481.347 142.290   1
 -16  -2  18 224.332 126.225   1
 -16  -2  16 20040.2 950.201   1
  16   2 -16 20064.6 932.582   1
  16   2 -14 35.6835 94.4579   1
 -16  -2  14-74.1231 107.939   1
  16   2 -10 820.130 180.299   1
 -16  -2  10 874.542 193.321   1
  16  -2  -8 33172.1 1354.00   1
 -16  -2   8 31284.9 1382.55   1
  16   2  -8 33658.6 1388.16   1
  16  -2  -6 8515.55 551.936   1
 -16  -2   6 7837.38 557.487   1
 -16   2   6 8860.80 555.840   1
  16   2  -6 7594.20 535.217   1
  16  -2  -4 16289.2 864.575   1
 -16   2   4 17284.9 875.913   1
  16  -2  -2 19730.7 972.102   1
 -16  -2   2 19153.1 980.714   1
 -16   2   2 19664.0 971.309   1
  16   2  -2 18381.0 934.002   1
  16  -2   0 13616.0 739.101   1
 -16  -2   0 9739.70 660.327   1
 -16   2   0 12381.8 719.068   1
  16   2   0 10717.9 660.223   1
 -16  -2  -2 14449.6 817.568   1
  16   2   2 16556.2 836.255   1
 -16   2  -4 940.398 202.159   1
  16  -2   4 1211.44 223.241   1
 -16  -2  -4 875.619 192.736   1
  16  -2   6 14529.0 817.834   1
 -16   2  -6 16271.1 848.660   1
 -16   2  -8 78.5780 109.347   1
  16  -2   8-20.1358 100.845   1
  16   2   8 92.9951 110.675   1
 -16  -2  -8 38.2352 103.851   1
  16   2  10 5835.15 444.693   1
 -16  -2 -10 5041.14 422.945   1
 -16   2 -10 5777.96 452.397   1
 -16  -2 -12 69.9592 104.161   1
 -16   2 -12 109.430 113.038   1
  16   2  12 265.306 127.167   1
 -16  -2 -14 1677.50 228.483   1
  16   2  14 1263.35 203.753   1
 -16  -3  25 925.103 169.601   1
  16   3 -25 837.623 156.511   1
 -16  -3  23-48.0892 87.0683   1
  16   3 -23 29.2254 79.3713   1
  16   3 -21 1615.96 216.217   1
 -16  -3  21 1451.38 215.685   1
 -16  -3  19 119.254 105.510   1
  16   3 -19-46.5834 90.4507   1
 -16  -3  17 2212.91 262.899   1
  16   3 -17 2622.96 268.759   1
 -16  -3  13 2750.54 292.817   1
  16   3 -13 2179.49 259.125   1
 -16  -3  11 1870.10 253.232   1
  16   3 -11 1987.85 252.382   1
  16   3  -9 870.497 181.492   1
 -16  -3   9 932.357 190.102   1
  16   3  -7 1624.07 233.667   1
 -16  -3   7 1612.65 242.818   1
  16   3  -5 35.4306 96.2542   1
 -16  -3   5 132.622 119.594   1
 -16  -3   3 1575.79 238.900   1
  16   3  -3 1423.83 216.589   1
  16   3  -1 145.297 112.548   1
 -16  -3   1 113.599 110.353   1
 -16  -3  -1 2698.25 302.670   1
  16   3   1 2314.71 272.652   1
 -16   3  -3 252.398 139.611   1
  16  -3   3 60.1919 111.803   1
  16   3   3 210.189 118.571   1
 -16  -3  -3 175.827 123.413   1
 -16   3  -5 1063.39 208.725   1
  16  -3   5 1245.03 227.307   1
  16   3   5 901.461 182.944   1
 -16  -3  -5 1236.43 215.582   1
 -16   3  -7 546.207 160.470   1
  16  -3   7 291.471 133.911   1
  16   3   7 269.103 123.008   1
 -16  -3  -7 295.387 134.940   1
 -16   3  -9 363.936 138.212   1
  16  -3   9 111.402 112.987   1
 -16   3 -11 417.741 139.137   1
  16  -3  11 319.095 134.988   1
  16   3  11 412.770 131.318   1
 -16  -3 -11 406.750 135.504   1
  16   4 -20 4315.23 335.358   1
 -16  -4  20 4334.43 352.711   1
 -16  -4  18 208.809 112.242   1
  16   4 -18 204.028 104.903   1
 -16  -4  16 8410.90 513.304   1
  16   4 -16 7103.37 461.608   1
 -16  -4  12 9254.38 547.440   1
  16   4 -12 8431.96 514.832   1
  16   4 -10 1199.45 188.776   1
 -16  -4  10 1148.12 197.100   1
 -16  -4   8 9842.02 591.936   1
  16   4  -8 9960.79 582.281   1
 -16  -4   6 3726.82 342.832   1
  16   4  -6 3615.30 326.020   1
 -16  -4   4 4785.51 394.983   1
  16   4  -4 4939.77 383.975   1
 -16  -4   2 3973.91 357.612   1
  16   4  -2 4027.43 341.709   1
 -16  -4   0 1615.76 227.180   1
  16   4   0 1586.58 217.820   1
 -16  -4  -2 4374.35 370.493   1
  16   4   2 4229.57 353.093   1
  16   4   4 928.867 172.109   1
 -16  -4  -4 853.872 175.647   1
 -16  -4  -6 2679.30 282.765   1
 -16  -5  11 1554.10 207.239   1
  16   5 -11 1555.94 195.088   1
  16   5  -9 508.467 122.480   1
 -16  -5   9 442.312 127.452   1
 -16  -5   7 1776.86 223.661   1
  16   5  -7 1348.59 191.186   1
  16   5  -5-57.0492 84.8706   1
 -16  -5   5 153.221 101.936   1
 -16  -5   3 1455.44 207.785   1
  16   5  -3 1216.51 184.253   1
  16   5  -1 14.4141 83.9593   1
 -16  -5   1-31.0764 90.5072   1
  17   0 -17-49.4832 96.0782   1
 -17   0  17 16.9332 94.2482   1
  17   0 -15-50.3826 88.9295   1
 -17   0  15-70.5910 93.4474   1
  17   0 -13-34.5454 89.0053   1
 -17   0  13 18.2840 91.5622   1
  17   0 -11-18.2266 101.446   1
 -17   0  11 19.2087 109.428   1
  17   0  -9-37.4825 101.807   1
 -17   0   9-60.2367 109.072   1
  17   0  -7-58.0221 102.393   1
 -17   0   7 41.7175 107.484   1
  17   0  -5-98.6002 112.411   1
 -17   0   5-164.867 122.686   1
  17   0  -3 121.835 113.021   1
 -17   0   3-190.025 125.632   1
 -17   0   1-41.7453 107.556   1
  17   0  -1 20.9651 110.993   1
 -17   0  -1-62.8535 122.057   1
  17   0   1-83.0216 118.260   1
 -17   0  -3-62.8995 111.000   1
  17   0   3 41.7594 107.592   1
  17   0   5-20.7584 106.968   1
 -17   0  -5 62.1940 112.607   1
 -17   0  -7 20.4279 105.286   1
  17   0   7 119.847 116.369   1
 -17   0  -9-99.3590 110.680   1
  17   0   9-173.080 116.860   1
 -17   0 -11-76.4545 106.401   1
  17   0  11-55.1666 107.130   1
 -17   0 -13-126.703 116.354   1
  17   0  13-35.2433 98.1085   1
  17   1 -22 4111.35 344.598   1
 -17  -1  20 12384.1 673.119   1
  17   1 -20 11976.0 648.852   1
 -17  -1  16 5230.02 418.808   1
  17   1 -16 6037.12 439.930   1
 -17  -1  14 21152.9 999.440   1
  17   1 -14 20936.0 979.878   1
 -17  -1  12 4415.11 393.100   1
 -17   1  12 4234.26 368.465   1
  17   1 -12 4561.24 383.598   1
  17  -1 -12 4420.98 369.247   1
 -17  -1  10 26099.6 1210.36   1
  17   1 -10 28232.8 1214.84   1
  17  -1 -10 25505.8 1167.65   1
  17   1  -8 2443.46 287.859   1
 -17  -1   8 1056.89 211.725   1
  17  -1  -6 45043.3 1694.06   1
  17   1  -6 42030.6 1674.36   1
 -17   1   4 838.606 195.123   1
  17   1  -4 1180.46 213.449   1
  17  -1  -4 1163.59 222.680   1
 -17  -1   4 1026.85 213.492   1
  17  -1  -2 29994.7 1307.06   1
 -17   1   2 28310.8 1286.90   1
  17   1   0 4672.90 411.417   1
  17  -1   0 4765.47 426.421   1
 -17  -1   0 4593.87 416.408   1
 -17   1   0 5459.97 450.049   1
  17   1   2 7796.70 555.470   1
  17  -1   2 8515.81 582.944   1
 -17  -1  -2 8411.64 578.833   1
 -17   1  -2 9303.26 607.301   1
  17   1   4 2256.53 294.754   1
  17  -1   4 3064.23 334.705   1
 -17  -1  -4 3206.13 338.315   1
 -17   1  -4 3225.46 348.220   1
  17   1   6 4459.98 394.390   1
 -17  -1  -6 4370.69 396.138   1
  17   1   8 5328.53 429.737   1
  17  -1   8 4650.90 415.029   1
 -17  -1  -8 4953.56 420.494   1
 -17   1  -8 6049.83 469.226   1
  17  -1  10 1873.23 260.076   1
 -17   1 -10 2027.37 269.807   1
  17   1  12 4876.86 400.083   1
  17  -1  12 5217.72 416.031   1
 -17  -1 -12 4713.95 396.665   1
 -17   1 -12 4865.80 407.937   1
 -17  -2  25 450.631 140.273   1
  17   2 -25 457.199 132.351   1
 -17  -2  23 1030.01 189.522   1
  17   2 -23 1333.36 196.380   1
 -17  -2  21 153.174 113.220   1
  17   2 -21-93.4301 94.5643   1
  17   2 -19 560.782 140.522   1
 -17  -2  19 808.664 167.483   1
  17   2 -17 590.050 144.796   1
 -17  -2  17 612.910 154.434   1
  17   2 -15 289.618 126.242   1
 -17  -2  15 358.749 138.134   1
 -17  -2  13 299.782 133.003   1
  17   2 -11 1258.49 208.030   1
 -17  -2  11 2175.40 271.227   1
  17   2  -9-36.0909 98.0553   1
 -17  -2   9 231.891 121.987   1
  17   2  -7 1159.93 203.764   1
 -17  -2   7 1425.31 228.881   1
 -17   2   5 244.722 131.793   1
  17   2  -5 358.738 136.104   1
 -17  -2   5 394.602 150.047   1
  17  -2  -5 436.064 147.847   1
  17  -2  -3 60.1826 106.211   1
 -17   2   3 19.7244 95.8317   1
  17   2  -3-18.7611 93.9571   1
 -17  -2   3 102.162 116.404   1
  17  -2  -1 2866.71 319.900   1
 -17  -2   1 2589.00 309.895   1
 -17   2   1 2331.71 292.560   1
  17   2  -1 2102.79 272.359   1
 -17   2  -1 205.882 132.370   1
  17  -2   1 40.4649 107.179   1
  17   2   1 260.459 129.857   1
 -17  -2  -1-20.1661 106.827   1
 -17   2  -3 371.266 156.969   1
  17  -2   3 468.817 162.845   1
  17   2   5 291.353 129.278   1
 -17  -2  -5 305.977 135.736   1
 -17   2  -7 332.295 142.544   1
  17  -2   7 214.108 127.421   1
  17   2   7 35.3630 100.870   1
 -17  -2  -7 150.828 123.429   1
 -17   2  -9 187.814 111.832   1
  17  -2   9 93.8167 109.376   1
 -17   2 -11 674.137 166.123   1
  17  -2  11 397.429 139.504   1
  17   2  11 374.082 129.765   1
 -17  -2 -11 467.925 143.478   1
  17   3 -24 4768.14 357.232   1
 -17  -3  24 5100.27 382.537   1
 -17  -3  22 929.101 173.827   1
  17   3 -22 1203.46 182.544   1
 -17  -3  18 6915.89 471.839   1
 -17  -3  16 4210.15 360.912   1
  17   3 -16 5238.22 379.326   1
 -17  -3  14 11209.6 634.424   1
  17   3 -14 10792.9 608.502   1
 -17  -3  12 1775.59 245.294   1
  17   3 -12 1958.26 246.925   1
 -17  -3   2 11296.7 673.412   1
  17   3  -2 12359.7 675.002   1
 -17  -3   0 2266.14 277.043   1
  17   3   0 2382.70 275.562   1
  17  -3   2 6687.01 484.295   1
 -17  -3  -2 5709.66 447.404   1
  17   3   2 5404.23 420.181   1
  17  -3   4 2431.25 293.606   1
 -17  -3  -4 1989.95 266.678   1
 -17   3  -4 2851.91 310.306   1
  17   3   4 1895.40 245.328   1
  17  -3   6 2777.11 304.002   1
 -17   3  -6 2165.36 272.209   1
  17  -3   8 3095.49 320.058   1
 -17  -3  -8 2510.94 288.928   1
 -17   3  -8 3421.97 327.913   1
  17   3   8 2121.14 254.831   1
  17   3  10 494.932 132.643   1
 -17  -3 -10 669.070 158.324   1
 -17  -4  17 140.556 103.906   1
  17   4 -17-14.0054 77.9687   1
  17   4 -15 1838.33 214.880   1
 -17  -4  15 1227.58 196.349   1
  17   4 -13 85.7979 86.8402   1
 -17  -4  13-62.4018 90.8711   1
  17   4  -9-63.1368 93.9182   1
 -17  -4   9 99.6197 102.826   1
  17   4  -7 2726.81 279.857   1
  17   4  -5 964.835 173.406   1
 -17  -4   5 863.590 177.913   1
  17   4  -3 773.453 160.658   1
 -17  -4   3 1064.10 190.736   1
  17   4   1 275.171 117.589   1
 -17  -4  -1 115.988 104.750   1
  17   4   3 594.702 146.361   1
 -17  -4  -3 904.810 177.650   1
  17   4   5-182.757 104.641   1
 -17  -4  -5 144.649 103.297   1
 -18   0  16 3588.21 342.188   1
  18   0 -16 4734.09 373.923   1
 -18   0  14 17540.4 925.235   1
  18   0 -14 23416.9 982.927   1
 -18   0  12 9962.15 634.189   1
  18   0 -12 13128.3 684.436   1
 -18   0  10 6893.77 520.582   1
  18   0 -10 10501.3 599.439   1
 -18   0   8 8426.73 577.473   1
  18   0  -8 8432.67 553.932   1
 -18   0   6 3079.87 338.887   1
  18   0  -6 3725.55 356.343   1
  18   0  -4 15916.8 828.217   1
 -18   0   4 14679.1 815.350   1
  18   0  -2 5949.76 468.332   1
 -18   0   2 6085.46 477.404   1
  18   0   0 25256.9 1151.61   1
 -18   0   0 23938.3 1131.31   1
 -18   0  -2 141.189 117.524   1
  18   0   2 59.7128 105.418   1
  18   0   4 19482.3 952.791   1
 -18   0  -4 18283.3 937.287   1
  18   0   6 583.942 166.954   1
 -18   0  -6 880.157 191.323   1
  18   0  10 1347.63 220.220   1
 -18   0 -10 1826.09 250.050   1
  18   1 -21 227.409 116.661   1
  18   1 -19 46.1808 91.6184   1
 -18  -1  19 98.7780 103.920   1
  18   1 -17 364.660 134.257   1
 -18  -1  17 556.190 151.393   1
  18   1 -15 345.955 134.818   1
 -18  -1  15 236.647 127.320   1
  18  -1 -11 119.692 105.934   1
 -18   1  11 72.2477 98.1498   1
  18  -1  -9 35.8619 89.7936   1
 -18   1   9-38.5042 93.5309   1
  18   1  -7 130.764 113.527   1
  18  -1  -7 222.298 119.136   1
 -18  -1   7 260.717 133.487   1
 -18   1   7-19.0655 89.7894   1
  18   1  -5 456.679 150.400   1
  18  -1  -5 502.806 151.017   1
 -18  -1   5 438.921 155.019   1
 -18   1   5 396.833 145.239   1
 -18   1   3 98.6897 124.660   1
  18   1  -3 248.544 127.277   1
  18  -1  -3 59.9807 114.001   1
 -18  -1   3 204.445 129.116   1
 -18   1   1 828.808 191.101   1
  18   1  -1 708.349 170.313   1
 -18  -1   1 320.458 143.077   1
  18  -1  -1 644.660 168.789   1
  18  -1   1 163.843 124.410   1
 -18   1  -1 20.3786 105.053   1
  18   1   1 114.295 108.561   1
 -18  -1  -1 100.999 117.699   1
 -18   1  -3 590.756 173.776   1
  18  -1   3 540.211 165.430   1
  18   1   3 268.939 132.750   1
 -18  -1  -3 532.829 164.937   1
 -18  -1  -5 57.2071 108.641   1
 -18   1  -5 141.608 125.292   1
  18  -1   5-19.4241 105.515   1
  18   1   5 19.0992 111.258   1
 -18  -1  -7 18.4638 100.299   1
 -18   1  -7 155.873 118.331   1
  18  -1   7-37.9952 100.585   1
  18   1   7 54.7745 106.359   1
 -18  -1  -9 144.432 116.089   1
 -18   1  -9 132.332 114.863   1
  18  -1   9 36.3518 96.2964   1
  18   1   9 177.281 111.943   1
  18   1  11-17.0981 90.5209   1
 -18  -2  24 208.232 111.823   1
  18   2 -24 58.0385 91.6499   1
 -18  -2  22 7111.83 490.499   1
  18   2 -22 8874.33 512.383   1
  18   2 -20 90.0936 94.7836   1
 -18  -2  20 32.9319 91.6666   1
 -18  -2  16 1952.05 248.111   1
  18   2 -16 1918.59 240.930   1
 -18  -2  14 18648.2 917.004   1
  18   2 -14 19241.8 910.176   1
 -18  -2  12 9265.84 586.182   1
 -18  -2  10 8272.67 555.731   1
  18   2 -10 8645.34 543.524   1
 -18  -2   8 12726.8 720.226   1
  18   2  -8 12949.1 706.869   1
 -18  -2   6 2362.33 292.343   1
  18   2  -6 3049.80 312.497   1
  18  -2  -4 12461.6 702.861   1
 -18  -2   4 10867.5 674.338   1
 -18   2   4 12537.7 703.552   1
  18   2  -4 12301.0 688.158   1
  18   2  -2 271.571 124.640   1
 -18  -2   2 244.843 133.684   1
  18  -2   0 17520.8 875.027   1
 -18  -2   0 15916.8 850.334   1
 -18   2   0 18283.4 890.864   1
 -18   2  -2-138.889 118.058   1
  18  -2   2-58.6932 106.267   1
  18   2   2-17.8704 99.4630   1
 -18  -2  -2 229.842 125.275   1
  18  -2   4 6030.88 466.540   1
 -18  -2  -4 5351.00 438.421   1
 -18   2  -4 6351.64 483.423   1
  18   2   4 6711.85 466.095   1
 -18   2  -6 594.053 165.494   1
  18  -2   6 552.704 162.968   1
  18   2   8 2726.43 287.021   1
  18  -2   8 3039.52 316.625   1
 -18  -2  -8 2153.27 272.666   1
 -18   2  -8 2445.92 289.777   1
  18   2  10 425.989 140.173   1
 -18  -2 -10 613.424 158.387   1
 -18  -3  23 322.807 122.994   1
  18   3 -23 442.153 123.884   1
 -18  -3  21 95.8648 95.0731   1
  18   3 -21-14.3709 71.9733   1
  18   3 -19 1280.74 188.994   1
 -18  -3  19 1274.23 200.667   1
  18   3 -17 562.980 135.578   1
 -18  -3  17 459.036 136.840   1
  18   3 -15 500.188 132.181   1
 -18  -3  15 394.818 134.731   1
 -18  -3  13 2890.88 296.906   1
  18   3 -13 2479.94 271.331   1
  18   3 -11 230.872 111.608   1
 -18  -3  11 53.0081 98.4473   1
 -18  -3   9 1965.49 255.794   1
  18   3  -9 2283.10 259.007   1
  18   3  -7 32.8138 91.3303   1
 -18  -3   7 72.7662 110.484   1
  18   3  -5 1069.35 192.879   1
 -18  -3   5 969.706 191.412   1
  18   3  -3 1294.33 204.452   1
 -18  -3   3 1507.67 229.459   1
 -18  -3   1 1603.18 231.486   1
  18   3  -1 1561.68 224.791   1
  18   3   1 149.785 103.111   1
 -18  -3  -1 35.7099 94.5709   1
 -18   3  -5 565.770 153.987   1
  18  -3   5 164.270 121.944   1
  18   3   5 255.094 116.731   1
 -18  -3  -5 480.747 150.251   1
 -18   3  -7-70.3851 102.499   1
  18  -3   7-17.6565 100.590   1
  18   3   7 46.6162 88.5260   1
 -18  -3  -7-103.469 106.803   1
 -18  -4  14 3910.74 321.975   1
  18   4 -14 3079.67 279.770   1
 -18  -4  12 2573.71 267.696   1
  18   4 -12 2267.49 243.458   1
 -18  -4  10 2333.63 258.561   1
  18   4 -10 2176.29 244.407   1
 -18  -4   8 3814.49 340.137   1
  18   4  -8 3969.24 333.099   1
  18   4  -6 1248.99 189.698   1
 -18  -4   6 1377.63 205.062   1
 -18  -4   4 4706.38 377.479   1
  18   4  -4 4182.85 342.089   1
  18   4  -2 491.237 132.369   1
 -18  -4   2 426.859 134.497   1
 -18  -4   0 2742.66 291.239   1
  18   4   0 3543.67 309.059   1
  18   4   2 58.8056 89.3028   1
 -18  -4  -2 80.6513 101.820   1
  19   0 -15-98.4861 95.6343   1
 -19   0  15-35.5773 96.6455   1
  19   0 -13 17.0582 92.6776   1
 -19   0  13 125.723 109.089   1
  19   0 -11 35.5644 98.9755   1
 -19   0  11-93.6773 113.779   1
  19   0  -9 126.618 105.371   1
 -19   0   9-39.0557 103.393   1
  19   0  -7 92.8029 108.132   1
 -19   0   7 40.2196 109.249   1
  19   0  -5-37.4171 101.625   1
 -19   0   5-39.7687 110.679   1
  19   0  -3 57.0100 105.816   1
 -19   0   3 158.787 120.577   1
  19   0  -1 58.1264 112.859   1
 -19   0   1-79.2453 115.398   1
 -19   0  -3-19.2312 101.823   1
  19   0   3-75.6232 114.820   1
 -19   0  -5 18.8982 97.3826   1
  19   0   5-55.9159 101.240   1
  19   0   7-109.136 112.669   1
 -19   0  -7-36.7402 102.268   1
  19   0   9-141.052 111.283   1
 -19   0  -9 35.4849 101.087   1
  19   1 -20 8508.72 509.430   1
  19   1 -18 63.3299 86.0448   1
 -19  -1  18 133.663 105.483   1
 -19  -1  16 13899.7 749.852   1
  19   1 -16 14729.1 750.114   1
  19   1 -14-16.8593 81.9066   1
 -19  -1  14 36.4010 98.8592   1
 -19  -1  12 19601.7 969.025   1
  19   1 -12 21750.2 976.586   1
  19   1 -10 391.106 136.725   1
  19  -1 -10 121.183 101.063   1
 -19  -1  10 286.843 135.596   1
 -19   1  10 133.785 104.029   1
 -19  -1   8 15273.0 842.088   1
 -19   1   8 16094.0 851.087   1
  19   1  -8 17558.9 864.848   1
  19  -1  -6 5978.30 445.120   1
 -19  -1   6 4475.79 409.276   1
 -19   1   6 5216.03 427.296   1
  19  -1  -4 10699.5 630.190   1
 -19  -1   4 8882.41 601.627   1
 -19   1   4 9613.92 607.961   1
  19   1  -4 9074.94 584.984   1
  19  -1  -2 7453.58 514.501   1
 -19  -1   2 6767.66 500.358   1
 -19   1   2 6207.63 479.523   1
  19   1  -2 6611.30 482.249   1
  19  -1   0 3296.08 342.208   1
 -19  -1   0 3362.78 343.266   1
 -19   1   0 4000.66 367.824   1
  19   1   0 3585.10 345.576   1
  19   1   2 7003.34 497.037   1
  19  -1   2 7450.88 523.829   1
 -19  -1  -2 7869.18 533.740   1
 -19   1  -2 7005.58 511.553   1
 -19   1  -4 656.303 170.254   1
  19  -1   4 571.952 160.016   1
  19   1   4 707.983 170.547   1
 -19  -1  -4 711.392 174.329   1
  19   1   6 5368.11 417.845   1
 -19  -1  -6 4836.20 403.500   1
 -19  -1  -8 103.901 109.301   1
 -19   1  -8-18.3056 104.297   1
  19  -1   8 88.1245 107.047   1
  19   1   8 51.3128 95.2151   1
 -19  -2  21 436.400 138.321   1
  19   2 -21 593.600 135.990   1
  19   2 -19 87.0563 84.6107   1
 -19  -2  19 190.445 107.397   1
  19   2 -17 991.396 175.580   1
 -19  -2  17 797.588 167.420   1
  19   2 -15 149.617 108.905   1
 -19  -2  15 263.470 128.147   1
 -19  -2  13 587.712 158.481   1
  19   2  -5 212.164 119.664   1
 -19  -2   5 111.724 113.188   1
  19   2  -3 1085.22 197.327   1
 -19  -2   3 1210.38 217.386   1
  19  -2  -3 791.059 182.809   1
  19  -2  -1-250.598 136.551   1
 -19   2   1-95.4709 115.993   1
  19   2  -1-121.731 107.739   1
 -19  -2   1 58.3644 105.714   1
  19   2   1 859.376 176.860   1
 -19  -2  -1 987.575 201.694   1
 -19   2  -3 247.698 126.881   1
  19  -2   3 130.243 110.854   1
  19   2   5 724.416 159.781   1
 -19  -2  -5 476.008 146.389   1
 -19   2  -7 164.096 115.145   1
  19  -2   7 141.656 107.613   1
  19   2   7 161.219 107.332   1
 -19  -2  -7 85.3168 101.616   1
 -19  -3  20 4517.98 361.836   1
  19   3 -20 4784.63 351.562   1
  19   3 -18 361.617 116.274   1
 -19  -3  18 320.589 114.770   1
 -19  -3  16 7481.65 481.135   1
  19   3 -16 7308.55 461.389   1
 -19  -3  12 9416.92 581.042   1
  19   3 -12 10502.3 588.241   1
  19   3 -10 363.802 128.109   1
 -19  -3  10 514.903 149.449   1
 -19  -3   8 7883.85 522.638   1
  19   3  -8 8022.67 503.071   1
 -19  -3   6 2243.34 268.310   1
  19   3  -6 2237.55 254.789   1
 -19  -3   4 3505.70 336.334   1
  19   3  -4 3840.48 335.676   1
  19   3   0 1994.93 242.178   1
 -19  -3  -2 2504.21 281.578   1
  19   3   2 2812.68 281.804   1
  19   3   4 490.672 140.209   1
 -19  -3  -4 524.814 153.984   1
  19  -3   6 2217.63 268.026   1
  19   4 -11 668.710 143.687   1
 -19  -4  11 537.035 140.673   1
  19   4  -9 546.684 136.249   1
 -19  -4   9 395.962 128.413   1
  19   4  -7 477.954 126.269   1
 -19  -4   7 347.748 126.534   1
  19   4  -5 43.2937 80.3530   1
 -19  -4   5 112.402 95.5697   1
  19   4  -3 814.716 154.230   1
 -19  -4   3 769.105 161.109   1
 -20   0  14 6477.66 473.525   1
  20   0 -14 7948.51 497.528   1
 -20   0  12 2681.68 301.505   1
  20   0 -12 3354.42 317.510   1
 -20   0  10 11964.2 690.249   1
  20   0 -10 12702.6 691.945   1
  20   0  -8 213.163 118.382   1
 -20   0   8 256.343 131.367   1
 -20   0   6 18401.8 948.756   1
  20   0  -6 21081.8 962.877   1
  20   0  -4 417.177 146.407   1
 -20   0   4 172.592 123.576   1
  20   0   0 1241.34 214.510   1
 -20   0   0 1270.22 215.689   1
  20   0   2 4734.69 399.151   1
 -20   0  -2 4345.52 382.642   1
 -20   0  -4 704.283 168.822   1
  20   0   4 904.300 181.836   1
  20   0   6 1857.44 248.071   1
 -20   0  -6 1663.60 238.580   1
  20   1 -17 16.2919 90.6805   1
 -20  -1  17 34.2879 95.4228   1
  20   1 -15 97.7047 98.9631   1
 -20  -1  15 157.112 114.241   1
  20   1 -13-16.4700 84.8750   1
 -20  -1  13-54.3253 98.3642   1
  20   1 -11 287.967 127.165   1
 -20  -1  11 326.224 134.216   1
  20   1  -9 35.0993 90.4326   1
 -20  -1   9-18.7085 101.619   1
  20   1  -7 35.0774 99.9760   1
  20  -1  -7 70.8378 103.214   1
 -20  -1   7 322.589 136.394   1
 -20   1   7 56.1229 111.368   1
  20  -1  -5 379.606 135.711   1
 -20  -1   5 414.352 153.776   1
 -20   1   5 208.932 124.636   1
  20   1  -3 159.267 107.492   1
  20  -1  -3 37.3591 103.994   1
 -20  -1   3 38.9362 105.771   1
 -20   1   3 56.6060 109.932   1
 -20   1   1-18.6043 95.8765   1
  20   1  -1 17.5917 88.1054   1
  20  -1  -1 111.376 108.133   1
 -20  -1   1 75.5651 110.047   1
 -20   1  -1 18.7230 104.218   1
  20   1   1 87.5872 102.045   1
  20  -1   1 111.100 114.683   1
 -20  -1  -1-36.7661 104.733   1
  20  -1   3 91.7749 106.937   1
 -20   1  -3 18.4501 102.713   1
  20   1   3 188.042 119.292   1
 -20  -1  -3-18.2872 101.807   1
 -20   1  -5 253.584 130.177   1
  20  -1   5-35.9004 99.9413   1
  20   1   5 17.0162 94.7448   1
 -20  -1  -5 123.308 111.202   1
 -20   1  -7-70.3283 104.623   1
  20  -1   7-17.1403 90.7521   1
  20   2 -22 1453.06 197.269   1
 -20  -2  22 1304.10 197.738   1
 -20  -2  18 3516.16 323.301   1
  20   2 -18 4059.31 327.754   1
 -20  -2  16 2460.88 272.884   1
  20   2 -16 2442.51 265.286   1
 -20  -2  14 9310.68 567.932   1
  20   2 -14 8886.41 544.359   1
  20   2 -12 1143.94 188.272   1
 -20  -2  12 902.980 185.141   1
 -20  -2  10 7926.56 536.208   1
  20   2 -10 9437.04 553.339   1
  20   2  -8-49.7283 87.7567   1
 -20  -2   8 35.8435 92.3501   1
 -20  -2   6 9330.31 585.945   1
  20   2  -6 9492.87 573.098   1
  20   2  -4 440.178 138.603   1
 -20  -2   4 454.693 147.156   1
  20  -2  -2 6908.52 485.911   1
 -20  -2   2 6560.75 482.036   1
  20   2  -2 6340.85 452.946   1
  20  -2   0 1048.73 197.374   1
 -20   2   0 1411.11 220.377   1
  20   2   0 896.775 178.675   1
 -20  -2   0 847.187 185.820   1
  20  -2   2 3788.96 345.961   1
 -20   2  -2 3267.23 328.119   1
  20   2   2 3015.83 299.039   1
 -20   2  -4 799.368 178.874   1
  20  -2   4 977.369 185.839   1
  20   2   4 873.482 168.429   1
 -20  -2  -4 1154.35 196.197   1
 -20   2  -6 1304.21 212.167   1
  20  -2   6 1446.55 219.804   1
  20   3 -17-13.7553 72.8250   1
 -20  -3  17-29.9549 83.3639   1
  20   3 -15 637.551 144.277   1
  20   3 -13 30.6299 85.2920   1
 -20  -3  13 180.124 107.143   1
  20   3 -11 1016.44 177.080   1
 -20  -3  11 1582.83 219.087   1
  20   3  -9 197.956 104.760   1
 -20  -3   9 152.732 109.199   1
  20   3  -7 596.693 144.206   1
 -20  -3   7 775.762 168.913   1
  20   3  -5 184.973 106.066   1
 -20  -3   5 200.571 116.763   1
  20   3  -3 92.9045 97.7518   1
 -20  -3   3 68.2819 103.695   1
 -20  -3   1 1172.36 195.627   1
  20   3   1 167.551 98.0475   1
 -20  -3  -1 197.624 111.503   1
  21   0 -13-16.2614 88.3262   1
 -21   0  13 17.3307 94.1347   1
  21   0 -11 33.8563 89.6252   1
 -21   0  11-107.829 106.937   1
  21   0  -9 17.1140 85.7043   1
 -21   0   9 18.6166 93.2285   1
  21   0  -5 52.4195 97.2575   1
 -21   0   5-130.446 113.171   1
  21   0  -3 123.134 102.475   1
 -21   0   3-18.2786 94.2030   1
  21   0  -1-52.0596 96.5855   1
 -21   0   1 92.3966 107.639   1
  21   0   1-105.004 106.282   1
 -21   0  -1 53.9177 106.942   1
 -21   0  -3 69.3890 101.061   1
  21   0   3 51.9630 96.4229   1
 -21  -1  18 7430.10 493.446   1
  21   1 -18 8356.56 505.990   1
 -21  -1  16 2010.79 250.760   1
  21   1 -16 1888.99 234.864   1
 -21  -1  14 7922.48 527.010   1
  21   1 -14 8504.83 518.938   1
 -21  -1  12 4394.60 376.293   1
  21   1 -12 4683.04 374.718   1
 -21  -1  10 4420.24 385.519   1
  21   1 -10 5046.81 391.128   1
 -21  -1   8 3205.14 331.706   1
  21   1  -8 3989.59 352.333   1
  21   1  -6 1598.09 228.150   1
 -21  -1   6 1497.72 233.212   1
 -21   1   6 1318.31 214.351   1
  21  -1  -6 1717.75 234.555   1
  21  -1  -4 5962.61 441.621   1
 -21  -1   4 5966.34 457.140   1
 -21   1   4 5557.21 439.565   1
  21   1  -2 269.528 123.051   1
  21  -1  -2 125.819 107.283   1
 -21  -1   2 349.350 139.719   1
 -21   1   2 380.974 141.341   1
  21  -1   0 7823.14 521.037   1
 -21  -1   0 7657.68 519.177   1
 -21   1   0 7687.49 517.385   1
  21   1   0 8399.70 521.715   1
 -21   1  -2 70.7527 100.766   1
  21   1   2-16.4761 84.9006   1
  21  -1   2 69.7109 96.9995   1
 -21  -1  -2-87.1077 101.477   1
  21  -1   4 4073.16 356.188   1
 -21   1  -4 4100.79 360.869   1
  21   2 -21 162.185 95.8335   1
 -21  -2  21 148.231 101.953   1
  21   2 -19 377.811 118.186   1
 -21  -2  19 286.629 119.179   1
  21   2 -17 222.811 102.342   1
 -21  -2  17 285.993 116.037   1
  21   2 -13 571.766 143.126   1
 -21  -2  13 773.127 164.544   1
  21   2 -11 77.7508 88.6348   1
 -21  -2  11 120.966 100.700   1
  21   2  -9 334.141 128.591   1
  21   2  -5 439.463 131.633   1
 -21  -2   5 310.956 124.662   1
  21   2  -3 192.085 110.188   1
 -21  -2   3 264.583 128.720   1
  21   2  -1 537.289 142.951   1
 -21  -2   1 306.310 133.768   1
  21  -2   1 17.4390 87.3307   1
 -21   2  -1-17.4530 87.4011   1
  21   2   1 15.6641 82.9287   1
 -21  -2  -1 34.7610 94.4057   1
 -21   2  -3-103.720 107.072   1
  21  -2   3-17.0878 95.1249   1
 -21  -3  14 2814.11 283.784   1
  21   3 -14 3151.39 287.495   1
 -21  -3  12 1734.15 226.978   1
  21   3 -12 1408.76 200.085   1
 -21  -3  10 1896.66 237.092   1
  21   3 -10 1431.07 202.897   1
 -21  -3   8 1878.85 239.951   1
  21   3  -8 2070.79 234.693   1
  21   3  -6 708.240 154.040   1
 -21  -3   6 933.404 176.548   1
  22   0 -12 7360.53 482.999   1
  22   0 -10 281.037 122.334   1
 -22   0  10 175.619 113.084   1
 -22   0   8 5427.86 429.120   1
  22   0  -8 5353.81 408.153   1
 -22   0   6 1691.67 243.441   1
  22   0  -6 2124.59 253.973   1
 -22   0   4 3075.86 314.048   1
  22   0  -4 2852.93 293.368   1
  22   0  -2 1802.32 236.682   1
 -22   0   2 1819.71 243.875   1
  22   0   0 866.829 175.216   1
 -22   0   0 891.617 183.371   1
  22   0   2 1950.08 243.471   1
 -22   0  -2 1672.77 230.529   1
  22   1 -17-15.2660 87.0040   1
 -22  -1  17 195.645 112.045   1
  22   1 -15 61.0989 87.0792   1
 -22  -1  15 166.085 110.536   1
  22   1 -13 61.8026 93.8290   1
 -22  -1  13-50.9811 98.9856   1
  22   1 -11 31.6654 83.8237   1
 -22  -1  11 17.1117 88.1784   1
  22   1  -9 64.8098 90.1812   1
 -22  -1   9-35.1048 92.9264   1
  22   1  -7-65.4075 99.3014   1
 -22  -1   7 70.0964 99.8309   1
  22   1  -5-48.5600 87.9217   1
  22  -1  -5 16.8567 86.8624   1
 -22  -1   5-128.620 109.330   1
 -22   1   5 104.638 101.583   1
  22  -1  -3 168.590 117.755   1
 -22  -1   3 197.127 121.311   1
 -22   1   3 177.181 117.996   1
  22   1  -1-111.435 94.7243   1
  22  -1  -1-17.0512 90.2747   1
 -22  -1   1-69.1491 98.4850   1
 -22   1   1 138.212 114.933   1
 -22   1  -1 33.5695 97.7678   1
  22  -1   1-33.3334 94.9464   1
 -22  -2  20 2509.82 258.675   1
  22   2 -20 2998.78 264.671   1
  22   2 -18 97.8522 88.4288   1
 -22  -2  18 315.984 117.176   1
 -22  -2  16 3968.43 344.994   1
  22   2 -16 4647.81 356.077   1
  22   2 -14-44.3026 82.1936   1
 -22  -2  14 32.0822 89.2820   1
 -22  -2  12 6644.74 460.820   1
  22   2 -12 6555.95 437.477   1
  22   2 -10 225.680 103.559   1
 -22  -2  10 181.551 109.973   1
  22   2  -8 5235.98 387.764   1
  22   2  -6 1189.56 188.096   1
 -22  -2   6 1113.47 193.230   1
 -22  -2   4 1816.01 239.848   1
  22   2  -4 2267.43 252.095   1
  23   0 -11 63.2182 95.9967   1
  23   0  -9-31.5554 87.8432   1
 -23   0   9-119.892 106.094   1
  23   0  -5-79.4274 92.5523   1
 -23   0   5-52.5961 92.8391   1
  23   0  -3 15.7707 76.6489   1
 -23   0   3 135.904 101.104   1
  23   0  -1 47.0597 93.3888   1
 -23   0   1 165.083 108.019   1
 -23  -1  16 1409.13 202.992   1
  23   1 -16 2485.37 251.671   1
 -23  -1  14 3415.16 317.585   1
  23   1 -14 3249.22 296.747   1
  23   1 -12 409.943 123.072   1
 -23  -1  12 489.796 136.619   1
 -23  -1  10 3086.27 309.373   1
  23   1 -10 3684.13 317.272   1
  23   1  -8 78.1388 89.0336   1
 -23  -1   8-16.5775 87.7693   1
 -23  -1   6 3740.00 339.782   1
  23   1  -6 3689.42 323.198   1
  23   1  -4-76.6683 89.3174   1
  23  -1  -4-96.4070 95.6068   1
 -23  -1   4 104.166 103.301   1
 -23   1   4 16.7753 76.2370   1
  23  -1  -2 2774.87 283.531   1
 -23   1   2 2675.43 287.876   1
  23   2 -13-28.4249 79.1246   1
 -23  -2  13 172.811 109.626   1
  24   0 -10 2196.68 247.857   1
  24   0  -8 1488.84 207.176   1
 -24   0   8 1225.26 204.010   1
  24   0  -6 486.876 133.245   1
 -24   0   6 758.350 164.774   1
  24   1 -15-28.2089 76.6154   1
  24   1 -13 42.7845 79.3767   1
 -24  -1  13-47.1235 89.4841   1
  24   1 -11 28.8980 80.4709   1
 -24  -1  11 172.746 107.934   1
  24   1  -9 177.161 96.7951   1
 -24  -1   9 274.006 114.346   1
   0   0   0    0.00    0.00   0

TITL 0001 in I2/a
REM I2/a (#15 in standard setting)
CELL 0.72771  20.491262   5.791902  26.856981  90.0000 109.4966  90.0000
ZERR   13.00   0.000302   0.000081   0.000410   0.0000   0.0016   0.0000
LATT  2
SYMM -x+1/2, y,-z
SFAC C H N O
UNIT 143.00 130.00 13.00 13.00
TREF
HKLF 4
END
;
_shelx_hkl_checksum              47775
_olex2_exptl_crystal_mounting_method 'mitigen loop'
_olex2_submission_special_instructions 'No special instructions were received'
_oxdiff_exptl_absorpt_empirical_details 
;
Empirical correction (ABSPACK) includes:
- Absorption correction using spherical harmonics
- Frame scaling
;
_oxdiff_exptl_absorpt_empirical_full_max 1.207
_oxdiff_exptl_absorpt_empirical_full_min 0.829

# start Validation Reply Form
_vrf_PLAT029_Bi_Ph3
;
PROBLEM: _diffrn_measured_fraction_theta_full value Low .      0.800 Why?  
RESPONSE:  These data were collected with a single axis diffractometer as part 
of a large dose acumliation study at the Swiss-Norwegian beamline BM01 at ESRF.
Therefore, it was not practicable to collect a full sphere at each time 
resulting in lower than ideal completeness in favour of better time resolution 
between collections.  
Please see the attached publication for further details as to the experimental 
parameters and use of these data.
;
# end Validation Reply Form

data_Hg_CN2

_audit_creation_date             2023-10-11
_audit_creation_method           
;
Olex2 1.5
(compiled 2023.08.24 svn.re1ec1418 for OlexSys, GUI svn.r6817)
;
_shelx_SHELXL_version_number     2018/3
_audit_contact_author_address    ?
_audit_contact_author_email      ?
_audit_contact_author_name       None
_audit_contact_author_phone      ?
_publ_contact_author_id_orcid    ?
_publ_section_references         
;
Dolomanov, O.V., Bourhis, L.J., Gildea, R.J, Howard, J.A.K. & Puschmann, H.
 (2009), J. Appl. Cryst. 42, 339-341.

Sheldrick, G.M. (2015). Acta Cryst. A71, 3-8.

Sheldrick, G.M. (2015). Acta Cryst. C71, 3-8.
;
_chemical_name_systematic        Hg(CN)2(PPh3)2
_chemical_name_common            Hg(CN)2(PPh3)2
_chemical_formula_moiety         'C38 H30 Hg N2 P2'
_chemical_formula_sum            'C38 H30 Hg N2 P2'
_chemical_formula_weight         777.17
_space_group_crystal_system      orthorhombic
_space_group_IT_number           33
_space_group_name_H-M_alt        'P n a 21'
_space_group_name_Hall           'P 2c -2n'
_chemical_absolute_configuration ?
loop_
_space_group_symop_operation_xyz
'x, y, z'
'-x, -y, z+1/2'
'x+1/2, -y+1/2, z'
'-x+1/2, y+1/2, z+1/2'
_chemical_melting_point          ?
_exptl_crystal_description       block
_exptl_crystal_colour            'clear colourless'
_diffrn_ambient_temperature      270
_chemical_oxdiff_formula         C38H30HgN2P2
loop_
_atom_type_symbol
_atom_type_description
_atom_type_scat_dispersion_real
_atom_type_scat_dispersion_imag
_atom_type_scat_source
C C 0.0024 0.0017 'International Tables Vol C Tables 4.2.6.8 and 6.1.1.4'
H H 0.0000 0.0000 'International Tables Vol C Tables 4.2.6.8 and 6.1.1.4'
Hg Hg -3.4159 9.5988 'International Tables Vol C Tables 4.2.6.8 and 6.1.1.4'
N N 0.0045 0.0035 'International Tables Vol C Tables 4.2.6.8 and 6.1.1.4'
P P 0.0948 0.0993 'International Tables Vol C Tables 4.2.6.8 and 6.1.1.4'

_shelx_space_group_comment       
;
The symmetry employed for this shelxl refinement is uniquely defined
by the following loop, which should always be used as a source of
symmetry information in preference to the above space-group names.
They are only intended as comments.
;

_cell_length_a                   18.03031(12)
_cell_length_b                   10.03015(11)
_cell_length_c                   18.25324(14)
_cell_angle_alpha                90
_cell_angle_beta                 90
_cell_angle_gamma                90
_cell_volume                     3301.04(5)
_cell_formula_units_Z            4
_cell_measurement_reflns_used    6044
_cell_measurement_temperature    270
_cell_measurement_theta_max      26.2760
_cell_measurement_theta_min      2.2930
_shelx_estimated_absorpt_T_max   0.516
_shelx_estimated_absorpt_T_min   0.186
_exptl_absorpt_coefficient_mu    5.080
_exptl_absorpt_correction_T_max  1.00000
_exptl_absorpt_correction_T_min  0.97322
_exptl_absorpt_correction_type   multi-scan
_exptl_absorpt_process_details   
;
CrysAlisPro 1.171.40.67a (Rigaku Oxford Diffraction, 2019)
Empirical absorption correction using spherical harmonics,
 implemented in SCALE3 ABSPACK scaling algorithm.
;
_exptl_absorpt_special_details   ?
_exptl_crystal_colour_lustre     clear
_exptl_crystal_colour_modifier   .
_exptl_crystal_colour_primary    colourless
_exptl_crystal_density_diffrn    1.564
_exptl_crystal_density_meas      ?
_exptl_crystal_density_method    ?
_exptl_crystal_F_000             1528
_exptl_crystal_preparation       ?
_exptl_crystal_size_max          0.5
_exptl_crystal_size_mid          0.5
_exptl_crystal_size_min          0.15
_exptl_transmission_factor_max   ?
_exptl_transmission_factor_min   ?
_diffrn_reflns_av_R_equivalents  0.0530
_diffrn_reflns_av_unetI/netI     0.0663
_diffrn_reflns_Laue_measured_fraction_full 0.878
_diffrn_reflns_Laue_measured_fraction_max 0.847
_diffrn_reflns_limit_h_max       21
_diffrn_reflns_limit_h_min       -21
_diffrn_reflns_limit_k_max       10
_diffrn_reflns_limit_k_min       -10
_diffrn_reflns_limit_l_max       21
_diffrn_reflns_limit_l_min       -21
_diffrn_reflns_number            12241
_diffrn_reflns_point_group_measured_fraction_full 0.873
_diffrn_reflns_point_group_measured_fraction_max 0.840
_diffrn_reflns_theta_full        25.889
_diffrn_reflns_theta_max         26.278
_diffrn_reflns_theta_min         2.285
_diffrn_detector                 'Hybrid Pixel Array Detector'
_diffrn_detector_area_resol_mean 5.8140
_diffrn_detector_type            'PILTUS2 2M'
_diffrn_measured_fraction_theta_full 0.878
_diffrn_measured_fraction_theta_max 0.847
_diffrn_measurement_details      
;
List of Runs (angles in degrees, time in seconds):

  # Type    Start    End  Width  t~exp~   \w     \q     \k     \f   Frames
--------------------------------------------------------------------------
  1  \w      0.50 360.00   0.50    0.12    --    0.00   0.00   0.00  719
;
_diffrn_measurement_device       'one-circle diffractometer'
_diffrn_measurement_device_type  PILATUS@SNBL
_diffrn_measurement_method       '\w scans'
_diffrn_orient_matrix_type       
'CrysAlisPro convention (1999,Acta A55,543-557)'
_diffrn_orient_matrix_UB_11      0.0132052000
_diffrn_orient_matrix_UB_12      -0.0364084000
_diffrn_orient_matrix_UB_13      0.0319202000
_diffrn_orient_matrix_UB_21      -0.0375376000
_diffrn_orient_matrix_UB_22      -0.0232369000
_diffrn_orient_matrix_UB_23      0.0071435000
_diffrn_orient_matrix_UB_31      0.0067238000
_diffrn_orient_matrix_UB_32      -0.0582919000
_diffrn_orient_matrix_UB_33      -0.0227920000
_diffrn_radiation_monochromator  'silicon 111'
_diffrn_radiation_probe          x-ray
_diffrn_radiation_type           synchrotron
_diffrn_radiation_wavelength     0.72771
_diffrn_source                   
;
European Synchrotron Radiation Facility (ESRF) EBS, 
BM01 - The Swiss-Norwegi
;
_diffrn_source_type              'bending magnet'
_diffrn_special_details          
'Single axis rotation as was measured as part of a dose acumliation experiement where collections times had to be limited.'
_reflns_Friedel_coverage         0.920
_reflns_Friedel_fraction_full    0.868
_reflns_Friedel_fraction_max     0.833
_reflns_number_gt                4266
_reflns_number_total             5232
_reflns_special_details          
;
 Reflections were merged by SHELXL according to the crystal
 class for the calculation of statistics and refinement.
 
 _reflns_Friedel_fraction is defined as the number of unique
 Friedel pairs measured divided by the number that would be
 possible theoretically, ignoring centric projections and
 systematic absences.
;
_reflns_threshold_expression     'I > 2\s(I)'
_computing_cell_refinement       'CrysAlisPro 1.171.40.67a (Rigaku OD, 2019)'
_computing_data_collection       'CrysAlisPro 1.171.40.67a (Rigaku OD, 2019)'
_computing_data_reduction        'CrysAlisPro 1.171.40.67a (Rigaku OD, 2019)'
_computing_molecular_graphics    'Olex2 1.5 (Dolomanov et al., 2009)'
_computing_publication_material  'Olex2 1.5 (Dolomanov et al., 2009)'
_computing_structure_refinement  'SHELXL 2018/3 (Sheldrick, 2015)'
_computing_structure_solution    'SHELXT  (Sheldrick, 2015)'
_refine_diff_density_max         0.626
_refine_diff_density_min         -0.719
_refine_diff_density_rms         0.090
_refine_ls_abs_structure_details 
;
 Flack x determined using 1739 quotients [(I+)-(I-)]/[(I+)+(I-)]
 (Parsons, Flack and Wagner, Acta Cryst. B69 (2013) 249-259).
;
_refine_ls_abs_structure_Flack   -0.022(7)
_refine_ls_extinction_coef       0.00058(12)
_refine_ls_extinction_expression Fc^*^=kFc[1+0.001xFc^2^\l^3^/sin(2\q)]^-1/4^
_refine_ls_extinction_method     'SHELXL-2018/3 (Sheldrick 2018)'
_refine_ls_goodness_of_fit_ref   0.998
_refine_ls_hydrogen_treatment    constr
_refine_ls_matrix_type           full
_refine_ls_number_parameters     389
_refine_ls_number_reflns         5232
_refine_ls_number_restraints     315
_refine_ls_R_factor_all          0.0497
_refine_ls_R_factor_gt           0.0376
_refine_ls_restrained_S_all      0.973
_refine_ls_shift/su_max          0.001
_refine_ls_shift/su_mean         0.000
_refine_ls_structure_factor_coef Fsqd
_refine_ls_weighting_details     
'w=1/[\s^2^(Fo^2^)+(0.0269P)^2^] where P=(Fo^2^+2Fc^2^)/3'
_refine_ls_weighting_scheme      calc
_refine_ls_wR_factor_gt          0.0783
_refine_ls_wR_factor_ref         0.0851
_refine_special_details          ?
_olex2_refinement_description    
;
1. Fixed Uiso
 At 1.2 times of:
  All C(H) groups
2. Rigid body (RIGU) restrains
 All non-hydrogen atoms
 with sigma for 1-2 distances of 0.004 and sigma for 1-3 distances of 0.004
3.a Aromatic/amide H refined with riding coordinates:
 C112(H112), C113(H113), C114(H114), C115(H115), C116(H116), C122(H122),
 C123(H123), C124(H124), C125(H125), C126(H126), C132(H132), C133(H133),
 C134(H134), C135(H135), C136(H136), C212(H212), C213(H213), C214(H214),
 C215(H215), C216(H216), C222(H222), C223(H223), C224(H224), C225(H225),
 C226(H226), C232(H232), C233(H233), C234(H234), C235(H235), C236(H236)
;
_atom_sites_solution_hydrogens   geom
_atom_sites_solution_primary     dual
_atom_sites_solution_secondary   ?
loop_
_atom_site_label
_atom_site_type_symbol
_atom_site_fract_x
_atom_site_fract_y
_atom_site_fract_z
_atom_site_U_iso_or_equiv
_atom_site_adp_type
_atom_site_occupancy
_atom_site_site_symmetry_order
_atom_site_calc_flag
_atom_site_refinement_flags_posn
_atom_site_refinement_flags_adp
_atom_site_refinement_flags_occupancy
_atom_site_disorder_assembly
_atom_site_disorder_group
Hg1 Hg 0.40247(2) 0.92406(4) 0.32085(3) 0.04168(17) Uani 1 1 d . . . . .
P1 P 0.3786(2) 0.7883(4) 0.2057(2) 0.0381(9) Uani 1 1 d . . . . .
P2 P 0.29385(15) 1.0901(3) 0.3315(3) 0.0381(10) Uani 1 1 d . . . . .
N1 N 0.5507(6) 1.1162(11) 0.3078(8) 0.063(4) Uani 1 1 d . . . . .
N2 N 0.4032(6) 0.7541(13) 0.4737(7) 0.060(3) Uani 1 1 d . . . . .
C1 C 0.5014(6) 1.0502(11) 0.3127(10) 0.042(3) Uani 1 1 d . . . . .
C2 C 0.4016(7) 0.8032(16) 0.4204(7) 0.039(4) Uani 1 1 d . . . . .
C111 C 0.2818(6) 0.7463(12) 0.2013(6) 0.041(3) Uani 1 1 d . . . . .
C112 C 0.2569(7) 0.6212(14) 0.2219(9) 0.061(4) Uani 1 1 d . . . . .
H112 H 0.290894 0.552893 0.229541 0.073 Uiso 1 1 calc R U . . .
C113 C 0.1802(9) 0.5960(16) 0.2313(11) 0.084(6) Uani 1 1 d . . . . .
H113 H 0.163531 0.512578 0.246242 0.100 Uiso 1 1 calc R U . . .
C114 C 0.1313(8) 0.6967(17) 0.2180(9) 0.075(5) Uani 1 1 d . . . . .
H114 H 0.080879 0.680632 0.224170 0.090 Uiso 1 1 calc R U . . .
C115 C 0.1535(8) 0.8189(16) 0.1963(9) 0.065(4) Uani 1 1 d . . . . .
H115 H 0.119056 0.885996 0.187346 0.078 Uiso 1 1 calc R U . . .
C116 C 0.2288(7) 0.8425(14) 0.1875(7) 0.053(3) Uani 1 1 d . . . . .
H116 H 0.244202 0.926201 0.171756 0.064 Uiso 1 1 calc R U . . .
C121 C 0.4291(6) 0.6330(12) 0.2008(7) 0.040(3) Uani 1 1 d . . . . .
C122 C 0.4443(7) 0.5629(13) 0.2654(7) 0.051(3) Uani 1 1 d . . . . .
H122 H 0.431339 0.599460 0.310440 0.062 Uiso 1 1 calc R U . . .
C123 C 0.4788(8) 0.4381(13) 0.2625(8) 0.059(4) Uani 1 1 d . . . . .
H123 H 0.488970 0.392426 0.305704 0.071 Uiso 1 1 calc R U . . .
C124 C 0.4976(7) 0.3835(13) 0.1975(8) 0.051(3) Uani 1 1 d . . . . .
H124 H 0.519822 0.299908 0.195849 0.062 Uiso 1 1 calc R U . . .
C125 C 0.4837(7) 0.4515(14) 0.1344(8) 0.057(3) Uani 1 1 d . . . . .
H125 H 0.497550 0.414415 0.089762 0.068 Uiso 1 1 calc R U . . .
C126 C 0.4498(7) 0.5732(13) 0.1355(7) 0.046(3) Uani 1 1 d . . . . .
H126 H 0.440338 0.616744 0.091470 0.055 Uiso 1 1 calc R U . . .
C131 C 0.4021(6) 0.8761(13) 0.1229(6) 0.041(3) Uani 1 1 d . . . . .
C132 C 0.4620(7) 0.9620(12) 0.1237(7) 0.047(3) Uani 1 1 d . . . . .
H132 H 0.488037 0.975343 0.167048 0.056 Uiso 1 1 calc R U . . .
C133 C 0.4839(7) 1.0291(16) 0.0602(8) 0.060(4) Uani 1 1 d . . . . .
H133 H 0.525289 1.084455 0.061144 0.071 Uiso 1 1 calc R U . . .
C134 C 0.4458(7) 1.0139(13) -0.0019(7) 0.050(3) Uani 1 1 d . . . . .
H134 H 0.460599 1.058872 -0.043954 0.060 Uiso 1 1 calc R U . . .
C135 C 0.3850(8) 0.9324(14) -0.0039(8) 0.065(4) Uani 1 1 d . . . . .
H135 H 0.358543 0.923307 -0.047376 0.078 Uiso 1 1 calc R U . . .
C136 C 0.3620(7) 0.8628(14) 0.0582(7) 0.052(3) Uani 1 1 d . . . . .
H136 H 0.320309 0.808204 0.056409 0.062 Uiso 1 1 calc R U . . .
C211 C 0.2703(7) 1.1669(12) 0.2450(6) 0.040(3) Uani 1 1 d . . . . .
C212 C 0.3281(7) 1.1978(14) 0.1982(9) 0.051(4) Uani 1 1 d . . . . .
H212 H 0.376689 1.184262 0.213488 0.061 Uiso 1 1 calc R U . . .
C213 C 0.3147(8) 1.2486(14) 0.1292(7) 0.062(4) Uani 1 1 d . . . . .
H213 H 0.354057 1.270580 0.098639 0.074 Uiso 1 1 calc R U . . .
C214 C 0.2448(8) 1.2661(14) 0.1066(8) 0.063(4) Uani 1 1 d . . . . .
H214 H 0.235965 1.299582 0.059864 0.075 Uiso 1 1 calc R U . . .
C215 C 0.1857(8) 1.2352(15) 0.1513(8) 0.069(4) Uani 1 1 d . . . . .
H215 H 0.137376 1.247079 0.134782 0.082 Uiso 1 1 calc R U . . .
C216 C 0.1988(7) 1.1868(13) 0.2202(7) 0.050(3) Uani 1 1 d . . . . .
H216 H 0.158939 1.167152 0.250680 0.060 Uiso 1 1 calc R U . . .
C221 C 0.2104(6) 1.0214(13) 0.3725(6) 0.044(3) Uani 1 1 d . . . . .
C222 C 0.1538(7) 1.1029(15) 0.3963(7) 0.057(3) Uani 1 1 d . . . . .
H222 H 0.158309 1.194867 0.391352 0.069 Uiso 1 1 calc R U . . .
C223 C 0.0896(7) 1.0492(19) 0.4280(8) 0.068(4) Uani 1 1 d . . . . .
H223 H 0.051969 1.104245 0.445323 0.082 Uiso 1 1 calc R U . . .
C224 C 0.0837(10) 0.913(2) 0.4326(10) 0.088(5) Uani 1 1 d . . . . .
H224 H 0.041170 0.874927 0.452544 0.106 Uiso 1 1 calc R U . . .
C225 C 0.1388(11) 0.833(2) 0.4085(11) 0.091(6) Uani 1 1 d . . . . .
H225 H 0.133815 0.740957 0.412464 0.109 Uiso 1 1 calc R U . . .
C226 C 0.2023(9) 0.8859(15) 0.3782(8) 0.068(4) Uani 1 1 d . . . . .
H226 H 0.239746 0.829624 0.361627 0.081 Uiso 1 1 calc R U . . .
C231 C 0.3201(6) 1.2252(13) 0.3910(7) 0.043(3) Uani 1 1 d . . . . .
C232 C 0.3623(8) 1.1947(17) 0.4521(8) 0.062(4) Uani 1 1 d . . . . .
H232 H 0.377450 1.107369 0.460606 0.074 Uiso 1 1 calc R U . . .
C233 C 0.3824(11) 1.297(2) 0.5017(10) 0.094(6) Uani 1 1 d . . . . .
H233 H 0.410876 1.277322 0.542759 0.113 Uiso 1 1 calc R U . . .
C234 C 0.3603(10) 1.4247(17) 0.4895(10) 0.079(5) Uani 1 1 d . . . . .
H234 H 0.372959 1.491282 0.522710 0.095 Uiso 1 1 calc R U . . .
C235 C 0.3197(9) 1.4556(15) 0.4292(9) 0.070(4) Uani 1 1 d . . . . .
H235 H 0.305612 1.543484 0.420726 0.084 Uiso 1 1 calc R U . . .
C236 C 0.2993(8) 1.3576(14) 0.3806(8) 0.060(4) Uani 1 1 d . . . . .
H236 H 0.270983 1.380123 0.339845 0.072 Uiso 1 1 calc R U . . .

loop_
_atom_site_aniso_label
_atom_site_aniso_U_11
_atom_site_aniso_U_22
_atom_site_aniso_U_33
_atom_site_aniso_U_23
_atom_site_aniso_U_13
_atom_site_aniso_U_12
Hg1 0.0433(2) 0.0436(3) 0.0382(2) 0.0023(4) -0.0014(4) -0.00246(19)
P1 0.0430(17) 0.040(2) 0.032(2) 0.0002(17) 0.0004(16) -0.0017(17)
P2 0.0367(12) 0.0374(18) 0.040(3) -0.0012(17) 0.0005(16) -0.0029(12)
N1 0.053(5) 0.073(8) 0.064(10) 0.003(7) 0.014(7) -0.012(5)
N2 0.072(8) 0.062(9) 0.045(7) 0.005(6) -0.003(6) -0.009(6)
C1 0.045(5) 0.053(7) 0.028(8) 0.001(7) 0.007(7) 0.001(5)
C2 0.046(8) 0.043(9) 0.029(7) -0.013(5) -0.002(5) -0.007(6)
C111 0.050(6) 0.043(7) 0.030(6) -0.001(6) -0.001(5) -0.003(5)
C112 0.051(6) 0.044(8) 0.088(11) 0.007(8) -0.002(7) 0.002(6)
C113 0.059(7) 0.056(10) 0.135(16) 0.011(10) 0.013(9) -0.016(6)
C114 0.046(7) 0.072(10) 0.107(14) -0.022(9) -0.006(8) -0.009(6)
C115 0.051(6) 0.060(10) 0.083(12) -0.015(9) -0.016(8) 0.010(6)
C116 0.056(6) 0.044(8) 0.060(9) -0.004(7) -0.017(6) 0.002(5)
C121 0.047(6) 0.038(7) 0.036(6) 0.001(5) 0.001(5) -0.001(5)
C122 0.053(7) 0.056(9) 0.045(7) 0.010(6) -0.008(6) 0.004(6)
C123 0.073(9) 0.047(8) 0.058(7) 0.003(6) -0.016(7) 0.012(7)
C124 0.046(7) 0.038(8) 0.070(8) -0.008(6) -0.002(6) 0.001(6)
C125 0.058(8) 0.056(9) 0.057(8) -0.005(6) 0.011(6) 0.005(6)
C126 0.049(7) 0.053(8) 0.036(6) -0.002(6) 0.005(5) 0.005(6)
C131 0.046(6) 0.038(8) 0.038(6) 0.000(5) 0.001(5) 0.003(5)
C132 0.053(7) 0.041(8) 0.047(7) 0.004(6) 0.005(5) 0.000(5)
C133 0.050(8) 0.082(12) 0.046(7) 0.009(7) 0.009(5) -0.015(7)
C134 0.072(8) 0.038(8) 0.040(7) 0.007(6) 0.002(6) 0.001(6)
C135 0.080(9) 0.071(11) 0.043(7) -0.002(7) -0.006(6) -0.008(7)
C136 0.062(8) 0.045(9) 0.048(7) -0.004(6) -0.004(5) -0.010(6)
C211 0.041(6) 0.036(8) 0.043(7) 0.000(5) 0.003(4) -0.001(5)
C212 0.039(6) 0.051(10) 0.062(8) 0.017(7) 0.003(6) -0.004(6)
C213 0.061(7) 0.072(12) 0.052(8) 0.009(7) 0.010(6) -0.004(7)
C214 0.077(7) 0.061(11) 0.050(8) 0.017(8) -0.004(6) -0.001(8)
C215 0.054(7) 0.092(12) 0.060(8) 0.027(8) -0.013(6) -0.005(8)
C216 0.047(6) 0.053(9) 0.050(7) 0.012(6) 0.004(5) 0.001(6)
C221 0.041(6) 0.049(7) 0.041(7) 0.002(6) 0.005(5) -0.006(5)
C222 0.046(6) 0.074(9) 0.052(8) -0.011(7) 0.012(6) -0.005(6)
C223 0.041(7) 0.119(11) 0.044(8) -0.003(9) 0.007(6) -0.011(8)
C224 0.079(10) 0.124(12) 0.062(11) 0.004(10) 0.015(8) -0.045(9)
C225 0.105(13) 0.081(12) 0.087(14) 0.019(11) 0.021(10) -0.038(9)
C226 0.083(9) 0.054(8) 0.066(10) 0.006(8) 0.013(8) -0.013(7)
C231 0.038(6) 0.054(7) 0.036(6) -0.001(6) 0.002(5) -0.002(5)
C232 0.083(10) 0.057(10) 0.045(8) -0.003(7) -0.014(7) 0.010(8)
C233 0.130(15) 0.091(11) 0.062(10) -0.020(9) -0.046(10) -0.001(11)
C234 0.097(12) 0.071(10) 0.070(10) -0.021(9) 0.008(8) -0.014(9)
C235 0.097(11) 0.037(9) 0.075(10) -0.005(7) 0.011(8) -0.019(8)
C236 0.069(9) 0.037(8) 0.074(10) -0.001(7) -0.005(7) -0.011(7)

_geom_special_details            
;
 All esds (except the esd in the dihedral angle between two l.s. planes)
 are estimated using the full covariance matrix.  The cell esds are taken
 into account individually in the estimation of esds in distances, angles
 and torsion angles; correlations between esds in cell parameters are only
 used when they are defined by crystal symmetry.  An approximate (isotropic)
 treatment of cell esds is used for estimating esds involving l.s. planes.
;
loop_
_geom_bond_atom_site_label_1
_geom_bond_atom_site_label_2
_geom_bond_distance
_geom_bond_site_symmetry_2
_geom_bond_publ_flag
Hg1 P1 2.541(4) . ?
Hg1 P2 2.578(3) . ?
Hg1 C1 2.192(11) . ?
Hg1 C2 2.184(15) . ?
P1 C111 1.798(12) . ?
P1 C121 1.806(13) . ?
P1 C131 1.800(13) . ?
P2 C211 1.808(13) . ?
P2 C221 1.816(12) . ?
P2 C231 1.799(13) . ?
N1 C1 1.112(13) . ?
N2 C2 1.092(17) . ?
C111 C112 1.385(16) . ?
C111 C116 1.380(16) . ?
C112 H112 0.9300 . ?
C112 C113 1.417(19) . ?
C113 H113 0.9300 . ?
C113 C114 1.36(2) . ?
C114 H114 0.9300 . ?
C114 C115 1.35(2) . ?
C115 H115 0.9300 . ?
C115 C116 1.387(18) . ?
C116 H116 0.9300 . ?
C121 C122 1.400(16) . ?
C121 C126 1.386(16) . ?
C122 H122 0.9300 . ?
C122 C123 1.399(17) . ?
C123 H123 0.9300 . ?
C123 C124 1.349(19) . ?
C124 H124 0.9300 . ?
C124 C125 1.363(18) . ?
C125 H125 0.9300 . ?
C125 C126 1.364(16) . ?
C126 H126 0.9300 . ?
C131 C132 1.382(16) . ?
C131 C136 1.391(16) . ?
C132 H132 0.9300 . ?
C132 C133 1.398(18) . ?
C133 H133 0.9300 . ?
C133 C134 1.334(18) . ?
C134 H134 0.9300 . ?
C134 C135 1.368(19) . ?
C135 H135 0.9300 . ?
C135 C136 1.394(18) . ?
C136 H136 0.9300 . ?
C211 C212 1.381(17) . ?
C211 C216 1.383(16) . ?
C212 H212 0.9300 . ?
C212 C213 1.380(19) . ?
C213 H213 0.9300 . ?
C213 C214 1.338(18) . ?
C214 H214 0.9300 . ?
C214 C215 1.377(18) . ?
C215 H215 0.9300 . ?
C215 C216 1.368(17) . ?
C216 H216 0.9300 . ?
C221 C222 1.378(17) . ?
C221 C226 1.371(17) . ?
C222 H222 0.9300 . ?
C222 C223 1.402(18) . ?
C223 H223 0.9300 . ?
C223 C224 1.38(2) . ?
C224 H224 0.9300 . ?
C224 C225 1.35(3) . ?
C225 H225 0.9300 . ?
C225 C226 1.38(2) . ?
C226 H226 0.9300 . ?
C231 C232 1.386(17) . ?
C231 C236 1.392(17) . ?
C232 H232 0.9300 . ?
C232 C233 1.42(2) . ?
C233 H233 0.9300 . ?
C233 C234 1.36(2) . ?
C234 H234 0.9300 . ?
C234 C235 1.36(2) . ?
C235 H235 0.9300 . ?
C235 C236 1.375(18) . ?
C236 H236 0.9300 . ?

loop_
_geom_angle_atom_site_label_1
_geom_angle_atom_site_label_2
_geom_angle_atom_site_label_3
_geom_angle
_geom_angle_site_symmetry_1
_geom_angle_site_symmetry_3
_geom_angle_publ_flag
P1 Hg1 P2 106.28(13) . . ?
C1 Hg1 P1 113.0(4) . . ?
C1 Hg1 P2 104.5(3) . . ?
C2 Hg1 P1 112.9(3) . . ?
C2 Hg1 P2 106.9(4) . . ?
C2 Hg1 C1 112.5(6) . . ?
C111 P1 Hg1 109.1(4) . . ?
C111 P1 C121 106.6(6) . . ?
C111 P1 C131 107.8(5) . . ?
C121 P1 Hg1 114.7(4) . . ?
C131 P1 Hg1 113.1(4) . . ?
C131 P1 C121 105.2(6) . . ?
C211 P2 Hg1 112.8(4) . . ?
C211 P2 C221 109.1(5) . . ?
C221 P2 Hg1 114.5(4) . . ?
C231 P2 Hg1 109.4(4) . . ?
C231 P2 C211 105.5(6) . . ?
C231 P2 C221 104.8(6) . . ?
N1 C1 Hg1 178.5(13) . . ?
N2 C2 Hg1 172.9(14) . . ?
C112 C111 P1 121.0(9) . . ?
C116 C111 P1 121.1(10) . . ?
C116 C111 C112 117.3(12) . . ?
C111 C112 H112 119.6 . . ?
C111 C112 C113 120.7(13) . . ?
C113 C112 H112 119.6 . . ?
C112 C113 H113 120.7 . . ?
C114 C113 C112 118.6(14) . . ?
C114 C113 H113 120.7 . . ?
C113 C114 H114 118.9 . . ?
C115 C114 C113 122.3(14) . . ?
C115 C114 H114 118.9 . . ?
C114 C115 H115 120.7 . . ?
C114 C115 C116 118.6(14) . . ?
C116 C115 H115 120.7 . . ?
C111 C116 C115 122.5(13) . . ?
C111 C116 H116 118.8 . . ?
C115 C116 H116 118.8 . . ?
C122 C121 P1 119.3(10) . . ?
C126 C121 P1 123.5(10) . . ?
C126 C121 C122 117.0(12) . . ?
C121 C122 H122 119.9 . . ?
C123 C122 C121 120.3(13) . . ?
C123 C122 H122 119.9 . . ?
C122 C123 H123 119.7 . . ?
C124 C123 C122 120.5(13) . . ?
C124 C123 H123 119.7 . . ?
C123 C124 H124 120.2 . . ?
C123 C124 C125 119.6(13) . . ?
C125 C124 H124 120.2 . . ?
C124 C125 H125 119.4 . . ?
C124 C125 C126 121.2(13) . . ?
C126 C125 H125 119.4 . . ?
C121 C126 H126 119.3 . . ?
C125 C126 C121 121.3(13) . . ?
C125 C126 H126 119.3 . . ?
C132 C131 P1 118.7(9) . . ?
C132 C131 C136 118.4(12) . . ?
C136 C131 P1 122.9(10) . . ?
C131 C132 H132 119.6 . . ?
C131 C132 C133 120.8(12) . . ?
C133 C132 H132 119.6 . . ?
C132 C133 H133 119.9 . . ?
C134 C133 C132 120.2(14) . . ?
C134 C133 H133 119.9 . . ?
C133 C134 H134 119.8 . . ?
C133 C134 C135 120.3(13) . . ?
C135 C134 H134 119.8 . . ?
C134 C135 H135 119.5 . . ?
C134 C135 C136 121.0(13) . . ?
C136 C135 H135 119.5 . . ?
C131 C136 C135 119.2(12) . . ?
C131 C136 H136 120.4 . . ?
C135 C136 H136 120.4 . . ?
C212 C211 P2 117.3(10) . . ?
C212 C211 C216 117.9(11) . . ?
C216 C211 P2 124.6(9) . . ?
C211 C212 H212 119.5 . . ?
C213 C212 C211 121.0(12) . . ?
C213 C212 H212 119.5 . . ?
C212 C213 H213 120.1 . . ?
C214 C213 C212 119.7(13) . . ?
C214 C213 H213 120.1 . . ?
C213 C214 H214 119.5 . . ?
C213 C214 C215 121.0(13) . . ?
C215 C214 H214 119.5 . . ?
C214 C215 H215 120.3 . . ?
C216 C215 C214 119.5(13) . . ?
C216 C215 H215 120.3 . . ?
C211 C216 H216 119.6 . . ?
C215 C216 C211 120.9(12) . . ?
C215 C216 H216 119.6 . . ?
C222 C221 P2 121.2(10) . . ?
C226 C221 P2 119.7(10) . . ?
C226 C221 C222 119.1(13) . . ?
C221 C222 H222 119.6 . . ?
C221 C222 C223 120.9(15) . . ?
C223 C222 H222 119.6 . . ?
C222 C223 H223 120.9 . . ?
C224 C223 C222 118.1(15) . . ?
C224 C223 H223 120.9 . . ?
C223 C224 H224 119.5 . . ?
C225 C224 C223 120.9(16) . . ?
C225 C224 H224 119.5 . . ?
C224 C225 H225 119.5 . . ?
C224 C225 C226 120.9(19) . . ?
C226 C225 H225 119.5 . . ?
C221 C226 C225 120.0(16) . . ?
C221 C226 H226 120.0 . . ?
C225 C226 H226 120.0 . . ?
C232 C231 P2 117.6(11) . . ?
C232 C231 C236 117.9(14) . . ?
C236 C231 P2 124.4(10) . . ?
C231 C232 H232 120.2 . . ?
C231 C232 C233 119.6(16) . . ?
C233 C232 H232 120.2 . . ?
C232 C233 H233 119.9 . . ?
C234 C233 C232 120.3(16) . . ?
C234 C233 H233 119.9 . . ?
C233 C234 H234 119.8 . . ?
C233 C234 C235 120.4(16) . . ?
C235 C234 H234 119.8 . . ?
C234 C235 H235 119.9 . . ?
C234 C235 C236 120.3(16) . . ?
C236 C235 H235 119.9 . . ?
C231 C236 H236 119.3 . . ?
C235 C236 C231 121.5(14) . . ?
C235 C236 H236 119.3 . . ?

loop_
_geom_torsion_atom_site_label_1
_geom_torsion_atom_site_label_2
_geom_torsion_atom_site_label_3
_geom_torsion_atom_site_label_4
_geom_torsion
_geom_torsion_site_symmetry_1
_geom_torsion_site_symmetry_2
_geom_torsion_site_symmetry_3
_geom_torsion_site_symmetry_4
_geom_torsion_publ_flag
Hg1 P1 C111 C112 -100.5(11) . . . . ?
Hg1 P1 C111 C116 70.1(10) . . . . ?
Hg1 P1 C121 C122 32.9(11) . . . . ?
Hg1 P1 C121 C126 -151.8(9) . . . . ?
Hg1 P1 C131 C132 34.7(11) . . . . ?
Hg1 P1 C131 C136 -144.4(10) . . . . ?
Hg1 P2 C211 C212 -37.3(12) . . . . ?
Hg1 P2 C211 C216 137.3(10) . . . . ?
Hg1 P2 C221 C222 165.9(9) . . . . ?
Hg1 P2 C221 C226 -15.9(12) . . . . ?
Hg1 P2 C231 C232 -38.5(12) . . . . ?
Hg1 P2 C231 C236 143.1(10) . . . . ?
P1 C111 C112 C113 168.3(12) . . . . ?
P1 C111 C116 C115 -168.5(11) . . . . ?
P1 C121 C122 C123 175.6(10) . . . . ?
P1 C121 C126 C125 -175.7(10) . . . . ?
P1 C131 C132 C133 177.8(10) . . . . ?
P1 C131 C136 C135 -178.6(11) . . . . ?
P2 C211 C212 C213 175.8(12) . . . . ?
P2 C211 C216 C215 -174.3(11) . . . . ?
P2 C221 C222 C223 -180.0(11) . . . . ?
P2 C221 C226 C225 -179.3(13) . . . . ?
P2 C231 C232 C233 -178.1(13) . . . . ?
P2 C231 C236 C235 178.3(11) . . . . ?
C111 P1 C121 C122 -87.9(10) . . . . ?
C111 P1 C121 C126 87.4(11) . . . . ?
C111 P1 C131 C132 155.3(10) . . . . ?
C111 P1 C131 C136 -23.8(13) . . . . ?
C111 C112 C113 C114 2(3) . . . . ?
C112 C111 C116 C115 3(2) . . . . ?
C112 C113 C114 C115 0(3) . . . . ?
C113 C114 C115 C116 0(3) . . . . ?
C114 C115 C116 C111 -1(2) . . . . ?
C116 C111 C112 C113 -3(2) . . . . ?
C121 P1 C111 C112 23.8(12) . . . . ?
C121 P1 C111 C116 -165.5(10) . . . . ?
C121 P1 C131 C132 -91.2(11) . . . . ?
C121 P1 C131 C136 89.6(12) . . . . ?
C121 C122 C123 C124 0(2) . . . . ?
C122 C121 C126 C125 -0.3(18) . . . . ?
C122 C123 C124 C125 1(2) . . . . ?
C123 C124 C125 C126 -1(2) . . . . ?
C124 C125 C126 C121 1(2) . . . . ?
C126 C121 C122 C123 0.0(18) . . . . ?
C131 P1 C111 C112 136.3(11) . . . . ?
C131 P1 C111 C116 -53.0(12) . . . . ?
C131 P1 C121 C122 157.8(10) . . . . ?
C131 P1 C121 C126 -26.9(12) . . . . ?
C131 C132 C133 C134 2(2) . . . . ?
C132 C131 C136 C135 2(2) . . . . ?
C132 C133 C134 C135 0(2) . . . . ?
C133 C134 C135 C136 -1(2) . . . . ?
C134 C135 C136 C131 -1(2) . . . . ?
C136 C131 C132 C133 -3(2) . . . . ?
C211 P2 C221 C222 -66.6(12) . . . . ?
C211 P2 C221 C226 111.6(11) . . . . ?
C211 P2 C231 C232 -160.1(10) . . . . ?
C211 P2 C231 C236 21.5(12) . . . . ?
C211 C212 C213 C214 -1(2) . . . . ?
C212 C211 C216 C215 0(2) . . . . ?
C212 C213 C214 C215 1(2) . . . . ?
C213 C214 C215 C216 1(2) . . . . ?
C214 C215 C216 C211 -1(2) . . . . ?
C216 C211 C212 C213 1(2) . . . . ?
C221 P2 C211 C212 -165.8(10) . . . . ?
C221 P2 C211 C216 8.8(13) . . . . ?
C221 P2 C231 C232 84.7(11) . . . . ?
C221 P2 C231 C236 -93.6(12) . . . . ?
C221 C222 C223 C224 -2(2) . . . . ?
C222 C221 C226 C225 -1(2) . . . . ?
C222 C223 C224 C225 1(3) . . . . ?
C223 C224 C225 C226 0(3) . . . . ?
C224 C225 C226 C221 0(3) . . . . ?
C226 C221 C222 C223 2(2) . . . . ?
C231 P2 C211 C212 82.1(11) . . . . ?
C231 P2 C211 C216 -103.3(12) . . . . ?
C231 P2 C221 C222 46.0(12) . . . . ?
C231 P2 C221 C226 -135.8(11) . . . . ?
C231 C232 C233 C234 0(3) . . . . ?
C232 C231 C236 C235 0(2) . . . . ?
C232 C233 C234 C235 -1(3) . . . . ?
C233 C234 C235 C236 1(3) . . . . ?
C234 C235 C236 C231 -1(2) . . . . ?
C236 C231 C232 C233 0(2) . . . . ?

_shelx_res_file                  
;
TITL hg_scn_0002p_a.res in Pna2(1)
    hg_scn_0002p.res
    created by SHELXL-2018/3 at 16:04:07 on 11-Oct-2023
REM Old TITL HG_SCN_0002p in Pna2(1)
REM SHELXT solution in Pna2(1): R1 0.064, Rweak 0.006, Alpha 0.054
REM <I/s> 0.346 for 257 systematic absences, Orientation as input
REM Flack x = 0.011 ( 0.008 ) from 1832 Parsons' quotients
REM Formula found by SHELXT: C34 N15 P2 Hg
CELL 0.72771 18.030309 10.030149 18.253244 90 90 90
ZERR 4 0.000124 0.000108 0.000142 0 0 0
LATT -1
SYMM -X,-Y,0.5+Z
SYMM 0.5+X,0.5-Y,+Z
SYMM 0.5-X,0.5+Y,0.5+Z
SFAC C H Hg N P
DISP C 0.0024 0.0017 12.0166
DISP H 0 0 0.6249
DISP Hg -3.4159 9.5988 40537.2566
DISP N 0.0045 0.0035 20.6091
DISP P 0.0948 0.0993 435.7877
UNIT 152 120 4 8 8
RIGU

L.S. 20
PLAN  7
SIZE 0.5 0.5 0.15
TEMP 270
CONF
BOND
LIST 6
MORE -1
BOND $H
fmap 2
acta
REM <olex2.extras>
REM <HklSrc "%.\\0002%20(2).hkl">
REM </olex2.extras>

WGHT    0.026900
EXTI    0.000578
FVAR       1.17917
HG1   3    0.402473    0.924056    0.320850    11.00000    0.04327    0.04359 =
         0.03819    0.00227   -0.00139   -0.00246
P1    5    0.378636    0.788264    0.205700    11.00000    0.04301    0.03950 =
         0.03184    0.00020    0.00038   -0.00167
P2    5    0.293850    1.090107    0.331542    11.00000    0.03668    0.03736 =
         0.04019   -0.00120    0.00046   -0.00285
N1    4    0.550715    1.116195    0.307795    11.00000    0.05291    0.07348 =
         0.06372    0.00325    0.01360   -0.01204
N2    4    0.403232    0.754084    0.473723    11.00000    0.07237    0.06175 =
         0.04473    0.00475   -0.00262   -0.00919
C1    1    0.501379    1.050201    0.312715    11.00000    0.04461    0.05287 =
         0.02794    0.00118    0.00700    0.00095
C2    1    0.401617    0.803249    0.420392    11.00000    0.04644    0.04254 =
         0.02863   -0.01272   -0.00232   -0.00720
C111  1    0.281778    0.746294    0.201298    11.00000    0.04976    0.04329 =
         0.02963   -0.00089   -0.00137   -0.00338
C112  1    0.256877    0.621173    0.221853    11.00000    0.05116    0.04355 =
         0.08768    0.00718   -0.00237    0.00246
AFIX  43
H112  2    0.290894    0.552893    0.229541    11.00000   -1.20000
AFIX   0
C113  1    0.180163    0.596027    0.231300    11.00000    0.05948    0.05640 =
         0.13519    0.01093    0.01274   -0.01621
AFIX  43
H113  2    0.163531    0.512578    0.246242    11.00000   -1.20000
AFIX   0
C114  1    0.131299    0.696679    0.218031    11.00000    0.04638    0.07184 =
         0.10676   -0.02242   -0.00628   -0.00866
AFIX  43
H114  2    0.080879    0.680632    0.224170    11.00000   -1.20000
AFIX   0
C115  1    0.153510    0.818936    0.196275    11.00000    0.05142    0.05972 =
         0.08287   -0.01452   -0.01616    0.01028
AFIX  43
H115  2    0.119056    0.885996    0.187346    11.00000   -1.20000
AFIX   0
C116  1    0.228820    0.842473    0.187512    11.00000    0.05615    0.04377 =
         0.05973   -0.00370   -0.01664    0.00163
AFIX  43
H116  2    0.244202    0.926201    0.171756    11.00000   -1.20000
AFIX   0
C121  1    0.429125    0.633018    0.200782    11.00000    0.04673    0.03829 =
         0.03613    0.00117    0.00063   -0.00112
C122  1    0.444288    0.562911    0.265397    11.00000    0.05286    0.05580 =
         0.04516    0.00981   -0.00811    0.00427
AFIX  43
H122  2    0.431339    0.599460    0.310440    11.00000   -1.20000
AFIX   0
C123  1    0.478837    0.438096    0.262507    11.00000    0.07252    0.04709 =
         0.05850    0.00333   -0.01608    0.01190
AFIX  43
H123  2    0.488970    0.392426    0.305704    11.00000   -1.20000
AFIX   0
C124  1    0.497564    0.383495    0.197531    11.00000    0.04572    0.03824 =
         0.06997   -0.00781   -0.00232    0.00063
AFIX  43
H124  2    0.519822    0.299908    0.195849    11.00000   -1.20000
AFIX   0
C125  1    0.483674    0.451537    0.134393    11.00000    0.05817    0.05584 =
         0.05667   -0.00517    0.01120    0.00514
AFIX  43
H125  2    0.497550    0.414415    0.089762    11.00000   -1.20000
AFIX   0
C126  1    0.449775    0.573151    0.135461    11.00000    0.04929    0.05288 =
         0.03599   -0.00211    0.00465    0.00510
AFIX  43
H126  2    0.440338    0.616744    0.091470    11.00000   -1.20000
AFIX   0
C131  1    0.402083    0.876103    0.122889    11.00000    0.04586    0.03846 =
         0.03750   -0.00035    0.00071    0.00341
C132  1    0.461987    0.961984    0.123690    11.00000    0.05295    0.04089 =
         0.04714    0.00431    0.00550   -0.00005
AFIX  43
H132  2    0.488037    0.975343    0.167048    11.00000   -1.20000
AFIX   0
C133  1    0.483939    1.029059    0.060151    11.00000    0.04993    0.08227 =
         0.04637    0.00902    0.00900   -0.01476
AFIX  43
H133  2    0.525289    1.084455    0.061144    11.00000   -1.20000
AFIX   0
C134  1    0.445789    1.013876   -0.001877    11.00000    0.07209    0.03829 =
         0.03959    0.00731    0.00180    0.00145
AFIX  43
H134  2    0.460599    1.058872   -0.043954    11.00000   -1.20000
AFIX   0
C135  1    0.384959    0.932409   -0.003902    11.00000    0.07988    0.07139 =
         0.04253   -0.00203   -0.00571   -0.00819
AFIX  43
H135  2    0.358543    0.923307   -0.047376    11.00000   -1.20000
AFIX   0
C136  1    0.361953    0.862814    0.058207    11.00000    0.06172    0.04499 =
         0.04824   -0.00400   -0.00385   -0.01024
AFIX  43
H136  2    0.320309    0.808204    0.056409    11.00000   -1.20000
AFIX   0
C211  1    0.270342    1.166891    0.245004    11.00000    0.04133    0.03554 =
         0.04333    0.00035    0.00254   -0.00064
C212  1    0.328059    1.197846    0.198234    11.00000    0.03888    0.05143 =
         0.06197    0.01667    0.00299   -0.00377
AFIX  43
H212  2    0.376689    1.184262    0.213488    11.00000   -1.20000
AFIX   0
C213  1    0.314673    1.248601    0.129243    11.00000    0.06148    0.07234 =
         0.05187    0.00889    0.00981   -0.00392
AFIX  43
H213  2    0.354057    1.270580    0.098639    11.00000   -1.20000
AFIX   0
C214  1    0.244793    1.266062    0.106561    11.00000    0.07664    0.06079 =
         0.05042    0.01654   -0.00439   -0.00140
AFIX  43
H214  2    0.235965    1.299582    0.059864    11.00000   -1.20000
AFIX   0
C215  1    0.185726    1.235176    0.151279    11.00000    0.05351    0.09222 =
         0.06006    0.02662   -0.01312   -0.00497
AFIX  43
H215  2    0.137376    1.247079    0.134782    11.00000   -1.20000
AFIX   0
C216  1    0.198757    1.186849    0.220156    11.00000    0.04706    0.05291 =
         0.05028    0.01242    0.00441    0.00143
AFIX  43
H216  2    0.158939    1.167152    0.250680    11.00000   -1.20000
AFIX   0
C221  1    0.210420    1.021367    0.372522    11.00000    0.04134    0.04852 =
         0.04136    0.00162    0.00461   -0.00634
C222  1    0.153821    1.102943    0.396330    11.00000    0.04583    0.07410 =
         0.05161   -0.01107    0.01168   -0.00453
AFIX  43
H222  2    0.158309    1.194867    0.391352    11.00000   -1.20000
AFIX   0
C223  1    0.089562    1.049185    0.427958    11.00000    0.04082    0.11864 =
         0.04437   -0.00301    0.00728   -0.01106
AFIX  43
H223  2    0.051969    1.104245    0.445323    11.00000   -1.20000
AFIX   0
C224  1    0.083708    0.912725    0.432569    11.00000    0.07897    0.12355 =
         0.06166    0.00360    0.01497   -0.04474
AFIX  43
H224  2    0.041170    0.874927    0.452544    11.00000   -1.20000
AFIX   0
C225  1    0.138776    0.832970    0.408536    11.00000    0.10529    0.08094 =
         0.08705    0.01855    0.02149   -0.03795
AFIX  43
H225  2    0.133815    0.740957    0.412464    11.00000   -1.20000
AFIX   0
C226  1    0.202344    0.885883    0.378216    11.00000    0.08345    0.05362 =
         0.06572    0.00551    0.01320   -0.01333
AFIX  43
H226  2    0.239746    0.829624    0.361627    11.00000   -1.20000
AFIX   0
C231  1    0.320086    1.225209    0.390981    11.00000    0.03811    0.05358 =
         0.03625   -0.00106    0.00244   -0.00206
C232  1    0.362345    1.194673    0.452135    11.00000    0.08280    0.05723 =
         0.04523   -0.00252   -0.01436    0.01029
AFIX  43
H232  2    0.377450    1.107369    0.460606    11.00000   -1.20000
AFIX   0
C233  1    0.382414    1.297360    0.501719    11.00000    0.12950    0.09077 =
         0.06180   -0.01986   -0.04566   -0.00148
AFIX  43
H233  2    0.410876    1.277322    0.542759    11.00000   -1.20000
AFIX   0
C234  1    0.360266    1.424714    0.489534    11.00000    0.09651    0.07131 =
         0.07009   -0.02098    0.00789   -0.01426
AFIX  43
H234  2    0.372959    1.491282    0.522710    11.00000   -1.20000
AFIX   0
C235  1    0.319675    1.455617    0.429192    11.00000    0.09708    0.03733 =
         0.07549   -0.00478    0.01062   -0.01909
AFIX  43
H235  2    0.305612    1.543484    0.420726    11.00000   -1.20000
AFIX   0
C236  1    0.299295    1.357559    0.380588    11.00000    0.06860    0.03658 =
         0.07430   -0.00062   -0.00524   -0.01127
AFIX  43
H236  2    0.270983    1.380123    0.339845    11.00000   -1.20000
AFIX   0
HKLF 4


REM  hg_scn_0002p_a.res in Pna2(1)
REM wR2 = 0.0851, GooF = S = 0.998, Restrained GooF = 0.973 for all data
REM R1 = 0.0376 for 4266 Fo > 4sig(Fo) and 0.0497 for all 5232 data
REM 389 parameters refined using 315 restraints

END

WGHT      0.0269      0.0000

REM Highest difference peak  0.626,  deepest hole -0.719,  1-sigma level  0.090
Q1    1   0.3566  1.0221  0.3225  11.00000  0.05    0.63
Q2    1   0.4590  1.0038  0.3227  11.00000  0.05    0.59
Q3    1   0.4704  0.9690  0.3243  11.00000  0.05    0.52
Q4    1   0.4541  0.8870  0.3189  11.00000  0.05    0.43
Q5    1   0.2860  0.8223  0.0874  11.00000  0.05    0.37
Q6    1   0.5975  1.0356  0.3228  11.00000  0.05    0.37
Q7    1   0.4148  0.8827  0.2475  11.00000  0.05    0.36
;
_shelx_res_checksum              85909
_shelx_hkl_file                  
;
   0   0 -17 99.8935 163.409   1
   0   0 -16 43894.8 2551.09   1
   0   0 -15 271.676 171.437   1
   0   0 -14 16490.9 1186.71   1
   0   0 -13-79.0344 129.287   1
   0   0 -12 46474.4 2551.16   1
   0   0 -11 33.5094 96.6604   1
   0   0 -10 130345. 6324.06   1
   0   0  -9-55.2473 85.2107   1
   0   0  -8 108827. 5271.74   1
   0   0  -6 59051.0 2924.97   1
   0   0  -5 15.5295 73.7960   1
   0   0  -3 27.7559 50.4452   1
   0   0  -2 155393. 7159.83   1
   0   0   2 144203. 6651.75   1
   0   0   3 85.1912 56.6518   1
   0   0   5-15.8567 79.2172   1
   0   0   6 69606.0 3411.51   1
   0   0   7-88.6050 93.6111   1
   0   0   9 28.3898 92.8549   1
   0   0  10 103731. 5120.81   1
   0   0  11 34.3586 91.7599   1
   0   0  12 36488.7 2095.71   1
   0   0  13 80.5794 116.262   1
   0   0  14 28555.9 1779.23   1
   0   0  15-46.0814 112.348   1
   0   0  16 40988.1 2422.89   1
   0   0  17 50.9988 147.110   1
   0   1 -18-263.915 199.689   1
   0   1 -17 4208.70 558.808   1
   0   1 -16 394.839 209.155   1
   0  -1 -15 2281.91 386.982   1
   0   1 -15 3667.37 482.702   1
   0   1 -14-44.4637 118.730   1
   0  -1 -14 40.1348 115.758   1
   0  -1 -13 776.442 215.134   1
   0   1 -13 459.538 195.262   1
   0  -1 -12 33.8566 90.4377   1
   0   1 -12 78.0483 120.349   1
   0   1 -11 7015.04 651.575   1
   0  -1 -11 7952.54 641.488   1
   0   1 -10-33.3060 96.0629   1
   0  -1 -10 54.9669 94.7446   1
   0   1  -9 28768.1 1577.14   1
   0  -1  -9 24654.5 1470.36   1
   0  -1  -8 42.8782 87.5055   1
   0   1  -8 110.863 117.061   1
   0  -1  -7 29911.8 1561.98   1
   0   1  -7 28545.5 1624.36   1
   0   1  -6-44.1027 76.0182   1
   0  -1  -6 30.1048 65.6370   1
   0   1  -5 1586.02 227.842   1
   0  -1  -5 2030.92 197.976   1
   0   1  -4-129.015 94.6937   1
   0  -1  -4-8.59613 46.8960   1
   0  -1  -3 16784.6 835.388   1
   0   1  -2-10.0705 58.0929   1
   0   1  -1 28283.5 1377.33   1
   0  -1   1 21472.8 1069.22   1
   0  -1   2-51.4845 65.4943   1
   0   1   3 10079.3 529.245   1
   0   1   4 8.74605 45.7329   1
   0  -1   4-98.6978 93.1826   1
   0  -1   5 4136.46 382.075   1
   0   1   5 4723.80 336.473   1
   0   1   6-46.1384 69.1288   1
   0  -1   6 90.1904 85.1489   1
   0  -1   7 29294.1 1735.47   1
   0   1   7 34046.4 1694.21   1
   0   1   8 87.4771 95.4681   1
   0  -1   8 114.116 107.829   1
   0  -1   9 25695.1 1577.65   1
   0   1   9 28218.8 1538.55   1
   0   1  10-28.3371 92.6782   1
   0  -1  10 68.4334 105.506   1
   0   1  11 5467.35 507.517   1
   0  -1  11 4073.10 488.045   1
   0  -1  12-39.8061 122.737   1
   0   1  12 34.5775 84.2865   1
   0   1  13 867.043 231.534   1
   0  -1  13 680.577 225.185   1
   0   1  14-203.949 147.536   1
   0  -1  14 45.1930 130.412   1
   0  -1  15 4409.58 558.403   1
   0   1  15 5443.97 587.546   1
   0  -1  16 50.2693 164.466   1
   0   1  16 140.141 144.110   1
   0  -1  17 3563.50 517.560   1
   0  -1  18 54.2189 156.398   1
   0  -1  19 3368.56 520.366   1
   0   2 -20 2856.80 482.927   1
   0   2 -19 54.6478 168.517   1
   0   2 -18 3030.84 476.852   1
   0   2 -17 52.0841 160.611   1
   0   2 -16 9327.76 868.707   1
   0   2 -15-96.7860 149.278   1
   0   2 -14 8564.68 792.836   1
   0   2 -13 87.8027 135.364   1
   0  -2 -13-68.1342 105.042   1
   0   2 -12 24195.0 1526.84   1
   0  -2 -12 22832.6 1404.30   1
   0   2 -11 38.7724 111.842   1
   0  -2 -10 15129.6 954.541   1
   0   2  -9-33.4949 115.470   1
   0  -2  -9 41.8615 79.0463   1
   0   2  -8 10050.9 797.574   1
   0  -2  -8 11972.0 719.197   1
   0  -2  -7 29.2285 52.8427   1
   0   2  -7-28.0064 96.5485   1
   0  -2  -6 64758.6 3095.43   1
   0  -2  -5-24.2731 44.1044   1
   0   2  -5 67.3359 103.812   1
   0  -2  -4 122786. 5720.37   1
   0   2  -4 129005. 5912.93   1
   0   2  -3 117.607 93.5434   1
   0   2  -2 70324.7 3382.17   1
   0   2  -1 44.5836 67.6511   1
   0  -2  -1-10.7889 37.1928   1
   0  -2   0 17057.1 895.954   1
   0   2   0 17860.7 897.035   1
   0   2   1-21.0465 34.4171   1
   0  -2   1 45.3047 67.6284   1
   0  -2   2 83314.5 3978.55   1
   0  -2   3 103.549 103.155   1
   0  -2   4 123513. 6190.27   1
   0   2   4 132387. 6013.51   1
   0   2   5 8.23170 40.1617   1
   0  -2   5 185.490 121.230   1
   0   2   6 62890.3 3013.32   1
   0   2   7 134.046 74.5468   1
   0  -2   7 28.8287 89.0083   1
   0   2   8 7269.70 508.299   1
   0  -2   8 6251.62 583.007   1
   0  -2   9-34.2968 118.241   1
   0   2   9 64.5238 81.2344   1
   0   2  10 21715.2 1272.86   1
   0  -2  11-158.189 143.167   1
   0  -2  12 21424.8 1513.44   1
   0   2  12 26470.5 1481.19   1
   0  -2  13 223.054 168.470   1
   0   2  13-69.2584 106.783   1
   0   2  14 7671.44 700.362   1
   0  -2  14 8620.81 794.678   1
   0  -2  15 98.6975 161.452   1
   0  -2  16 5606.53 653.320   1
   0  -2  17-53.1778 153.395   1
   0  -2  18 3893.91 553.817   1
   0  -2  19-112.998 194.837   1
   0  -2  20 5104.25 661.748   1
   0   3 -21 5953.61 708.508   1
   0   3 -20-167.601 192.742   1
   0   3 -19 3446.96 519.747   1
   0   3 -18 106.685 174.519   1
   0   3 -17 6172.03 685.009   1
   0   3 -16-51.1281 147.483   1
   0   3 -15 19396.4 1393.62   1
   0   3 -14-47.7628 137.775   1
   0   3 -13 22915.5 1530.78   1
   0   3 -12 43.7096 126.084   1
   0  -3 -11 27842.1 1535.82   1
   0   3 -11 27193.1 1709.85   1
   0  -3 -10-20.0716 61.9396   1
   0   3 -10-155.556 140.628   1
   0  -3  -9 21750.0 1140.21   1
   0   3  -9 17930.1 1286.53   1
   0   3  -8 34.0200 104.907   1
   0  -3  -7 24617.0 1248.30   1
   0   3  -7 24405.9 1474.20   1
   0  -3  -6-7.24081 35.3008   1
   0   3  -6 28.8700 104.381   1
   0   3  -5 73216.0 3663.88   1
   0   3  -4 165.151 106.311   1
   0   3  -3 39237.9 2043.74   1
   0   3  -2-18.1405 81.5415   1
   0  -3  -2 28.3018 42.2560   1
   0   3  -1 63197.7 3090.88   1
   0  -3  -1 63946.1 3022.89   1
   0   3   1 43699.4 2113.50   1
   0  -3   1 43940.8 2189.09   1
   0   3   2 34.2161 46.0291   1
   0  -3   2 73.8374 82.9933   1
   0  -3   3 42639.5 2204.01   1
   0  -3   4 72.1293 98.1244   1
   0  -3   5 82870.4 4111.77   1
   0   3   6-36.9947 38.7413   1
   0  -3   6-117.928 120.273   1
   0  -3   7 13714.4 1001.20   1
   0   3   7 15428.8 813.420   1
   0  -3   8 208.183 136.707   1
   0   3   9 31003.9 1588.91   1
   0  -3   9 28508.2 1776.85   1
   0   3  10-20.4993 67.0412   1
   0  -3  10 39.6434 122.235   1
   0   3  11 22736.9 1312.26   1
   0  -3  12-177.456 160.438   1
   0   3  12-27.3641 84.4439   1
   0  -3  13 17534.7 1272.97   1
   0  -3  14-243.520 191.753   1
   0  -3  15 17019.1 1282.22   1
   0  -3  16 104.399 161.021   1
   0  -3  17 6070.88 691.256   1
   0  -3  18-110.426 180.638   1
   0  -3  19 5263.40 659.058   1
   0  -3  20-57.8185 189.108   1
   0  -3  21 5133.31 659.800   1
   0   4 -20 946.915 288.057   1
   0   4 -19 54.6247 168.446   1
   0   4 -18 53.6082 175.337   1
   0   4 -17-262.017 206.318   1
   0   4 -16 3090.33 477.386   1
   0   4 -15 151.505 174.231   1
   0   4 -13-142.702 146.811   1
   0   4 -12 4520.17 552.290   1
   0   4 -10 4885.65 546.095   1
   0  -4  -9 66.5044 55.4427   1
   0   4  -9 39.5993 114.247   1
   0   4  -8 8930.16 759.405   1
   0  -4  -8 9077.45 503.666   1
   0   4  -7-174.802 137.643   1
   0   4  -6 3034.34 383.261   1
   0   4  -5-90.4278 113.903   1
   0   4  -4 15108.6 988.000   1
   0   4  -3 24.9005 90.0362   1
   0  -4  -2 36007.5 1758.20   1
   0   4  -2 34374.3 1871.69   1
   0  -4  -1-13.7282 59.8622   1
   0   4  -1 18.9050 71.3914   1
   0   4   0 14974.0 864.617   1
   0  -4   0 14575.7 866.134   1
   0   4   1-26.8400 50.6903   1
   0  -4   1-19.5621 70.7365   1
   0   4   2 32569.4 1645.01   1
   0  -4   2 34492.3 1791.02   1
   0  -4   3-25.3546 82.9315   1
   0   4   3-31.9344 41.7624   1
   0  -4   4 14730.2 975.660   1
   0  -4   5-30.6696 94.5758   1
   0  -4   6 4271.40 460.945   1
   0  -4   7-106.583 128.545   1
   0  -4   8 9593.90 785.048   1
   0   4   8 9067.30 508.226   1
   0   4   9-45.2362 50.8481   1
   0  -4   9 40.1895 107.325   1
   0  -4  10 4971.20 555.247   1
   0   4  10 4941.53 372.516   1
   0  -4  12 5633.09 628.934   1
   0  -4  13-48.4412 105.638   1
   0  -4  15 51.5580 158.989   1
   0  -4  16 1587.03 358.162   1
   0  -4  17-54.2386 167.255   1
   0  -4  18 221.802 218.183   1
   0  -4  19-169.593 195.032   1
   0  -4  20 1034.43 310.509   1
   0   5 -19 2021.64 405.696   1
   0   5 -18-161.138 185.309   1
   0   5 -17 3383.31 512.722   1
   0   5 -16 155.685 187.764   1
   0   5 -15 3802.88 523.883   1
   0   5 -14 49.8411 153.695   1
   0   5 -12 47.3439 136.567   1
   0   5 -11 7608.35 739.644   1
   0   5 -10 132.503 127.532   1
   0   5  -9 10573.8 881.108   1
   0   5  -8-40.3884 116.503   1
   0   5  -7 19447.8 1293.63   1
   0   5  -5 11970.2 883.062   1
   0   5  -4 61.7430 100.965   1
   0  -5  -4 8.19769 39.9741   1
   0   5  -3 32266.9 1824.49   1
   0  -5  -3 33135.2 1655.22   1
   0  -5  -2 31.3970 66.2955   1
   0  -5  -1 15330.9 913.743   1
   0   5  -1 15822.1 970.083   1
   0  -5   0 21.2095 69.3776   1
   0   5   0 40.9146 73.9779   1
   0   5   1 18052.1 1034.89   1
   0  -5   1 18403.1 1104.18   1
   0   5   2 15.1019 57.0340   1
   0  -5   3 26058.2 1481.64   1
   0   5   3 24455.6 1278.45   1
   0  -5   4-31.7015 91.4348   1
   0   5   4 15.8449 38.6254   1
   0  -5   5 12834.5 931.016   1
   0  -5   7 19484.5 1302.98   1
   0  -5   8 41.1269 118.634   1
   0  -5   9 12510.4 990.844   1
   0  -5  10-45.0496 120.312   1
   0  -5  11 6269.65 665.753   1
   0  -5  12-48.3313 149.039   1
   0  -5  14 307.133 201.685   1
   0  -5  15 4408.19 575.867   1
   0  -5  16-160.942 185.084   1
   0  -5  17 4757.06 617.224   1
   0  -5  18 55.5852 171.408   1
   0  -5  19 1465.64 364.492   1
   0   6 -18 6619.58 738.781   1
   0   6 -17-53.4356 142.708   1
   0   6 -16 7776.63 794.256   1
   0   6 -15 155.073 169.197   1
   0   6 -14 9345.03 873.916   1
   0   6 -13-49.6890 153.226   1
   0   6 -12 15225.2 1172.75   1
   0   6 -11 94.2502 145.367   1
   0   6 -10 23142.7 1542.66   1
   0   6  -9-44.2459 136.441   1
   0   6  -8 23821.0 1545.53   1
   0   6  -7 40.5687 125.101   1
   0   6  -6 48038.0 2646.57   1
   0   6  -5 36.5953 97.7333   1
   0   6  -4 46216.7 2451.41   1
   0  -6  -4 43909.8 2185.85   1
   0   6  -3 129.557 105.966   1
   0  -6  -3 33.8980 61.3510   1
   0  -6  -2 45281.1 2287.37   1
   0   6  -2 43783.4 2388.92   1
   0   6  -1-82.1933 89.6306   1
   0  -6  -1-22.6692 65.4228   1
   0  -6   0 61678.5 3199.99   1
   0   6   0 65514.1 3212.01   1
   0   6   1-22.0827 72.2755   1
   0  -6   1-113.755 98.0784   1
   0  -6   2 41732.0 2371.03   1
   0   6   2 46043.9 2266.17   1
   0  -6   3 33.4223 89.2465   1
   0   6   3-16.1574 52.8412   1
   0   6   4 36571.8 1899.28   1
   0  -6   4 45772.7 2241.54   1
   0  -6   5 37.8441 109.164   1
   0  -6   6 45925.4 2563.16   1
   0  -6   7 41.9815 129.458   1
   0  -6   8 27200.4 1720.10   1
   0  -6   9-45.6262 131.612   1
   0  -6  10 23770.5 1584.52   1
   0  -6  11 48.7692 140.679   1
   0  -6  12 17553.4 1304.16   1
   0  -6  13-102.791 177.238   1
   0  -6  14 12711.9 1071.77   1
   0  -6  15-321.101 202.626   1
   0  -6  16 9352.38 896.376   1
   0  -6  17-165.382 180.445   1
   0  -6  18 5822.58 700.933   1
   0   7 -16-107.328 185.061   1
   0   7 -15 424.331 217.213   1
   0   7 -14-104.470 161.129   1
   0   7 -13 1129.75 315.909   1
   0   7 -12-50.4505 134.736   1
   0   7 -11 542.445 235.625   1
   0   7  -9 93.6334 153.169   1
   0   7  -8 181.826 156.921   1
   0   7  -6-127.086 146.150   1
   0   7  -5 1220.13 278.907   1
   0   7  -4 154.338 133.198   1
   0   7  -3 690.697 204.505   1
   0   7  -2 68.3035 111.733   1
   0   7  -1 919.580 209.364   1
   0  -7  -1 1043.07 203.491   1
   0   7   0 87.6213 95.5282   1
   0  -7   0-29.9182 92.2583   1
   0   7   1 908.227 193.479   1
   0  -7   1 970.892 218.797   1
   0   7   2 23.9797 82.6860   1
   0  -7   2 70.8270 122.095   1
   0  -7   3 265.307 155.066   1
   0  -7   4-80.1143 123.564   1
   0  -7   5 798.252 236.350   1
   0  -7   6 43.6552 134.619   1
   0  -7   8-46.9510 114.468   1
   0  -7   9 532.890 225.370   1
   0  -7  11 153.077 184.618   1
   0  -7  12-104.216 170.479   1
   0  -7  13 424.319 232.088   1
   0  -7  14 215.541 195.073   1
   0  -7  15 327.971 215.369   1
   0  -7  16-110.741 181.153   1
   0   8 -14 1989.11 399.169   1
   0   8 -13-106.587 174.358   1
   0   8 -12 6586.49 722.702   1
   0   8 -11-51.9445 138.726   1
   0   8 -10 8576.62 829.780   1
   0   8  -9-149.989 172.488   1
   0   8  -8 9319.67 857.254   1
   0   8  -7 237.403 179.628   1
   0   8  -6 9561.87 849.845   1
   0   8  -5-44.1665 127.402   1
   0   8  -4 9731.63 834.667   1
   0   8  -3-162.623 140.348   1
   0   8  -1-36.2017 111.635   1
   0  -8   3 41.8617 129.089   1
   0  -8   4 7453.67 716.206   1
   0  -8   5 276.605 174.547   1
   0  -8   6 9083.19 838.822   1
   0  -8   7-98.6884 170.164   1
   0  -8   8 7643.84 774.218   1
   0  -8   9 51.8644 159.934   1
   0  -8  10 9311.65 882.486   1
   0  -8  11 107.667 155.345   1
   0  -8  12 5843.16 683.962   1
   0  -8  13 276.440 209.165   1
   0  -8  14 2788.63 476.287   1
   0  -8  15 56.1822 136.974   1
   0   9 -14-54.7903 158.047   1
   0   9 -13 3830.24 548.518   1
   0   9 -12-54.4146 156.963   1
   0   9 -11 4101.42 561.483   1
   0   9 -10 106.749 174.623   1
   0   9  -9 6988.50 744.440   1
   0   9  -8 51.6697 137.992   1
   0   9  -6-148.630 170.925   1
   0   9  -5 6557.32 695.942   1
   0  -9   6 51.3219 137.063   1
   0  -9   8-53.8296 165.994   1
   0  -9   9 5814.00 680.769   1
   0  -9  10-111.289 182.050   1
   0  -9  11 4219.66 584.523   1
   0  -9  12 113.461 174.997   1
   0  -9  13 2852.37 487.174   1
   0  -9  14-228.787 207.061   1
   0  10 -12 338.197 204.377   1
   0  10 -11 393.635 230.071   1
   0  10 -10 615.710 260.396   1
   0 -10  11-174.768 168.212   1
   0 -10  12-116.780 180.115   1
   1   0 -17 48.9725 141.360   1
  -1   0 -17 201.698 165.004   1
   1   0 -16 46.6343 134.639   1
  -1   0 -16 238.689 180.374   1
   1   0 -15 88.4297 136.335   1
  -1   0 -15-44.9693 138.661   1
  -1   0 -14 168.278 152.126   1
   1   0 -14-41.9585 121.044   1
   1   0 -13 39.4985 113.925   1
  -1   0 -13-78.9420 129.088   1
   1   0 -12-110.473 113.654   1
   1   0 -11 67.7024 110.709   1
  -1   0 -11-34.1349 91.1518   1
   1   0 -10-30.9377 89.2310   1
  -1   0 -10 31.1796 83.2578   1
  -1   0  -9 112.444 106.160   1
   1   0  -9-83.7429 109.721   1
   1   0  -8-24.8160 71.5836   1
  -1   0  -8-24.8675 85.7333   1
  -1   0  -7 65.5458 89.1237   1
   1   0  -7-21.7617 82.1851   1
  -1   0  -6-37.8858 79.9787   1
   1   0  -6 74.7717 93.3832   1
  -1   0  -5 48.6995 75.0802   1
   1   0  -5-31.3387 80.1212   1
  -1   0  -4-53.6517 74.5971   1
  -1   0  -3 10.4468 50.9309   1
   1   0  -3-28.2365 65.6998   1
  -1   0  -2-15.2922 47.1876   1
   1   0  -2 93.7436 48.4548   1
  -1   0  -1-30.9341 27.5701   1
   1   0   1 4.92627 25.1898   1
  -1   0   2 20.9319 38.0315   1
   1   0   2-36.2909 46.8107   1
  -1   0   3-29.1895 59.0623   1
   1   0   3 61.0261 57.6199   1
   1   0   4 13.0978 63.8574   1
  -1   0   5-47.8327 85.1622   1
   1   0   5 96.7317 80.5511   1
  -1   0   6 56.9918 82.8423   1
   1   0   6-19.0865 75.0245   1
  -1   0   7 88.4643 96.5015   1
   1   0   7 66.5208 90.5119   1
  -1   0   8 25.2225 86.9514   1
   1   0   8-50.8683 96.0495   1
  -1   0   9 113.339 107.075   1
   1   0   9 57.4441 103.922   1
  -1   0  10 94.4435 113.826   1
   1   0  10-31.8373 98.1703   1
  -1   0  11-69.0347 112.885   1
   1   0  11 69.6540 107.384   1
  -1   0  12 37.5069 108.192   1
   1   0  13 40.6280 117.194   1
  -1   0  13 40.3228 98.3086   1
  -1   0  14 85.9246 148.106   1
   1   0  14-43.3115 133.548   1
  -1   0  15 45.6071 121.783   1
   1   0  15-45.9984 132.669   1
  -1   0  16-144.651 166.284   1
   1   0  16-48.6715 159.243   1
  -1   0  17-202.852 174.861   1
   1   0  17 51.2539 158.076   1
  -1   1 -18 4074.47 562.642   1
   1   1 -18 4305.69 569.929   1
  -1   1 -17 3097.54 481.978   1
   1   1 -17 3123.70 477.741   1
   1   1 -16 8580.12 804.163   1
  -1   1 -16 8388.78 809.859   1
  -1  -1 -15 11069.2 876.191   1
  -1   1 -15 9880.04 867.203   1
   1  -1 -15 8642.13 796.025   1
   1   1 -15 9397.68 847.994   1
  -1   1 -14 14163.8 1100.07   1
  -1  -1 -14 15238.7 1093.06   1
   1  -1 -14 15580.1 1090.62   1
   1   1 -14 14716.4 1114.74   1
  -1  -1 -13 8569.49 727.775   1
  -1   1 -13 9088.60 775.636   1
   1   1 -13 6736.68 700.469   1
   1  -1 -13 9298.51 745.731   1
  -1  -1 -12 27807.1 1732.85   1
   1   1 -12 33801.3 1855.58   1
  -1   1 -12 27910.9 1776.35   1
   1  -1 -12 30963.1 1762.07   1
   1   1 -11 9562.82 766.010   1
  -1  -1 -11 9274.43 717.229   1
   1  -1 -11 7872.61 673.072   1
  -1  -1 -10 32585.2 1844.76   1
  -1   1 -10 31837.1 1893.85   1
   1   1 -10 30121.5 1876.39   1
  -1   1  -9 23505.7 1377.45   1
   1  -1  -9 20059.4 1269.52   1
  -1  -1  -9 23741.1 1316.75   1
  -1  -1  -8 55543.7 2703.63   1
  -1   1  -8 55184.9 2776.58   1
   1   1  -8 50160.7 2747.79   1
   1  -1  -8 51792.5 2678.33   1
  -1  -1  -7 24311.2 1270.91   1
   1  -1  -7 22345.9 1244.22   1
   1   1  -7 21124.0 1307.04   1
  -1  -1  -6 72118.5 3453.40   1
   1  -1  -6 73064.9 3437.01   1
  -1   1  -6 68279.7 3508.89   1
   1   1  -6 70227.8 3521.23   1
  -1   1  -5 24509.1 1391.17   1
   1   1  -5 24371.3 1393.09   1
   1  -1  -5 27418.7 1324.84   1
  -1   1  -4 131673. 6321.24   1
  -1  -1  -4 137014. 6253.69   1
   1   1  -4 125258. 6314.65   1
   1  -1  -4 138322. 6226.97   1
   1  -1  -3 62510.1 2868.79   1
  -1  -1  -3 57698.4 2894.21   1
  -1   1  -3 64866.9 2978.92   1
   1   1  -3 62085.1 2969.41   1
  -1   1  -2 39302.4 1989.58   1
   1   1  -2 36711.0 1980.43   1
  -1   1  -1 68544.7 2956.29   1
   1   1  -1 70819.4 2964.34   1
   1   1   0 50560.0 2454.16   1
   1  -1   0 56913.7 2440.30   1
  -1   1   0 49219.3 2435.87   1
  -1  -1   0 51677.3 2458.49   1
   1  -1   1 60690.1 2953.15   1
  -1  -1   1 67598.7 2972.71   1
   1   1   1 61317.9 2927.51   1
   1   1   2 43617.6 1918.49   1
   1  -1   2 36746.6 1964.40   1
  -1  -1   2 38755.6 1975.89   1
   1   1   3 67985.2 3145.80   1
  -1  -1   3 66794.6 3223.59   1
  -1   1   3 66152.1 3120.45   1
   1  -1   3 66904.8 3220.48   1
  -1   1   4 120375. 5608.93   1
  -1  -1   4 118115. 5709.43   1
   1   1   4 119048. 5625.53   1
   1  -1   4 126684. 5718.34   1
  -1   1   5 34969.4 1703.04   1
  -1  -1   5 31968.0 1778.84   1
   1  -1   5 34673.2 1790.92   1
  -1  -1   6 81371.1 3833.30   1
   1  -1   6 78953.7 3820.59   1
  -1   1   6 76639.0 3723.96   1
   1   1   6 75046.9 3732.06   1
  -1  -1   7 24474.2 1415.21   1
  -1   1   7 21216.2 1309.66   1
   1  -1   8 56067.9 2916.69   1
  -1   1   8 57027.9 2838.73   1
  -1  -1   8 58419.9 2929.90   1
   1   1   8 54334.3 2833.47   1
  -1   1   9 21373.1 1303.71   1
  -1  -1   9 21938.0 1375.78   1
   1   1   9 25145.4 1352.26   1
   1  -1   9 22039.3 1376.82   1
   1   1  10 35176.0 1891.52   1
  -1   1  10 34973.4 1880.08   1
   1  -1  10 30792.8 1906.25   1
  -1  -1  11 11616.9 876.320   1
   1   1  11 10190.7 801.446   1
  -1   1  11 10960.3 813.426   1
   1   1  12 27689.5 1642.30   1
  -1  -1  12 29210.5 1711.48   1
  -1   1  12 25037.2 1600.28   1
   1  -1  12 27296.3 1683.06   1
   1  -1  13 7981.45 768.956   1
   1   1  13 10033.3 800.330   1
  -1   1  13 10190.3 796.104   1
  -1  -1  13 8457.98 780.601   1
  -1  -1  14 14301.0 1152.62   1
   1  -1  14 15829.3 1185.47   1
  -1   1  14 16232.3 1152.67   1
   1   1  14 18983.4 1217.68   1
  -1  -1  15 9312.13 867.815   1
  -1   1  15 9545.98 842.682   1
   1   1  15 10838.2 885.048   1
   1  -1  15 10756.6 911.271   1
   1  -1  16 7650.87 778.113   1
   1   1  16 8306.31 778.664   1
  -1  -1  16 7779.45 778.336   1
  -1  -1  17 3439.82 516.196   1
   1  -1  17 4297.14 563.917   1
   1  -1  18 6013.97 677.498   1
  -1  -1  18 3743.02 556.085   1
   1  -1  19 3168.44 504.119   1
  -1  -1  19 2760.91 479.114   1
  -1   2 -20 2312.47 438.820   1
  -1   2 -19 3502.96 528.192   1
   1   2 -18 2820.16 461.661   1
  -1   2 -18 2492.27 442.730   1
   1   2 -17 4361.28 578.926   1
  -1   2 -17 5506.16 635.134   1
  -1   2 -16 5131.11 608.465   1
   1   2 -16 4800.36 595.098   1
  -1   2 -15 7501.44 738.232   1
   1   2 -15 6565.10 703.743   1
  -1   2 -14 2193.81 383.017   1
   1   2 -14 2510.51 404.578   1
  -1  -2 -14 2024.39 329.710   1
  -1   2 -13 9317.98 800.103   1
   1  -2 -13 9732.02 726.884   1
   1   2 -13 7178.47 727.577   1
  -1  -2 -13 7696.38 683.205   1
  -1  -2 -12 2819.01 368.131   1
   1  -2 -12 3437.33 388.077   1
  -1   2 -12 3837.46 469.375   1
   1   2 -12 3162.58 432.301   1
   1   2 -11 20132.1 1313.12   1
  -1  -2 -11 17430.4 1173.31   1
  -1   2 -11 21816.9 1336.54   1
  -1  -2 -10 8660.54 645.122   1
   1  -2 -10 8528.36 629.806   1
   1   2  -9 17772.6 1200.04   1
  -1  -2  -9 19088.7 1101.50   1
  -1   2  -9 17420.8 1192.12   1
   1  -2  -9 19185.2 1086.97   1
  -1  -2  -8 13927.4 820.939   1
   1  -2  -8 12275.7 780.873   1
   1   2  -8 12459.9 911.885   1
  -1   2  -8 14367.5 946.240   1
  -1  -2  -7 13680.5 777.361   1
   1   2  -7 12473.4 877.442   1
  -1   2  -7 12442.1 875.576   1
   1  -2  -7 12238.2 733.979   1
   1  -2  -6 20649.4 1067.59   1
  -1  -2  -5 24782.2 1247.40   1
  -1   2  -5 24086.6 1377.93   1
   1   2  -5 25281.1 1393.41   1
   1  -2  -5 24076.0 1201.16   1
  -1  -2  -4 21522.9 1086.35   1
   1   2  -4 21044.0 1214.03   1
  -1   2  -4 21972.1 1218.18   1
  -1  -2  -3 19695.1 963.387   1
  -1   2  -3 18630.5 1069.53   1
   1   2  -3 18644.6 1073.41   1
   1   2  -2 7377.06 486.565   1
  -1   2  -2 6728.86 467.881   1
  -1  -2  -2 7083.63 407.780   1
   1  -2  -1 43633.1 2106.72   1
  -1   2  -1 47264.7 2189.26   1
  -1  -2  -1 45130.7 2150.43   1
   1  -2   0 23613.9 1172.78   1
   1   2   0 23986.9 1193.14   1
  -1  -2   0 23239.1 1192.80   1
  -1   2   0 23156.5 1169.33   1
  -1   2   1 42259.8 1937.23   1
   1  -2   1 39047.0 2006.24   1
   1   2   1 40723.8 1973.15   1
  -1  -2   2 14350.8 835.510   1
   1  -2   2 15932.8 842.977   1
   1   2   2 13964.1 745.210   1
   1  -2   3 19311.8 1057.48   1
  -1  -2   3 18948.2 1059.77   1
   1   2   3 18207.9 928.193   1
   1  -2   4 21323.8 1303.03   1
   1   2   4 23938.0 1185.18   1
  -1   2   5 26374.5 1250.46   1
  -1  -2   5 23786.6 1417.79   1
   1  -2   5 23431.2 1411.39   1
   1   2   5 25563.6 1282.81   1
  -1   2   6 21381.5 1104.88   1
   1  -2   7 14763.6 992.416   1
  -1  -2   7 14911.1 998.123   1
  -1   2   7 15588.4 854.818   1
   1   2   7 14578.0 865.744   1
  -1  -2   8 10496.4 774.933   1
   1  -2   8 11059.5 782.862   1
  -1   2   8 9678.52 628.146   1
   1   2   8 8352.57 618.991   1
   1   2   9 20739.8 1139.62   1
  -1  -2   9 20933.7 1270.56   1
   1  -2   9 20594.3 1264.54   1
   1   2  10 5407.25 472.395   1
  -1   2  10 4763.09 438.786   1
  -1  -2  11 20342.5 1322.78   1
   1  -2  11 18015.0 1277.89   1
   1   2  11 19685.9 1209.27   1
   1   2  12 3072.62 378.620   1
   1  -2  12 2994.47 424.926   1
  -1   2  12 2751.01 352.684   1
   1  -2  13 9241.05 815.019   1
  -1   2  13 9089.22 727.983   1
  -1  -2  13 8937.84 804.014   1
   1   2  13 8278.77 719.615   1
   1   2  14 3158.55 413.280   1
  -1   2  14 3400.57 420.303   1
  -1  -2  14 2766.22 434.700   1
   1  -2  14 2711.31 427.516   1
   1  -2  15 7252.37 728.787   1
  -1  -2  15 6427.88 701.592   1
   1  -2  16 4041.59 541.432   1
  -1  -2  16 3376.85 505.835   1
  -1  -2  17 5206.66 635.511   1
   1  -2  17 5389.88 643.210   1
  -1  -2  18 2198.81 421.145   1
   1  -2  18 2650.60 451.927   1
   1  -2  19 3690.02 547.898   1
  -1  -2  20 1470.10 361.173   1
   1  -2  20 984.879 314.300   1
   1   3 -21 57.6035 166.217   1
  -1   3 -21 170.186 195.625   1
   1   3 -20 56.5677 163.174   1
  -1   3 -19 55.2356 170.330   1
   1   3 -19 55.3710 147.877   1
   1   3 -18 376.244 211.549   1
  -1   3 -18 108.836 157.338   1
  -1   3 -17 317.809 200.224   1
   1   3 -17 104.134 150.438   1
  -1   3 -16 822.992 269.587   1
   1   3 -16 151.392 156.753   1
   1   3 -15 389.711 206.902   1
  -1   3 -15 593.488 229.848   1
   1   3 -14 469.996 218.427   1
   1   3 -13 633.312 221.810   1
  -1   3 -13 407.652 198.928   1
   1   3 -12 1040.44 273.177   1
  -1   3 -12 1421.42 298.571   1
  -1   3 -11-40.7706 117.640   1
   1   3 -11 41.4537 119.609   1
  -1  -3 -11 175.827 109.581   1
   1  -3 -11 65.5634 79.0887   1
   1   3 -10 705.150 222.764   1
   1  -3 -10 1109.13 171.502   1
  -1  -3 -10 1203.88 196.583   1
  -1   3 -10 846.700 226.918   1
   1   3  -9 258.252 145.773   1
  -1   3  -9 36.2689 125.914   1
  -1  -3  -9 445.097 115.332   1
   1  -3  -9 348.700 100.276   1
   1  -3  -8 212.880 74.6941   1
  -1  -3  -8 297.455 89.2086   1
   1   3  -8 137.807 113.087   1
  -1   3  -8 67.9229 123.171   1
   1  -3  -7 232.492 59.2938   1
  -1   3  -7 31.4958 103.365   1
   1   3  -7 127.770 120.934   1
  -1   3  -6 5010.77 486.035   1
   1   3  -6 4895.30 485.360   1
  -1  -3  -6 5100.90 346.315   1
  -1  -3  -5 10417.1 565.003   1
   1   3  -5 8908.15 705.257   1
  -1   3  -5 10005.1 726.074   1
  -1  -3  -4 2222.86 180.207   1
   1   3  -4 2311.81 288.203   1
  -1   3  -4 2172.59 281.496   1
   1   3  -3 8329.43 589.340   1
  -1   3  -3 7995.40 582.630   1
  -1  -3  -3 7953.57 468.289   1
  -1  -3  -2 237.484 75.8561   1
   1   3  -2 240.876 103.251   1
   1  -3  -2 137.780 45.1440   1
  -1   3  -2 53.8499 83.3362   1
   1   3  -1 5389.72 420.778   1
  -1   3  -1 5756.83 422.962   1
   1  -3  -1 6131.51 372.955   1
  -1  -3  -1 5928.74 398.678   1
   1   3   0 702.922 129.115   1
  -1  -3   0 997.253 145.961   1
   1   3   1 6261.67 408.050   1
  -1   3   1 6085.91 379.181   1
  -1  -3   1 6002.12 448.691   1
   1   3   2 604.892 99.5571   1
  -1   3   2 486.125 67.2653   1
  -1  -3   2 346.018 124.314   1
   1  -3   2 530.933 134.348   1
  -1  -3   3 7729.03 567.114   1
   1  -3   3 7519.58 560.294   1
   1   3   3 7398.55 437.591   1
   1  -3   4 2216.47 285.717   1
  -1  -3   4 2123.93 280.422   1
   1   3   4 1960.32 164.640   1
   1  -3   5 8996.35 665.216   1
  -1  -3   5 9826.12 688.037   1
   1   3   5 7980.28 478.388   1
   1  -3   6 5347.20 499.073   1
   1   3   6 5351.00 346.397   1
  -1   3   7 130.040 52.7607   1
  -1  -3   7-130.325 132.952   1
   1  -3   7 32.2035 99.3698   1
  -1   3   8 306.477 83.7849   1
   1   3   8 363.772 100.216   1
  -1  -3   8 421.694 153.993   1
   1  -3   8 243.403 152.391   1
  -1   3   9 547.560 116.758   1
  -1  -3   9 526.843 184.938   1
   1  -3   9 521.782 196.242   1
   1   3   9 453.866 120.701   1
   1  -3  10 357.124 180.323   1
  -1  -3  10 759.870 223.890   1
  -1   3  10 725.588 145.158   1
   1   3  10 447.309 136.162   1
   1   3  11-76.8911 92.6707   1
  -1   3  11 22.5480 73.7443   1
  -1  -3  11-42.3186 122.058   1
  -1   3  12 935.837 188.400   1
   1  -3  12 1058.50 266.674   1
  -1  -3  12 754.511 235.812   1
  -1  -3  13 789.865 244.743   1
   1  -3  13 508.826 210.050   1
  -1  -3  14 630.163 244.399   1
   1  -3  14 821.834 265.564   1
   1  -3  15 301.815 182.127   1
  -1  -3  15 100.786 145.664   1
  -1  -3  16 208.797 180.326   1
   1  -3  16 314.037 206.054   1
   1  -3  17-162.028 186.197   1
  -1  -3  17 53.8855 143.902   1
   1  -3  18 277.563 200.902   1
  -1  -3  18 110.912 160.189   1
  -1  -3  19 228.556 196.998   1
   1  -3  19-113.105 174.396   1
  -1  -3  20 58.6379 180.808   1
   1  -3  20-115.291 177.749   1
  -1  -3  21-119.763 184.638   1
   1  -3  21 175.978 191.842   1
   1   4 -20 955.578 295.679   1
  -1   4 -20 442.807 243.555   1
   1   4 -19 1770.39 387.771   1
  -1   4 -19 2239.58 418.524   1
  -1   4 -18 1086.56 319.779   1
   1   4 -18 1682.51 374.931   1
  -1   4 -17 3206.11 492.463   1
   1   4 -17 3802.35 529.677   1
   1   4 -16 2872.41 462.716   1
  -1   4 -15 10868.1 943.206   1
   1   4 -15 9564.92 895.679   1
   1   4 -13 14820.7 1122.83   1
  -1   4 -13 14115.9 1111.13   1
   1   4 -12 7615.07 753.234   1
  -1   4 -12 9562.44 822.967   1
   1   4 -10 5733.64 576.042   1
  -1   4 -10 5850.00 577.145   1
  -1   4  -9 15740.7 1123.60   1
  -1  -4  -9 15492.6 892.342   1
   1  -4  -9 15672.9 821.526   1
  -1   4  -8 6717.31 633.058   1
   1   4  -8 6729.23 634.002   1
  -1  -4  -8 6877.32 442.111   1
   1   4  -7 24777.7 1454.09   1
  -1   4  -7 22895.4 1427.01   1
  -1  -4  -7 22469.6 1166.16   1
   1   4  -6 16925.7 1138.61   1
  -1   4  -6 17701.6 1151.07   1
  -1  -4  -6 17780.1 908.626   1
   1   4  -5 27716.8 1669.11   1
  -1   4  -5 30010.1 1689.81   1
  -1  -4  -5 29704.7 1443.99   1
  -1  -4  -4 12219.2 668.227   1
   1   4  -4 12289.4 843.988   1
  -1   4  -4 11719.3 830.801   1
   1  -4  -3 27855.5 1359.62   1
  -1  -4  -3 28935.4 1440.14   1
  -1   4  -3 28536.8 1577.58   1
  -1   4  -2 11425.2 777.526   1
   1  -4  -2 12418.3 669.978   1
  -1   4  -1 30841.3 1677.53   1
  -1  -4  -1 32672.0 1656.72   1
   1   4  -1 32097.6 1697.24   1
   1  -4   0 9990.57 668.128   1
  -1   4   0 11378.7 685.843   1
   1   4   0 11599.2 704.112   1
  -1  -4   0 11018.5 699.372   1
   1   4   1 36375.1 1828.52   1
   1  -4   1 34892.0 1863.90   1
  -1  -4   1 36173.4 1886.80   1
  -1   4   2 13102.5 715.857   1
  -1  -4   2 13388.4 862.848   1
   1  -4   2 13586.5 855.033   1
   1  -4   3 27957.4 1577.18   1
   1   4   3 30543.2 1439.02   1
  -1   4   3 27213.0 1352.83   1
   1   4   4 7648.45 473.686   1
  -1  -4   4 9155.53 672.965   1
   1  -4   4 8976.87 664.580   1
   1   4   5 26021.5 1346.01   1
  -1  -4   5 27818.6 1610.53   1
   1   4   6 11006.0 622.494   1
   1  -4   6 13313.3 898.974   1
  -1  -4   6 13029.6 894.574   1
   1   4   7 18996.0 1025.59   1
  -1  -4   7 21239.6 1317.22   1
   1  -4   7 23212.6 1347.07   1
   1   4   8 5872.41 407.421   1
   1  -4   8 7616.31 657.824   1
  -1  -4   8 6531.29 618.800   1
  -1   4   9 14874.0 772.321   1
  -1  -4   9 17612.6 1141.58   1
   1   4   9 12841.4 826.108   1
   1  -4   9 18375.4 1153.23   1
  -1   4  10 7348.10 452.851   1
  -1  -4  10 6820.60 672.192   1
   1   4  10 6049.62 479.097   1
   1  -4  10 7373.02 689.486   1
  -1  -4  12 7139.50 706.473   1
   1  -4  12 6604.77 691.641   1
   1  -4  13 13169.4 1069.18   1
  -1  -4  13 13788.0 1082.90   1
   1  -4  15 9508.67 884.426   1
  -1  -4  15 8768.65 855.857   1
  -1  -4  16 2654.11 447.519   1
   1  -4  16 2287.63 429.295   1
  -1  -4  17 4522.30 591.909   1
   1  -4  17 4251.64 573.959   1
  -1  -4  18 1176.12 328.232   1
   1  -4  18 1386.63 357.305   1
  -1  -4  19 2408.60 456.264   1
   1  -4  19 2535.17 452.906   1
  -1  -4  20 1225.89 327.686   1
   1  -4  20 743.895 289.488   1
   1   5 -19 1047.45 304.023   1
  -1   5 -19 977.362 299.547   1
   1   5 -18 1251.14 329.765   1
  -1   5 -17 640.349 261.930   1
   1   5 -17 695.593 275.282   1
   1   5 -16 2880.89 460.228   1
  -1   5 -16 2690.33 456.052   1
   1   5 -15 3729.20 528.718   1
  -1   5 -15 3266.44 498.862   1
   1   5 -14 7691.43 773.822   1
  -1   5 -14 8390.53 809.780   1
  -1   5 -13 5162.86 619.246   1
   1   5 -13 6602.23 679.854   1
   1   5 -12 9207.25 871.055   1
  -1   5 -12 12244.3 967.375   1
  -1   5 -11 6517.16 679.144   1
   1   5 -11 7085.22 696.729   1
   1   5 -10 8030.20 762.406   1
  -1   5 -10 9252.30 808.818   1
  -1   5  -9 4169.30 506.944   1
   1   5  -9 4366.03 513.622   1
   1   5  -8 8564.78 743.882   1
  -1   5  -8 8214.04 738.103   1
   1   5  -7 9699.48 749.107   1
  -1   5  -7 10065.9 768.662   1
  -1  -5  -6 20654.8 1029.68   1
  -1  -5  -5 27341.6 1384.98   1
  -1   5  -5 30061.4 1678.06   1
   1   5  -4 41365.1 2210.61   1
  -1   5  -4 39471.3 2192.36   1
  -1  -5  -4 39894.4 1987.57   1
  -1   5  -3 25592.8 1435.23   1
   1  -5  -3 24197.5 1215.04   1
   1   5  -3 21499.6 1388.77   1
  -1  -5  -2 19701.1 1120.63   1
   1   5  -2 20288.7 1212.30   1
  -1   5  -1 2933.58 333.303   1
   1  -5  -1 3451.64 314.314   1
  -1  -5  -1 3491.82 335.708   1
   1   5  -1 3378.07 353.075   1
   1  -5   0 4388.95 392.195   1
  -1   5   0 4226.86 382.459   1
   1   5   0 4687.26 412.279   1
  -1  -5   0 5033.55 424.590   1
   1   5   1 5177.30 434.061   1
  -1   5   1 5237.99 413.392   1
   1  -5   1 6130.55 492.378   1
  -1  -5   1 6058.87 496.418   1
  -1  -5   2 19626.5 1261.93   1
   1   5   2 22504.8 1189.17   1
  -1   5   3 26811.8 1306.51   1
  -1  -5   3 24254.5 1505.93   1
   1  -5   3 24868.9 1503.18   1
   1   5   3 25944.9 1364.77   1
   1  -5   4 39389.9 2087.66   1
  -1  -5   4 43388.0 2133.85   1
   1  -5   5 28628.9 1486.90   1
  -1  -5   5 32249.7 1541.06   1
   1   5   6 14652.8 749.730   1
   1   5   7 7513.28 424.177   1
  -1  -5   7 8874.20 738.644   1
   1  -5   7 9834.63 767.694   1
   1  -5   8 8740.46 740.542   1
  -1  -5   8 9965.04 780.946   1
  -1  -5   9 3999.43 501.402   1
   1  -5   9 4073.60 508.808   1
  -1  -5  10 9023.70 839.407   1
   1  -5  10 11292.0 905.357   1
  -1  -5  11 7328.06 733.933   1
   1  -5  11 7835.49 752.629   1
   1  -5  12 10734.3 942.990   1
  -1  -5  12 11746.4 973.237   1
   1  -5  13 8771.31 811.299   1
  -1  -5  13 6635.93 727.382   1
   1  -5  14 8035.55 802.588   1
  -1  -5  14 7805.27 788.776   1
  -1  -5  15 2951.35 488.167   1
   1  -5  15 4276.83 558.550   1
  -1  -5  16 2969.10 475.598   1
   1  -5  16 2369.53 436.700   1
   1  -5  17 1037.98 313.691   1
  -1  -5  17 1214.66 339.030   1
   1  -5  18 2438.69 449.643   1
   1  -5  19 1234.91 337.433   1
  -1  -5  19 1946.41 401.321   1
   1   6 -18 762.269 266.964   1
  -1   6 -18 482.901 235.689   1
   1   6 -17 484.874 204.905   1
  -1   6 -17 584.302 246.881   1
   1   6 -16 53.1750 164.165   1
  -1   6 -16 315.701 222.304   1
   1   6 -15 314.574 198.587   1
  -1   6 -15 364.341 205.157   1
  -1   6 -14 360.760 203.231   1
   1   6 -14 359.500 194.634   1
  -1   6 -13 202.440 174.604   1
   1   6 -13 100.299 164.154   1
   1   6 -12 685.048 257.233   1
  -1   6 -12 494.974 230.505   1
  -1   6 -11 1544.38 340.461   1
   1   6 -11 1613.39 338.979   1
  -1   6 -10 2804.49 431.320   1
   1   6 -10 2530.12 406.903   1
  -1   6  -9 3787.61 491.426   1
   1   6  -9 3342.33 466.508   1
  -1   6  -8 2384.27 381.836   1
   1   6  -7 987.892 256.084   1
  -1   6  -7 1451.95 291.489   1
   1   6  -6 824.567 227.215   1
  -1   6  -6 1264.47 269.572   1
   1   6  -5 1006.19 235.597   1
  -1   6  -5 448.894 180.663   1
   1   6  -4 1087.20 239.967   1
  -1  -6  -4 1022.54 162.533   1
   1  -6  -4 1004.78 113.295   1
  -1   6  -4 770.818 207.095   1
  -1  -6  -3 623.136 138.090   1
   1   6  -3 757.652 195.498   1
  -1   6  -3 517.020 174.939   1
   1  -6  -2 1269.69 183.574   1
  -1  -6  -2 1540.75 224.394   1
  -1   6  -2 1676.40 266.083   1
   1   6  -2 1138.81 223.925   1
  -1  -6  -1 5861.58 502.684   1
   1  -6  -1 6564.22 496.641   1
  -1   6  -1 5943.39 515.971   1
   1   6  -1 5387.05 512.794   1
   1  -6   0 1325.10 211.952   1
  -1   6   0 650.197 158.963   1
   1   6   1 6423.52 519.190   1
  -1   6   1 6241.79 489.664   1
  -1  -6   1 6836.25 568.456   1
   1  -6   1 5668.53 524.709   1
   1   6   2 892.434 169.111   1
  -1   6   2 973.177 154.584   1
  -1  -6   2 787.918 192.315   1
   1  -6   2 730.064 182.927   1
   1   6   3 266.239 107.008   1
  -1  -6   3 410.321 159.017   1
   1  -6   3 529.329 177.462   1
   1   6   4 352.125 103.331   1
  -1   6   4 423.876 74.4052   1
  -1  -6   4 475.428 179.206   1
   1  -6   4 285.889 146.879   1
   1   6   5 743.351 117.478   1
  -1  -6   5 1433.00 286.171   1
   1  -6   5 1180.75 255.866   1
  -1  -6   6 1058.08 256.383   1
   1  -6   6 1248.15 275.607   1
  -1  -6   7 1274.10 285.887   1
   1  -6   7 930.446 244.571   1
  -1  -6   8 3048.42 434.327   1
   1  -6   8 2696.16 412.574   1
   1  -6   9 3356.09 468.297   1
  -1  -6  10 2799.82 435.598   1
   1  -6  10 2715.01 427.737   1
  -1  -6  11 1762.25 362.947   1
   1  -6  11 933.755 284.749   1
   1  -6  12 908.740 293.981   1
  -1  -6  12 857.249 283.165   1
  -1  -6  13 51.6817 169.089   1
   1  -6  13 154.993 178.169   1
  -1  -6  14 264.951 192.175   1
   1  -6  14 420.889 222.633   1
  -1  -6  15 379.182 204.942   1
   1  -6  15 160.365 175.266   1
  -1  -6  16 385.806 233.036   1
   1  -6  16 162.789 205.298   1
  -1  -6  17 615.379 259.843   1
   1  -6  17 439.560 240.779   1
  -1  -6  18 452.766 232.243   1
   1  -6  18 665.964 257.931   1
  -1   7 -16 4034.57 538.506   1
   1   7 -16 2528.42 452.041   1
  -1   7 -15 1684.99 371.071   1
   1   7 -14 4472.72 591.223   1
  -1   7 -14 4681.00 596.122   1
   1   7 -13 2280.76 421.924   1
  -1   7 -13 2509.86 424.672   1
   1   7 -12 6057.23 681.270   1
  -1   7 -11 4322.96 565.481   1
   1   7 -11 5185.14 607.356   1
  -1   7  -9 11090.9 952.418   1
   1   7  -9 12035.5 982.598   1
  -1   7  -8 21266.1 1482.36   1
   1   7  -8 23579.8 1527.14   1
   1   7  -7 7593.71 729.509   1
  -1   7  -6 13074.2 984.089   1
   1   7  -6 11340.1 941.093   1
  -1   7  -5 5741.41 582.747   1
   1   7  -5 5189.81 567.267   1
  -1   7  -4 10553.0 819.002   1
   1   7  -4 8670.18 774.070   1
  -1   7  -3 11679.2 886.888   1
  -1  -7  -2 26128.3 1485.32   1
   1   7  -2 24275.8 1539.05   1
  -1   7  -2 26193.9 1554.20   1
   1  -7  -1 15821.4 1002.67   1
  -1   7  -1 15536.5 1046.14   1
   1   7  -1 15938.3 1068.23   1
   1  -7   0 21819.8 1297.96   1
  -1  -7   0 22481.4 1330.80   1
   1   7   0 18992.5 1272.61   1
  -1   7   0 21156.1 1278.66   1
   1  -7   1 18562.5 1127.06   1
  -1   7   1 16833.6 1030.36   1
  -1  -7   2 24577.5 1510.38   1
   1  -7   2 21778.4 1464.17   1
  -1   7   2 25623.3 1381.48   1
   1   7   2 24873.0 1416.80   1
   1  -7   3 10725.2 846.601   1
   1  -7   4 8786.41 769.801   1
  -1  -7   4 9466.96 799.242   1
   1  -7   5 7432.49 696.917   1
  -1  -7   5 7308.66 700.317   1
   1  -7   6 16742.6 1168.61   1
  -1  -7   6 14177.7 1115.77   1
  -1  -7   7 10020.5 879.522   1
   1  -7   8 23481.6 1594.24   1
  -1  -7   8 25129.4 1631.19   1
   1  -7   9 10178.5 913.114   1
  -1  -7   9 11315.1 952.053   1
   1  -7  11 4133.47 553.209   1
  -1  -7  11 3930.94 542.590   1
   1  -7  12 4635.29 589.592   1
  -1  -7  13 2206.68 421.758   1
   1  -7  13 2703.44 454.224   1
   1  -7  14 5433.45 647.599   1
  -1  -7  14 4207.04 585.142   1
   1  -7  15 2722.97 468.846   1
  -1  -7  16 3412.77 513.733   1
   1  -7  16 3132.76 494.674   1
   1   8 -15 1188.13 321.629   1
  -1   8 -15 1187.28 326.747   1
   1   8 -14 697.249 255.920   1
  -1   8 -14 267.481 203.355   1
   1   8 -13 1116.54 315.462   1
  -1   8 -13 899.712 292.074   1
   1   8 -12 105.250 173.275   1
  -1   8 -12 731.408 261.761   1
   1   8 -11 2957.62 476.424   1
  -1   8 -11 3090.09 479.789   1
   1   8 -10 1579.05 342.871   1
  -1   8 -10 961.730 292.720   1
   1   8  -9 6193.92 676.924   1
  -1   8  -9 5651.98 650.609   1
   1   8  -8 977.289 283.700   1
  -1   8  -8 483.837 213.415   1
   1   8  -7 3953.05 528.464   1
  -1   8  -7 4428.86 543.319   1
   1   8  -6 925.703 269.347   1
  -1   8  -6 639.547 236.267   1
   1   8  -5 1029.72 271.716   1
  -1   8  -5 1105.31 272.731   1
  -1   8  -4 2031.76 355.246   1
   1   8  -4 1633.16 325.179   1
  -1   8  -3 5757.39 588.570   1
   1   8  -3 5128.87 568.843   1
   1   8  -2 1495.97 295.848   1
   1   8  -1 7125.75 656.783   1
  -1  -8   2 525.223 203.245   1
   1  -8   3 3600.14 469.167   1
  -1  -8   3 3538.22 464.975   1
  -1  -8   4 658.491 228.725   1
   1  -8   4 1317.19 298.305   1
  -1  -8   5 1839.16 352.114   1
   1  -8   5 1550.94 319.912   1
   1  -8   6 565.423 227.101   1
  -1  -8   6 1100.81 283.533   1
  -1  -8   7 3806.28 534.963   1
   1  -8   7 5595.72 618.712   1
   1  -8   8 1001.20 282.575   1
  -1  -8   8 1168.67 307.350   1
  -1  -8   9 5100.00 613.683   1
   1  -8   9 4257.69 571.448   1
   1  -8  10 837.968 282.155   1
  -1  -8  10 797.647 261.894   1
   1  -8  11 2184.83 411.090   1
  -1  -8  11 1460.61 358.795   1
   1  -8  12 216.228 186.675   1
  -1  -8  12 274.329 215.931   1
   1  -8  13 1585.21 365.340   1
  -1  -8  13 1720.63 385.260   1
   1  -8  14 55.1852 180.827   1
  -1  -8  14 391.940 211.740   1
   1  -8  15 1112.26 319.116   1
  -1  -8  15 1125.40 322.792   1
  -1   9 -14 825.279 284.604   1
   1   9 -14 1045.64 303.053   1
   1   9 -13 274.418 207.795   1
  -1   9 -13 384.198 232.210   1
  -1   9 -12 928.289 294.673   1
   1   9 -11 216.600 187.163   1
  -1   9 -11 379.149 204.990   1
   1   9 -10 428.767 227.127   1
  -1   9  -9 475.065 231.081   1
   1   9  -9 423.592 231.793   1
  -1   9  -8 466.573 227.597   1
   1   9  -8 676.814 248.798   1
  -1   9  -6 1681.56 349.826   1
   1   9  -6 845.829 271.667   1
   1   9  -5 630.841 238.316   1
  -1  -9   6 1219.73 313.437   1
  -1  -9   8 534.628 242.988   1
   1  -9   8 1129.31 317.747   1
   1  -9   9 547.562 239.935   1
  -1  -9   9 490.718 238.929   1
  -1  -9  10 498.814 242.743   1
  -1  -9  11 56.0983 162.182   1
   1  -9  11 449.063 229.230   1
   1  -9  12 565.909 255.664   1
   1  -9  13 170.815 196.495   1
  -1  -9  13 227.439 196.224   1
   1  -9  14 570.774 257.860   1
  -1  -9  14 570.162 242.125   1
  -1  10 -12 1630.68 377.682   1
   1  10 -12 1014.58 313.058   1
  -1  10 -11 2075.37 421.539   1
   1  10 -11 2189.86 426.377   1
   1  10 -10 726.704 267.681   1
  -1 -10  11 2463.89 459.995   1
  -1 -10  12 748.822 292.835   1
   1 -10  12 1643.41 382.407   1
  -2   0 -17 13637.2 1098.91   1
  -2   0 -16 4083.09 532.592   1
   2   0 -16 4375.45 538.269   1
  -2   0 -15 31740.6 1902.50   1
   2   0 -15 28961.1 1854.08   1
   2   0 -14 334.075 183.666   1
  -2   0 -14 729.781 230.512   1
   2   0 -13 14064.3 1054.72   1
  -2   0 -13 15793.5 1107.00   1
   2   0 -12 3961.96 456.443   1
  -2   0 -11 39227.2 2235.35   1
   2   0 -11 41627.4 2243.55   1
   2   0 -10 5031.97 496.009   1
  -2   0 -10 5814.78 532.339   1
   2   0  -9 67870.2 3257.43   1
  -2   0  -9 59643.6 3229.10   1
   2   0  -8 16344.9 1018.37   1
   2   0  -7 93409.6 4461.72   1
  -2   0  -7 90068.9 4475.16   1
   2   0  -6 62027.4 2984.83   1
  -2   0  -6 58183.2 2990.34   1
   2   0  -5 117143. 5508.08   1
  -2   0  -5 115430. 5527.28   1
   2   0  -4 36453.6 1915.80   1
  -2   0  -4 41149.9 1956.88   1
   2   0  -3 48720.7 2359.85   1
   2   0  -2 120.041 64.5337   1
  -2   0  -2 10.2737 65.3824   1
  -2   0  -1 149327. 6766.92   1
   2   0  -1 143061. 6756.32   1
  -2   0   0 1398.33 142.798   1
   2   0   0 1862.34 153.444   1
   2   0   1 154812. 7057.41   1
  -2   0   1 150218. 7057.90   1
   2   0   2 1489.74 162.362   1
  -2   0   2 1688.14 165.541   1
  -2   0   3 47475.6 2306.83   1
   2   0   4 33667.9 1642.34   1
  -2   0   4 30452.8 1620.75   1
   2   0   5 107105. 5171.17   1
  -2   0   5 110258. 5169.74   1
   2   0   6 54537.9 2567.90   1
  -2   0   6 47006.2 2527.88   1
   2   0   7 100948. 5030.55   1
  -2   0   7 107350. 5036.88   1
  -2   0   8 11607.7 798.607   1
   2   0   9 63998.2 3373.00   1
  -2   0   9 69085.8 3392.62   1
   2   0  10 5312.03 522.629   1
  -2   0  10 5681.42 529.630   1
   2   0  11 36947.0 1997.02   1
  -2   0  11 32045.7 1939.34   1
  -2   0  12 3355.06 424.570   1
   2   0  13 17182.8 1172.09   1
  -2   0  13 14848.7 1113.68   1
  -2   0  14 1248.14 290.705   1
   2   0  14 1182.47 283.827   1
   2   0  15 35617.2 2080.60   1
  -2   0  15 32000.4 2026.49   1
   2   0  16 3630.02 502.576   1
  -2   0  16 3169.88 473.791   1
   2   0  17 14581.7 1170.75   1
  -2   0  17 15722.2 1201.69   1
   2   0  18 967.269 301.938   1
  -2   1 -19 277.729 201.227   1
   2   1 -18 5779.58 671.117   1
  -2   1 -18 5231.75 641.617   1
  -2   1 -17 715.600 250.470   1
   2   1 -17 356.625 223.585   1
  -2  -1 -16 1657.64 337.087   1
   2   1 -16 1563.54 344.167   1
  -2  -1 -15 1400.03 300.715   1
  -2   1 -15 1070.57 276.372   1
   2   1 -15 602.595 218.348   1
   2  -1 -15 671.695 223.351   1
   2   1 -14 1662.09 323.096   1
  -2   1 -14 2000.32 348.842   1
  -2  -1 -14 1810.08 327.396   1
   2  -1 -14 1683.51 306.703   1
   2   1 -13 2018.50 333.539   1
  -2   1 -13 1642.19 318.122   1
   2  -1 -13 1629.67 293.041   1
   2  -1 -12 6766.45 605.674   1
  -2   1 -12 7785.52 685.039   1
  -2  -1 -12 6526.30 610.510   1
   2   1 -12 6371.81 627.641   1
   2  -1 -11 2804.33 350.912   1
  -2   1 -11 3492.40 423.001   1
  -2  -1 -11 2768.03 357.487   1
  -2  -1 -10 11598.9 831.882   1
   2  -1 -10 11846.8 821.120   1
   2   1 -10 11680.1 871.674   1
  -2   1 -10 11944.9 880.819   1
  -2   1  -9 2904.90 364.665   1
   2  -1  -9 2981.89 329.575   1
   2   1  -9 2728.83 352.802   1
  -2  -1  -8 20051.2 1213.24   1
  -2   1  -8 21361.4 1273.29   1
   2   1  -8 21440.8 1270.14   1
   2  -1  -8 20536.2 1190.26   1
  -2   1  -7 1155.28 215.065   1
  -2  -1  -7 1422.93 214.725   1
   2  -1  -7 1513.34 202.451   1
   2  -1  -6 15320.1 861.626   1
   2   1  -6 14778.5 932.418   1
  -2   1  -6 14612.8 935.533   1
  -2  -1  -6 14965.0 890.354   1
   2   1  -5 10490.0 657.440   1
  -2   1  -5 8202.06 623.708   1
   2   1  -4 17767.9 990.864   1
  -2   1  -4 16625.5 987.363   1
  -2  -1  -3 6537.09 412.599   1
   2  -1  -3 6239.53 375.252   1
  -2   1  -3 6284.75 444.092   1
   2   1  -3 5901.94 433.543   1
   2  -1  -2 15596.1 831.648   1
  -2  -1  -2 18180.3 884.298   1
   2  -1  -1 11024.0 580.560   1
  -2   1  -1 10964.8 620.106   1
  -2  -1  -1 11332.1 619.162   1
   2   1  -1 10634.9 625.322   1
  -2   1   0 21328.9 1172.83   1
   2  -1   0 23653.6 1178.20   1
   2   1   0 24498.3 1208.00   1
  -2   1   1 11671.2 607.530   1
  -2  -1   1 10886.6 651.460   1
   2  -1   1 11630.2 638.370   1
   2   1   1 11766.1 639.160   1
   2   1   2 12270.0 673.530   1
  -2   1   2 12241.9 642.702   1
   2   1   3 9043.43 551.489   1
  -2   1   3 9871.00 533.219   1
  -2  -1   3 9408.34 599.219   1
   2  -1   3 9665.99 599.648   1
  -2   1   4 17172.1 888.740   1
  -2  -1   4 17369.4 979.969   1
   2  -1   4 15604.8 956.058   1
  -2  -1   5 9543.78 631.445   1
   2   1   5 8053.94 551.786   1
   2  -1   5 9019.56 618.040   1
  -2   1   6 15526.6 878.169   1
  -2  -1   6 14812.2 947.060   1
   2  -1   6 15061.7 946.512   1
   2   1   7 488.702 129.229   1
   2  -1   7 311.286 137.230   1
  -2   1   7 524.364 127.582   1
   2  -1   8 19171.4 1206.01   1
   2   1   8 19469.9 1162.04   1
  -2  -1   8 19289.0 1211.82   1
  -2   1   8 20323.7 1152.77   1
  -2  -1   9 4344.71 459.241   1
   2  -1   9 4347.87 458.087   1
  -2   1   9 4288.25 411.698   1
   2   1  10 11055.3 804.156   1
   2  -1  10 10758.8 838.850   1
  -2  -1  10 10701.2 838.546   1
  -2   1  10 11651.1 803.008   1
   2  -1  11 3380.44 423.668   1
   2   1  11 3179.38 387.693   1
  -2   1  11 2890.69 362.755   1
  -2  -1  12 5478.22 569.941   1
   2   1  12 5493.42 546.776   1
   2  -1  12 5327.15 565.808   1
  -2   1  12 4751.81 506.850   1
  -2  -1  13 1790.46 336.572   1
   2  -1  13 2191.20 360.977   1
  -2   1  13 1756.65 303.514   1
   2  -1  14 2318.34 387.383   1
   2   1  14 3106.00 426.768   1
  -2   1  14 3084.30 413.623   1
   2  -1  15 527.016 219.922   1
   2   1  15 1254.54 288.279   1
  -2  -1  15 1528.93 324.163   1
  -2   1  15 697.049 232.097   1
   2  -1  16 2705.80 447.978   1
   2   1  16 2806.99 439.573   1
  -2  -1  16 2726.50 447.767   1
   2  -1  17 470.542 222.115   1
  -2  -1  17 634.397 252.419   1
   2  -1  18 3701.09 546.749   1
  -2  -1  18 4079.16 565.919   1
   2  -1  19 338.745 213.760   1
  -2   2 -20 343.328 207.478   1
   2   2 -19 1829.39 391.518   1
  -2   2 -19 1898.50 408.080   1
   2   2 -18 322.752 211.613   1
  -2   2 -18 53.8844 155.662   1
   2   2 -17 1040.28 302.396   1
  -2   2 -17 1923.02 373.444   1
   2   2 -16 2103.52 397.785   1
  -2   2 -15 6288.55 669.039   1
   2   2 -15 5226.04 613.192   1
   2   2 -14 729.222 245.667   1
  -2   2 -14 731.536 241.339   1
   2   2 -13 13028.3 1025.96   1
  -2  -2 -13 14315.8 996.487   1
  -2   2 -13 13509.4 1043.54   1
   2  -2 -13 13160.7 944.069   1
   2  -2 -12 973.338 211.235   1
   2   2 -12 1187.17 270.130   1
  -2  -2 -12 1664.13 274.568   1
  -2   2 -11 13659.1 1014.41   1
  -2  -2 -11 13521.3 926.946   1
  -2   2 -10 3472.51 424.835   1
   2  -2 -10 3096.49 333.438   1
  -2   2  -9 8905.97 760.673   1
   2   2  -9 10797.7 805.634   1
  -2  -2  -9 11449.8 736.773   1
   2  -2  -9 9425.00 661.534   1
   2  -2  -8 503.989 119.480   1
   2   2  -8 434.795 149.340   1
  -2   2  -8 496.874 167.421   1
  -2  -2  -8 554.794 137.555   1
   2   2  -7 22628.9 1302.82   1
   2  -2  -7 20471.1 1121.72   1
  -2   2  -7 22920.8 1304.82   1
  -2  -2  -7 19962.0 1168.77   1
   2   2  -6 5006.34 465.770   1
   2  -2  -6 4859.86 342.195   1
  -2   2  -6 5131.67 463.583   1
  -2  -2  -6 5170.13 392.214   1
   2   2  -5 46121.6 2363.68   1
   2  -2  -5 47516.9 2179.54   1
  -2  -2  -5 40672.8 2228.75   1
  -2   2  -5 48265.0 2371.53   1
   2  -2  -4 2474.08 179.734   1
  -2  -2  -4 2344.67 222.236   1
  -2   2  -4 2827.40 296.827   1
   2   2  -3 62431.0 3071.68   1
  -2  -2  -3 62637.6 2981.56   1
  -2   2  -3 61637.3 3066.14   1
   2  -2  -2 16268.5 844.320   1
   2   2  -2 15835.2 961.804   1
  -2  -2  -2 18935.8 934.494   1
  -2   2  -2 19989.4 992.400   1
   2  -2  -1 23482.8 1093.11   1
   2   2  -1 19356.0 1153.84   1
   2  -2   0 73304.6 3442.79   1
  -2   2   0 72479.6 3446.22   1
  -2   2   1 13137.6 677.620   1
  -2  -2   1 13181.6 759.179   1
   2   2   1 12274.5 718.705   1
  -2  -2   2 16490.9 928.595   1
   2  -2   2 15404.1 901.229   1
  -2   2   2 15985.7 796.223   1
   2   2   2 16321.7 865.253   1
   2  -2   3 56444.8 2851.43   1
   2   2   3 58800.1 2770.20   1
  -2  -2   3 57264.7 2867.98   1
  -2  -2   4 3654.31 355.139   1
  -2   2   4 3232.07 218.932   1
   2  -2   4 3337.23 333.802   1
   2   2   4 3271.59 265.005   1
  -2  -2   5 42904.2 2311.24   1
  -2   2   5 44076.6 2129.32   1
   2  -2   5 47187.7 2325.55   1
   2   2   5 44232.9 2184.92   1
  -2   2   6 3034.89 258.751   1
  -2  -2   6 3574.07 385.243   1
   2  -2   6 4323.16 407.292   1
   2   2   6 3658.34 307.273   1
  -2  -2   7 14658.1 1033.43   1
  -2   2   7 16273.1 904.292   1
   2   2   7 16156.7 944.675   1
   2  -2   7 17755.2 1076.55   1
   2   2   8 373.366 113.592   1
  -2   2   8 330.989 101.087   1
   2  -2   8 63.5241 110.042   1
  -2  -2   8 64.3090 99.7499   1
  -2  -2   9 12769.2 894.890   1
   2  -2   9 11502.6 863.091   1
   2   2   9 10836.9 756.842   1
  -2   2   9 10650.2 726.416   1
   2  -2  10 3248.94 419.380   1
  -2   2  10 3030.92 333.991   1
   2   2  11 19573.1 1167.15   1
   2  -2  11 15930.5 1195.54   1
  -2  -2  11 17885.6 1235.23   1
  -2   2  12 858.968 201.930   1
   2   2  12 701.116 193.383   1
  -2  -2  12 932.462 247.807   1
   2  -2  12 1143.24 268.220   1
   2  -2  13 12652.1 1023.89   1
   2   2  13 13457.9 979.148   1
  -2  -2  13 13573.0 1048.21   1
  -2   2  13 13293.2 950.832   1
  -2  -2  14 376.631 200.880   1
   2  -2  14 892.700 257.736   1
   2  -2  15 5247.67 616.920   1
  -2  -2  15 5534.82 634.752   1
  -2  -2  16 2325.79 423.649   1
  -2  -2  17 2480.27 430.288   1
   2  -2  17 1007.28 292.664   1
  -2  -2  18 111.728 161.130   1
   2  -2  18-54.8639 169.171   1
  -2  -2  19 3344.39 519.387   1
   2  -2  19 2386.60 452.667   1
  -2  -2  20-177.623 214.130   1
   2  -2  20-58.3206 142.254   1
   2   3 -21 577.229 260.768   1
  -2   3 -21 572.320 258.572   1
  -2   3 -20 4714.47 621.440   1
   2   3 -20 4188.41 591.176   1
   2   3 -19 1221.71 333.820   1
  -2   3 -19 501.289 238.314   1
  -2   3 -18 4683.88 603.178   1
   2   3 -18 4070.53 568.383   1
   2   3 -17 1688.42 363.042   1
  -2   3 -17 1738.90 371.576   1
  -2   3 -16 14313.7 1150.68   1
   2   3 -16 15115.5 1176.59   1
   2   3 -15 1926.24 375.576   1
  -2   3 -14 20460.8 1413.17   1
   2   3 -14 20008.7 1408.36   1
  -2   3 -13 2751.44 412.983   1
   2   3 -13 2311.57 387.445   1
  -2  -3 -12 26548.7 1528.70   1
   2   3 -12 25040.8 1638.27   1
  -2   3 -11 3712.23 481.017   1
   2   3 -11 4669.59 522.023   1
   2  -3 -11 3839.99 366.628   1
   2  -3 -10 33117.8 1683.00   1
  -2   3 -10 28451.4 1856.50   1
   2   3 -10 33440.0 1913.93   1
  -2  -3 -10 31880.6 1739.17   1
   2  -3  -9 7013.48 470.915   1
   2   3  -9 8387.84 684.125   1
  -2  -3  -9 7449.88 539.558   1
   2  -3  -8 26165.3 1313.92   1
  -2   3  -8 24632.9 1541.27   1
   2   3  -8 26324.2 1561.38   1
  -2  -3  -8 24930.2 1388.04   1
   2  -3  -7 11275.5 602.911   1
   2   3  -7 11530.4 832.030   1
  -2  -3  -7 10311.6 672.658   1
  -2   3  -7 10251.8 803.018   1
   2   3  -6 47782.5 2560.03   1
  -2  -3  -6 51059.6 2397.82   1
  -2   3  -6 44363.9 2530.04   1
  -2   3  -5 12977.9 880.313   1
   2   3  -5 13364.6 893.990   1
  -2  -3  -4 89646.4 4254.41   1
  -2   3  -4 90374.0 4395.12   1
  -2   3  -3 16132.2 969.858   1
   2   3  -3 16731.7 991.118   1
  -2  -3  -3 15527.8 879.831   1
   2  -3  -2 47315.5 2338.68   1
  -2   3  -2 51178.2 2491.50   1
   2   3  -2 55286.0 2530.06   1
   2   3  -1 7984.01 579.412   1
   2  -3  -1 8790.62 515.937   1
  -2  -3  -1 9653.95 584.103   1
  -2   3  -1 8972.10 575.358   1
   2   3   0 70486.8 3414.67   1
  -2  -3   1 13305.6 798.440   1
  -2   3   1 12767.8 701.951   1
   2  -3   1 12673.7 763.470   1
  -2  -3   2 48790.5 2582.75   1
  -2   3   2 51119.2 2426.32   1
   2  -3   2 54892.2 2587.23   1
   2  -3   3 17717.7 995.162   1
   2   3   3 15647.9 876.386   1
  -2  -3   3 15308.7 981.631   1
   2   3   4 87000.5 4296.50   1
   2  -3   4 100179. 4479.92   1
   2  -3   5 14410.5 949.204   1
  -2  -3   5 14439.8 961.465   1
   2   3   6 43133.1 2171.05   1
   2  -3   6 44971.0 2368.29   1
  -2  -3   6 44909.1 2377.20   1
   2  -3   7 11380.8 822.905   1
   2   3   7 10925.9 657.100   1
  -2   3   7 10270.6 580.725   1
  -2  -3   7 9496.46 778.418   1
   2  -3   8 20299.6 1304.92   1
   2   3   8 20400.9 1138.81   1
  -2  -3   8 19563.4 1294.32   1
  -2   3   8 20255.8 1066.66   1
   2  -3   9 8102.53 717.580   1
  -2  -3   9 7736.59 712.414   1
   2   3   9 8215.86 601.157   1
  -2   3   9 9121.98 562.135   1
  -2  -3  10 32599.7 1921.94   1
   2  -3  10 32216.7 1915.41   1
   2   3  10 30922.8 1738.52   1
  -2   3  10 32660.0 1690.38   1
  -2  -3  11 5001.78 553.712   1
   2  -3  11 5180.33 562.066   1
  -2   3  11 4386.27 403.367   1
   2   3  12 22625.9 1404.00   1
  -2   3  12 24235.9 1369.93   1
  -2  -3  12 23502.2 1549.45   1
   2  -3  13 4132.08 528.264   1
  -2  -3  13 4816.30 571.540   1
   2  -3  14 20192.9 1418.22   1
  -2  -3  15 2803.19 448.925   1
   2  -3  16 13145.0 1072.94   1
  -2  -3  16 11700.8 1037.55   1
  -2  -3  17 2135.02 398.423   1
   2  -3  17 1126.65 323.717   1
   2  -3  18 3924.99 563.055   1
  -2  -3  18 4570.01 611.605   1
  -2  -3  19 982.612 311.136   1
   2  -3  19 738.422 279.648   1
   2  -3  20 4635.49 624.060   1
  -2  -3  20 3959.56 591.288   1
  -2  -3  21 480.315 246.814   1
   2  -3  21 879.100 307.937   1
  -2   4 -20 112.114 161.687   1
   2   4 -20-56.2834 162.341   1
  -2   4 -19 1001.19 305.074   1
   2   4 -19 554.359 244.107   1
  -2   4 -18 218.223 206.413   1
   2   4 -18 327.090 206.260   1
  -2   4 -17 267.375 185.148   1
   2   4 -17 533.207 247.211   1
  -2   4 -16-51.8699 149.703   1
   2   4 -16 259.994 188.083   1
  -2   4 -15 1914.17 378.811   1
   2   4 -15 2730.02 439.388   1
  -2   4 -13 1965.38 362.618   1
   2   4 -13 2269.83 390.751   1
  -2   4 -12 224.491 170.855   1
   2   4 -12 680.803 227.712   1
  -2   4 -10 1487.54 287.952   1
   2   4 -10 1121.28 267.244   1
  -2  -4 -10 1385.71 207.186   1
  -2  -4  -9 1492.29 199.650   1
  -2   4  -9 1494.88 288.038   1
   2   4  -9 1460.54 285.758   1
   2  -4  -9 1300.16 122.703   1
  -2  -4  -8 1493.64 191.142   1
  -2   4  -8 1712.40 298.041   1
   2   4  -8 1422.29 270.365   1
  -2  -4  -7 4830.94 369.113   1
  -2   4  -7 5353.81 532.919   1
  -2   4  -6 1175.43 235.646   1
   2   4  -6 923.409 221.017   1
   2   4  -5 14828.6 989.506   1
  -2   4  -5 14002.9 969.014   1
   2   4  -4 198.170 129.100   1
  -2   4  -4 800.263 184.279   1
   2   4  -3 11485.3 797.101   1
   2  -4  -3 11267.0 594.345   1
  -2  -4  -3 12189.2 715.201   1
  -2   4  -2 1710.82 238.373   1
   2   4  -2 1428.23 228.572   1
   2  -4  -2 1746.80 169.218   1
  -2  -4  -2 1676.10 211.054   1
   2   4  -1 3034.18 320.925   1
  -2   4  -1 2420.64 279.640   1
  -2  -4  -1 3425.67 316.501   1
  -2   4   0 246.175 96.8182   1
  -2  -4   0 103.582 96.2902   1
   2   4   0 278.913 111.152   1
   2  -4   0 200.798 88.0031   1
  -2  -4   1 1290.45 215.810   1
   2  -4   1 1996.93 240.860   1
   2   4   1 1817.98 223.546   1
   2   4   2 1022.83 159.615   1
  -2  -4   2 1215.54 209.647   1
   2  -4   2 1270.23 208.516   1
  -2   4   2 1053.10 128.546   1
  -2   4   3 11412.4 610.005   1
   2   4   3 12502.6 725.206   1
  -2  -4   3 13843.5 864.052   1
  -2  -4   4 1383.76 244.134   1
   2  -4   5 15176.8 1018.03   1
  -2  -4   5 15017.6 1024.48   1
  -2  -4   6 1130.04 245.760   1
   2  -4   6 798.991 212.919   1
   2  -4   7 5818.73 562.866   1
   2   4   7 5285.66 387.734   1
  -2  -4   8 1081.33 247.633   1
   2   4   8 1272.29 171.123   1
   2  -4   8 1025.17 240.119   1
  -2  -4   9 1789.95 321.772   1
   2   4   9 2044.63 233.872   1
   2  -4   9 1890.46 324.383   1
  -2   4   9 1802.75 152.451   1
   2   4  10 1083.82 181.001   1
  -2  -4  10 1027.18 260.015   1
   2  -4  10 1016.73 249.038   1
  -2  -4  12 93.5526 144.740   1
   2  -4  12 508.369 214.094   1
  -2  -4  13 1902.99 378.115   1
   2  -4  13 3070.68 445.918   1
  -2  -4  15 1781.71 372.033   1
   2  -4  15 2104.92 393.813   1
   2  -4  16 422.471 223.792   1
  -2  -4  17 885.932 290.849   1
   2  -4  17 434.207 223.169   1
  -2  -4  18 396.984 223.927   1
   2  -4  18 556.301 250.951   1
  -2  -4  19 982.711 312.059   1
   2  -4  19 1019.85 318.218   1
  -2  -4  20 58.6512 169.163   1
   2  -4  20-57.2307 165.066   1
   2   5 -19 55.1886 147.547   1
  -2   5 -19 273.923 207.012   1
  -2   5 -18 3877.90 546.032   1
   2   5 -18 3542.91 528.577   1
   2   5 -17 536.748 242.495   1
  -2   5 -17 538.695 243.365   1
   2   5 -16 3270.02 498.982   1
  -2   5 -16 3070.30 490.586   1
   2   5 -15 412.659 218.713   1
  -2   5 -15 465.253 219.186   1
  -2   5 -14 5480.54 631.564   1
   2   5 -14 5483.18 638.921   1
   2   5 -13 733.775 258.998   1
  -2   5 -13 1025.13 284.545   1
  -2   5 -12 6654.14 691.234   1
   2   5 -12 7018.25 709.138   1
   2   5 -11 1145.24 277.587   1
  -2   5 -11 908.890 266.380   1
  -2   5 -10 8382.87 765.822   1
   2   5 -10 8070.59 751.993   1
   2   5  -9 1818.21 332.707   1
  -2   5  -9 1751.59 318.840   1
   2   5  -8 11956.6 941.537   1
  -2   5  -8 12276.3 945.391   1
   2   5  -7 3189.21 417.698   1
  -2   5  -7 2530.56 370.036   1
   2   5  -6 16414.3 1128.03   1
   2   5  -5 4986.40 516.880   1
  -2   5  -5 5586.31 535.321   1
   2   5  -4 8384.88 700.834   1
  -2   5  -4 9504.99 722.049   1
  -2  -5  -4 8761.65 587.581   1
   2  -5  -3 886.522 113.054   1
  -2  -5  -3 818.092 159.604   1
  -2   5  -3 712.667 180.221   1
   2   5  -3 1077.24 212.612   1
  -2  -5  -2 27412.2 1489.95   1
   2   5  -2 26602.7 1550.76   1
  -2  -5  -1 4737.48 425.719   1
  -2   5  -1 4445.75 417.208   1
   2  -5  -1 4990.86 391.721   1
  -2  -5   0 29342.2 1593.48   1
  -2   5   0 27953.8 1529.55   1
   2  -5   0 27561.7 1531.01   1
   2   5   0 28651.0 1576.18   1
   2   5   1 4759.88 420.843   1
  -2   5   1 4562.98 380.138   1
   2  -5   1 4945.06 433.930   1
  -2  -5   2 22855.2 1416.77   1
   2   5   2 25463.7 1355.89   1
   2   5   3 1970.77 232.603   1
  -2  -5   3 1740.83 284.975   1
   2  -5   3 1584.13 263.469   1
  -2   5   3 2161.67 182.149   1
  -2  -5   4 8420.23 715.216   1
   2   5   4 9810.84 607.241   1
   2  -5   4 8617.75 712.304   1
  -2  -5   5 5551.37 550.506   1
   2  -5   5 5018.38 522.088   1
  -2  -5   6 17535.8 1197.69   1
  -2  -5   7 2196.59 349.075   1
  -2  -5   8 12666.2 992.004   1
   2  -5   8 13009.5 991.363   1
   2  -5   9 2017.48 341.839   1
  -2  -5   9 1710.84 335.512   1
  -2  -5  10 8090.47 755.926   1
   2  -5  10 7117.26 714.177   1
   2  -5  11 1256.26 299.507   1
  -2  -5  11 854.644 252.687   1
  -2  -5  12 5848.87 640.601   1
   2  -5  12 5012.15 598.522   1
   2  -5  13 646.749 239.162   1
  -2  -5  13 1015.07 295.002   1
  -2  -5  14 5375.79 636.233   1
   2  -5  14 4197.39 562.463   1
   2  -5  15 262.678 190.328   1
  -2  -5  15 267.815 210.876   1
  -2  -5  16 3618.27 545.378   1
   2  -5  16 3932.14 555.743   1
  -2  -5  17 446.907 243.984   1
   2  -5  17 164.697 189.755   1
  -2  -5  18 3353.29 525.156   1
   2  -5  18 3231.39 508.438   1
  -2  -5  19 517.578 251.103   1
   2  -5  19 56.0871 173.422   1
   2   6 -18 872.695 289.333   1
  -2   6 -18 1240.81 315.026   1
  -2   6 -17 5822.28 676.685   1
   2   6 -17 5279.38 658.175   1
   2   6 -16 1118.30 316.371   1
  -2   6 -16 1017.27 307.144   1
  -2   6 -15 8189.09 809.539   1
   2   6 -15 7292.64 773.901   1
  -2   6 -13 10527.4 939.933   1
   2   6 -13 10603.2 936.570   1
   2   6 -12 492.860 224.341   1
  -2   6 -12 1090.30 288.065   1
  -2   6 -11 18019.5 1264.56   1
   2   6 -11 15107.3 1195.15   1
   2   6 -10 418.702 197.922   1
  -2   6 -10 651.280 233.666   1
   2   6  -9 18912.4 1327.34   1
  -2   6  -8 1813.06 333.029   1
  -2   6  -7 25295.2 1646.29   1
   2   6  -7 27872.9 1685.14   1
   2   6  -6 2226.48 346.646   1
  -2   6  -6 1574.33 303.533   1
  -2  -6  -5 32189.2 1691.44   1
  -2   6  -5 34530.5 1930.34   1
   2   6  -5 31241.0 1897.91   1
  -2  -6  -4 1767.10 231.739   1
  -2   6  -4 2137.90 321.413   1
   2  -6  -4 1807.38 149.094   1
   2   6  -3 30932.4 1716.82   1
  -2  -6  -3 27193.3 1563.04   1
  -2   6  -3 28540.5 1675.29   1
   2  -6  -2 4875.94 396.559   1
  -2  -6  -2 5225.26 463.057   1
   2   6  -2 5207.57 505.994   1
  -2   6  -2 4832.52 483.004   1
   2  -6  -1 43927.0 2294.78   1
  -2  -6  -1 42371.5 2353.82   1
   2   6  -1 45898.3 2407.18   1
  -2   6  -1 47295.4 2387.00   1
  -2   6   0 3347.29 366.086   1
   2   6   0 4710.18 442.374   1
   2  -6   0 4530.30 415.227   1
  -2  -6   0 3881.76 416.898   1
   2   6   1 43493.3 2288.57   1
  -2   6   1 42676.2 2216.25   1
  -2  -6   1 42881.1 2332.71   1
   2  -6   1 43626.3 2306.50   1
   2   6   2 3407.13 367.682   1
  -2  -6   2 4159.13 447.385   1
  -2   6   2 4072.02 344.622   1
   2  -6   2 4634.43 457.097   1
  -2  -6   3 31136.2 1725.73   1
   2   6   3 27361.0 1557.67   1
   2  -6   3 28118.1 1676.55   1
   2  -6   4 928.514 224.278   1
  -2   6   4 971.001 99.8856   1
   2   6   4 783.904 156.099   1
   2  -6   5 34718.2 1938.97   1
   2   6   5 32667.2 1687.73   1
  -2  -6   5 30035.0 1895.29   1
  -2  -6   6 1155.57 266.037   1
   2  -6   6 802.932 227.499   1
  -2  -6   7 27615.6 1714.14   1
   2  -6   7 26469.7 1688.15   1
   2  -6   8 1276.65 297.652   1
  -2  -6   9 21971.8 1464.63   1
   2  -6   9 20150.5 1420.69   1
  -2  -6  10 483.802 218.570   1
  -2  -6  11 13516.7 1094.06   1
   2  -6  11 13794.3 1096.82   1
  -2  -6  12 563.811 224.029   1
   2  -6  12 100.724 165.418   1
  -2  -6  13 11342.1 987.088   1
   2  -6  13 10735.7 966.499   1
  -2  -6  15 9664.51 893.674   1
   2  -6  15 7268.38 790.869   1
  -2  -6  16 999.460 310.865   1
   2  -6  16 655.342 268.816   1
  -2  -6  17 5399.33 678.494   1
   2  -6  17 6439.10 720.756   1
  -2  -6  18 510.545 239.929   1
   2  -6  18 166.221 181.761   1
   2   7 -16 431.353 221.120   1
  -2   7 -16 585.887 247.404   1
   2   7 -14 210.482 199.619   1
  -2   7 -14 636.510 265.661   1
   2   7 -13 207.390 188.341   1
  -2   7 -13 576.538 229.271   1
   2   7 -12 101.900 147.872   1
  -2   7 -12 723.068 258.537   1
  -2   7 -11 202.274 165.636   1
   2   7  -9 190.555 180.344   1
  -2   7  -9 384.801 216.568   1
   2   7  -8 1111.05 280.861   1
  -2   7  -8 1072.58 278.256   1
   2   7  -7 1076.46 272.265   1
   2   7  -6 996.404 259.296   1
  -2   7  -6 1252.01 282.983   1
  -2   7  -5 3218.57 437.685   1
   2   7  -5 2947.66 416.170   1
  -2   7  -4 626.689 206.156   1
   2   7  -4 438.243 180.650   1
  -2   7  -3 1541.01 281.111   1
   2   7  -3 1178.93 256.333   1
  -2   7  -2 269.120 142.820   1
   2   7  -2 399.126 173.066   1
   2   7  -1 242.859 141.575   1
  -2  -7  -1 32.1682 99.2730   1
  -2   7  -1 61.7135 106.453   1
   2  -7  -1 51.7467 84.7180   1
  -2   7   0 2224.49 301.155   1
  -2  -7   0 2409.92 337.217   1
   2  -7   0 2149.42 299.785   1
   2   7   0 1863.44 299.462   1
   2   7   1 92.8267 101.209   1
  -2   7   1 49.5703 81.0769   1
  -2  -7   1 35.8119 103.305   1
   2  -7   1-31.9067 92.0432   1
  -2   7   2 211.609 98.0022   1
  -2  -7   2-148.947 128.467   1
   2  -7   2 173.449 125.526   1
   2   7   3 1274.64 221.778   1
  -2  -7   3 1791.72 312.547   1
   2  -7   3 1198.32 262.538   1
  -2  -7   4-40.6829 99.2190   1
   2  -7   4 199.396 156.777   1
  -2  -7   5 2245.91 369.085   1
   2  -7   5 3111.17 424.893   1
  -2  -7   6 800.775 237.689   1
   2  -7   6 1452.57 303.642   1
  -2  -7   7 788.496 255.353   1
  -2  -7   8 1103.89 286.169   1
   2  -7   8 1093.19 288.179   1
  -2  -7   9 296.683 202.070   1
   2  -7   9 245.127 185.549   1
  -2  -7  11 624.139 255.725   1
   2  -7  11 824.504 265.566   1
  -2  -7  12 424.684 209.755   1
   2  -7  12 525.919 237.359   1
  -2  -7  13 432.170 221.885   1
   2  -7  13 694.954 248.617   1
  -2  -7  14-54.8273 179.312   1
   2  -7  14 108.291 186.661   1
  -2  -7  16 279.855 203.103   1
   2  -7  16 494.347 240.135   1
  -2   8 -15 1663.69 376.433   1
   2   8 -15 2281.90 424.386   1
  -2   8 -14 426.799 218.586   1
   2   8 -14 486.010 236.376   1
  -2   8 -13 3438.09 504.899   1
   2   8 -13 3052.04 497.048   1
  -2   8 -12 105.022 162.604   1
   2   8 -12 635.358 258.561   1
  -2   8 -11 4213.48 568.515   1
   2   8 -11 4229.74 558.982   1
  -2   8 -10 664.972 237.660   1
   2   8 -10 308.674 211.060   1
  -2   8  -9 6265.61 679.396   1
   2   8  -9 5853.41 669.774   1
  -2   8  -8-48.9250 131.025   1
   2   8  -8 542.994 234.775   1
  -2   8  -7 7943.38 779.216   1
   2   8  -7 8592.28 805.364   1
  -2   8  -6 1099.60 290.392   1
   2   8  -6 886.139 263.086   1
  -2   8  -5 8661.58 785.822   1
  -2   8  -4 1766.79 334.341   1
   2   8  -4 2410.95 384.753   1
   2   8  -3 9524.62 835.415   1
  -2   8  -3 10601.7 850.763   1
   2   8  -2 1229.08 273.761   1
  -2  -8   2 1219.66 284.365   1
   2  -8   3 10700.3 883.521   1
  -2  -8   3 11251.7 917.214   1
  -2  -8   4 2426.10 396.042   1
   2  -8   4 2566.44 398.853   1
   2  -8   5 8366.38 780.823   1
  -2  -8   6 717.178 246.760   1
   2  -8   6 755.858 249.248   1
   2  -8   7 8107.80 773.893   1
  -2  -8   7 6711.20 714.526   1
  -2  -8   8 50.5492 145.870   1
   2  -8   8 150.718 154.976   1
   2  -8   9 5147.23 632.890   1
  -2  -8   9 6270.15 684.755   1
  -2  -8  10 317.868 224.869   1
   2  -8  10 682.857 263.424   1
  -2  -8  11 4266.14 565.063   1
   2  -8  11 3472.18 531.594   1
  -2  -8  12 383.285 231.936   1
   2  -8  12 433.190 221.660   1
   2  -8  13 3776.90 540.142   1
  -2  -8  13 4097.69 575.003   1
  -2  -8  14 335.082 228.210   1
   2  -8  14 275.900 190.719   1
  -2  -8  15 2584.69 456.319   1
   2  -8  15 1608.76 385.156   1
  -2   9 -14 1864.08 392.009   1
   2   9 -13 824.664 281.758   1
  -2   9 -13 54.5987 158.629   1
  -2   9 -12 3531.98 534.375   1
   2   9 -11 1355.05 334.267   1
  -2   9 -11 1237.89 321.458   1
  -2   9 -10 5909.33 679.582   1
   2   9 -10 5527.93 661.398   1
   2   9  -9 1748.26 374.280   1
  -2   9  -9 1837.33 379.758   1
  -2   9  -8 5061.69 629.943   1
   2   9  -8 6691.38 710.968   1
   2   9  -7 2624.66 443.685   1
   2   9  -6 4024.44 551.228   1
  -2   9  -6 4997.38 589.656   1
   2   9  -5 1180.37 293.693   1
  -2  -9   6 5616.05 652.015   1
  -2  -9   7 2941.09 470.307   1
   2  -9   8 5067.41 619.831   1
  -2  -9   8 4377.44 583.696   1
   2  -9   9 2226.87 419.642   1
  -2  -9   9 1680.09 374.788   1
   2  -9  10 5012.52 639.685   1
  -2  -9  10 6030.68 685.750   1
  -2  -9  11 1051.02 306.524   1
   2  -9  11 1392.20 347.819   1
   2  -9  12 3255.01 518.678   1
  -2  -9  13 168.554 194.761   1
   2  -9  13 733.080 275.676   1
   2  -9  14 1809.69 393.735   1
   2  10 -12 226.256 195.039   1
  -2  10 -12-56.5859 151.159   1
   2  10 -11 169.362 194.767   1
   2  10 -10 224.478 203.161   1
  -2 -10  11 57.6099 177.651   1
  -2 -10  12 57.6098 166.180   1
  -3   0 -17 50.5955 156.021   1
  -3   0 -16 48.4701 149.535   1
   3   0 -16 188.537 170.491   1
   3   0 -15 267.422 168.752   1
  -3   0 -14-86.7222 133.723   1
   3   0 -14 209.706 158.405   1
  -3   0 -13-40.4263 107.964   1
   3   0 -13-39.2766 104.895   1
   3   0 -12 36.5880 112.826   1
  -3   0 -12-112.620 129.422   1
   3   0 -11-67.6261 110.606   1
  -3   0 -11-35.0680 101.171   1
   3   0 -10 216.824 126.424   1
  -3   0 -10-32.6713 106.944   1
   3   0  -9 28.2272 87.0966   1
  -3   0  -9 122.294 105.447   1
  -3   0  -8-55.4975 104.819   1
   3   0  -7 91.1723 96.3233   1
  -3   0  -6-67.1078 80.9351   1
   3   0  -5-52.9737 79.3718   1
  -3   0  -5 19.9940 72.2943   1
  -3   0  -4 52.8690 92.2067   1
   3   0  -4 109.070 97.6437   1
  -3   0  -3-15.3414 81.9469   1
   3   0  -3 83.2406 81.4602   1
  -3   0  -2-26.8440 67.0623   1
   3   0  -1 35.5342 75.3086   1
   3   0   0 11.4095 71.4521   1
  -3   0   0 12.0649 73.2308   1
  -3   0   1 74.4969 81.2823   1
   3   0   2-76.8442 76.5515   1
   3   0   3-43.8301 76.3955   1
  -3   0   3-14.3475 82.7744   1
   3   0   4 49.6771 86.5848   1
  -3   0   4-96.2938 89.2221   1
   3   0   5 56.9447 74.6957   1
  -3   0   5 108.743 90.6123   1
   3   0   6 86.0566 81.2827   1
  -3   0   6 20.5757 80.9117   1
   3   0   8 81.1422 97.8613   1
   3   0   9 60.3308 98.6541   1
  -3   0   9-29.3580 84.6764   1
   3   0  10-32.7088 100.856   1
  -3   0  10 64.6700 99.7032   1
   3   0  11-35.3861 102.074   1
  -3   0  11-35.2621 108.737   1
   3   0  12-38.1965 117.786   1
  -3   0  12-38.1563 101.902   1
   3   0  13-41.3276 119.213   1
  -3   0  13-41.0076 126.455   1
   3   0  14-177.218 160.263   1
  -3   0  14-43.7897 117.036   1
  -3   0  15-46.4506 133.990   1
   3   0  16 49.4402 132.019   1
  -3   0  16-49.0302 151.178   1
   3   0  17 103.766 159.975   1
  -3   0  17-102.985 158.770   1
   3   0  18 216.125 195.601   1
  -3   1 -19 7838.82 812.358   1
   3   1 -18 957.668 292.529   1
  -3   1 -18 742.391 261.362   1
   3   1 -17 6898.94 728.151   1
   3   1 -16 2100.25 387.431   1
  -3   1 -16 1924.38 368.320   1
   3   1 -15 12267.3 963.659   1
  -3  -1 -15 10894.3 911.595   1
   3   1 -14 1949.40 344.868   1
   3  -1 -14 1769.88 314.453   1
  -3  -1 -14 1791.36 328.673   1
  -3  -1 -13 15281.0 1112.29   1
  -3   1 -13 17297.0 1187.59   1
   3   1 -13 16176.4 1160.42   1
   3  -1 -13 15739.4 1104.22   1
  -3   1 -12 1578.90 298.920   1
   3  -1 -12 1273.71 248.177   1
   3   1 -12 1181.51 265.590   1
  -3  -1 -12 1684.39 291.675   1
  -3  -1 -11 27370.6 1608.67   1
  -3   1 -11 25234.7 1617.99   1
   3  -1 -11 27986.2 1588.71   1
  -3  -1 -10 4562.17 492.366   1
   3  -1 -10 6497.27 529.941   1
   3   1 -10 5637.68 548.605   1
  -3   1  -9 61868.8 3040.87   1
  -3  -1  -9 61963.1 2994.96   1
   3   1  -9 53625.0 2981.66   1
   3  -1  -9 54385.2 2912.51   1
  -3   1  -8 6596.42 564.919   1
   3  -1  -8 5495.57 473.346   1
   3   1  -8 6470.42 551.862   1
  -3  -1  -7 45781.1 2456.97   1
  -3   1  -7 48063.8 2522.14   1
   3   1  -7 46508.2 2497.78   1
   3  -1  -7 51179.1 2438.75   1
  -3  -1  -6 8452.90 597.240   1
   3   1  -6 8673.85 629.218   1
   3  -1  -6 8121.91 556.334   1
  -3  -1  -5 19666.8 1127.70   1
  -3   1  -5 19200.2 1160.34   1
   3  -1  -5 20140.3 1086.08   1
   3   1  -5 21270.1 1173.45   1
  -3  -1  -4 7348.04 516.961   1
   3   1  -4 7866.90 551.294   1
  -3   1  -4 7691.62 556.625   1
   3   1  -3 57897.8 2750.18   1
  -3  -1  -3 54309.1 2704.16   1
  -3   1  -3 57113.2 2749.64   1
   3  -1  -3 53938.7 2664.29   1
  -3   1  -2 24089.5 1361.30   1
   3  -1  -2 27341.0 1324.52   1
   3   1  -2 26516.7 1379.98   1
   3   1  -1 45518.2 2208.23   1
   3  -1  -1 43882.1 2159.29   1
   3  -1   0 3733.06 285.228   1
  -3   1   0 4082.08 298.001   1
  -3  -1   1 43996.6 2234.58   1
  -3   1   1 45907.2 2191.38   1
   3  -1   2 20062.3 1134.80   1
  -3  -1   2 20661.2 1159.48   1
  -3   1   2 23001.5 1116.00   1
  -3   1   3 68244.2 3304.41   1
  -3  -1   3 70804.0 3383.89   1
   3  -1   3 70615.2 3368.94   1
   3   1   3 68390.7 3328.71   1
   3  -1   4 5876.89 444.474   1
  -3  -1   4 4705.17 415.567   1
   3   1   4 5341.28 399.944   1
   3  -1   5 19592.8 1131.29   1
  -3   1   5 18521.6 1051.54   1
  -3  -1   5 20271.5 1141.77   1
   3   1   5 19290.5 1082.20   1
  -3   1   6 6712.09 509.866   1
  -3  -1   6 8032.52 599.747   1
   3   1   6 8560.28 569.731   1
   3   1   7 38944.2 1992.45   1
   3  -1   7 39763.8 2056.02   1
  -3   1   7 34662.9 1939.01   1
  -3  -1   7 38809.2 2052.77   1
   3  -1   8 6542.85 579.333   1
  -3  -1   8 6845.44 591.508   1
  -3   1   8 6863.50 531.032   1
   3   1   9 65473.4 3116.25   1
   3  -1   9 61607.1 3150.73   1
  -3  -1   9 56673.9 3126.27   1
  -3   1   9 58062.4 3051.53   1
   3   1  10 6443.94 583.928   1
   3  -1  10 7828.61 654.101   1
  -3   1  10 6606.71 573.831   1
  -3  -1  10 6681.31 625.411   1
   3   1  11 24426.7 1522.40   1
  -3   1  11 26371.8 1528.96   1
   3   1  12 1592.82 295.495   1
  -3   1  12 2154.99 324.839   1
   3  -1  12 1776.36 314.529   1
  -3  -1  12 2334.78 359.888   1
  -3  -1  13 11508.0 980.582   1
  -3   1  13 14132.0 999.718   1
   3  -1  13 12677.7 1010.74   1
   3   1  13 14131.6 1009.58   1
  -3  -1  14 3043.69 439.704   1
  -3   1  14 3016.23 422.280   1
   3   1  14 2387.28 393.247   1
  -3   1  15 11964.8 984.914   1
  -3  -1  15 12744.4 1040.39   1
   3   1  15 12220.3 1006.07   1
   3  -1  15 14614.2 1089.05   1
   3  -1  16 2724.85 440.876   1
  -3  -1  16 2805.06 455.515   1
  -3  -1  17 5740.98 669.240   1
   3  -1  18 544.803 247.219   1
  -3  -1  18 994.304 308.926   1
   3  -1  19 7611.78 812.738   1
  -3   2 -20 5072.73 645.233   1
   3   2 -19 1002.58 306.644   1
  -3   2 -19 884.855 292.331   1
   3   2 -18 7510.71 769.196   1
  -3   2 -18 5617.79 677.708   1
   3   2 -17 521.397 221.289   1
  -3   2 -17 463.428 232.538   1
   3   2 -16 8235.95 806.429   1
   3   2 -15 579.737 230.945   1
  -3   2 -15 531.051 218.453   1
  -3  -2 -14 13201.8 957.490   1
  -3   2 -14 11389.9 962.671   1
   3   2 -14 10594.9 936.721   1
   3  -2 -13 1342.98 260.384   1
   3   2 -13 2423.18 386.803   1
  -3  -2 -13 1901.93 314.333   1
  -3   2 -12 27511.3 1719.15   1
   3  -2 -12 26814.2 1592.12   1
   3   2 -12 25978.4 1696.46   1
  -3  -2 -12 30322.7 1676.94   1
  -3   2 -11 4923.10 532.394   1
   3   2 -11 5162.38 548.112   1
  -3  -2 -11 4422.59 468.562   1
  -3   2 -10 49893.9 2522.43   1
  -3  -2 -10 46538.2 2411.39   1
   3  -2 -10 41907.7 2320.18   1
   3   2 -10 43649.8 2474.96   1
   3   2  -9 1206.93 251.201   1
   3  -2  -9 1240.51 195.686   1
  -3   2  -9 1710.37 288.119   1
  -3   2  -8 37204.3 2100.20   1
  -3  -2  -8 40084.0 2031.93   1
   3  -2  -8 35386.2 1937.80   1
   3   2  -8 41470.8 2141.14   1
   3  -2  -7 489.430 108.243   1
   3   2  -7 501.667 168.109   1
  -3  -2  -7 254.849 110.048   1
  -3   2  -7 266.507 138.114   1
  -3  -2  -6 53752.9 2676.39   1
  -3   2  -6 51700.7 2762.44   1
   3   2  -6 54752.1 2774.30   1
  -3  -2  -5 4143.44 356.577   1
   3  -2  -5 4356.74 308.192   1
  -3  -2  -4 69160.5 3154.17   1
   3  -2  -4 63570.0 3066.12   1
   3   2  -4 59261.7 3204.63   1
  -3   2  -4 67017.4 3234.84   1
   3   2  -3 5992.58 486.844   1
   3  -2  -3 6523.59 391.744   1
  -3   2  -3 6446.09 494.311   1
  -3   2  -2 71706.2 3481.42   1
  -3  -2  -2 69310.3 3452.54   1
   3  -2  -2 74487.1 3379.86   1
   3   2  -2 68673.8 3489.50   1
  -3  -2  -1 3046.11 299.102   1
  -3   2  -1 3703.85 310.468   1
   3   2  -1 4002.31 337.561   1
   3   2   0 114445. 5137.31   1
  -3  -2   0 102107. 5128.69   1
  -3   2   1 3353.16 255.748   1
  -3  -2   1 3307.09 314.201   1
   3  -2   1 3122.41 280.005   1
   3   2   1 2907.96 282.339   1
  -3  -2   2 68796.1 3508.63   1
   3  -2   2 73753.9 3486.63   1
   3   2   2 72626.0 3461.78   1
  -3  -2   3 7628.51 537.179   1
  -3   2   3 6197.19 397.491   1
   3   2   3 6727.01 460.052   1
   3  -2   3 6472.22 493.630   1
  -3  -2   4 61209.5 2953.36   1
   3   2   4 60821.0 2849.31   1
   3  -2   4 60747.6 2937.31   1
  -3   2   4 54546.1 2775.77   1
  -3   2   5 2807.31 238.254   1
   3   2   5 2813.25 272.493   1
   3  -2   6 51955.8 2667.62   1
  -3  -2   6 49175.6 2660.34   1
   3   2   6 51926.6 2557.40   1
  -3   2   7 572.765 122.798   1
  -3  -2   7 337.610 148.018   1
   3   2   7 611.232 142.733   1
   3  -2   7 650.278 184.023   1
   3  -2   8 41364.5 2243.73   1
   3   2   8 40551.0 2132.16   1
  -3  -2   8 41242.5 2255.29   1
  -3   2   8 40318.3 2080.96   1
  -3   2   9 826.787 162.050   1
  -3  -2   9 753.669 211.070   1
   3  -2   9 1243.67 253.173   1
   3   2  10 51620.4 2561.73   1
   3  -2  10 45973.2 2616.43   1
  -3  -2  10 47513.0 2643.77   1
  -3   2  10 47278.4 2485.35   1
   3   2  11 4549.38 464.396   1
   3  -2  11 4233.52 495.621   1
  -3  -2  11 4178.44 498.415   1
   3   2  12 28879.3 1716.02   1
   3  -2  12 30322.3 1818.60   1
  -3   2  12 29235.0 1680.22   1
  -3  -2  12 28308.0 1797.58   1
   3   2  13 1228.03 261.734   1
  -3  -2  13 1283.11 308.243   1
  -3   2  13 970.735 224.975   1
   3  -2  14 11904.9 1009.97   1
   3   2  14 14364.7 1023.49   1
  -3  -2  14 12125.9 1026.51   1
   3  -2  15 295.793 186.521   1
  -3  -2  15 201.143 182.172   1
  -3  -2  16 7236.23 763.223   1
   3  -2  17 957.571 291.155   1
  -3  -2  17 271.681 206.868   1
   3  -2  18 6355.35 715.120   1
  -3  -2  18 6619.72 742.070   1
   3  -2  19 620.524 271.145   1
  -3  -2  19 1155.23 329.726   1
   3  -2  20 4174.34 589.705   1
  -3   3 -21 461.474 244.452   1
  -3   3 -20 56.8177 151.767   1
   3   3 -20 114.257 176.190   1
  -3   3 -19-276.891 200.311   1
   3   3 -19 55.8931 161.318   1
  -3   3 -18 53.9464 166.377   1
   3   3 -18 109.070 178.390   1
  -3   3 -17-52.1819 160.913   1
   3   3 -17-52.9103 128.997   1
  -3   3 -16 50.4294 155.509   1
   3   3 -16 51.2802 136.951   1
  -3   3 -15 539.373 221.760   1
  -3   3 -14 427.293 201.027   1
   3   3 -14 239.132 173.587   1
  -3   3 -13 1005.24 276.645   1
  -3  -3 -12 569.529 170.634   1
  -3   3 -12 437.296 203.637   1
  -3  -3 -11 831.451 195.226   1
   3  -3 -11 949.987 176.122   1
   3   3 -11 877.839 239.802   1
  -3   3 -11 581.131 200.853   1
   3   3 -10-39.6167 114.264   1
   3  -3 -10 19.0900 65.8110   1
  -3   3 -10 39.2262 104.746   1
   3  -3  -9 1286.66 176.451   1
  -3  -3  -9 1488.55 230.027   1
   3   3  -9 1418.29 277.352   1
  -3   3  -9 1612.49 289.632   1
  -3   3  -8 2016.79 317.583   1
   3   3  -8 2727.58 368.118   1
  -3  -3  -8 2527.75 288.567   1
  -3  -3  -7 2043.39 248.589   1
   3   3  -7 2324.04 327.925   1
  -3   3  -7 2401.63 334.522   1
   3  -3  -7 2362.92 203.874   1
   3   3  -6 914.779 199.471   1
   3  -3  -6 776.950 102.408   1
  -3  -3  -6 509.634 128.332   1
  -3   3  -6 770.519 188.566   1
   3   3  -5 1694.45 264.772   1
   3  -3  -5 1423.67 130.319   1
  -3  -3  -5 1427.63 193.804   1
  -3   3  -5 1965.11 274.821   1
   3   3  -4 1194.43 215.454   1
  -3  -3  -4 1136.74 169.078   1
   3  -3  -4 1019.03 104.230   1
   3  -3  -3 6337.58 369.254   1
  -3   3  -3 5723.07 493.768   1
   3   3  -3 6080.15 508.928   1
  -3  -3  -3 6633.41 470.453   1
  -3   3  -2 2029.19 254.004   1
   3  -3  -2 2073.24 183.614   1
   3   3  -2 1966.39 259.742   1
  -3  -3  -2 2190.65 253.614   1
   3   3  -1 1404.70 211.368   1
  -3   3  -1 1548.84 205.457   1
  -3  -3  -1 1596.57 213.194   1
  -3  -3   0 3814.54 349.315   1
   3   3   0 3090.64 313.023   1
   3  -3   0 3229.96 287.830   1
  -3   3   0 3615.91 303.135   1
   3  -3   1 1220.54 185.000   1
   3   3   1 1472.93 197.595   1
  -3  -3   1 1180.53 198.499   1
   3   3   2 1601.53 209.882   1
  -3   3   2 1892.19 174.723   1
   3  -3   2 2079.25 246.273   1
  -3  -3   2 1497.17 237.123   1
   3  -3   3 5845.66 468.269   1
  -3   3   3 5128.17 319.076   1
   3   3   3 4863.15 390.073   1
  -3  -3   3 4575.99 439.262   1
  -3   3   4 1211.57 114.315   1
  -3  -3   4 1246.42 224.901   1
   3   3   4 1096.32 169.055   1
  -3   3   5 1652.74 140.646   1
   3  -3   5 1869.70 271.518   1
   3   3   5 1281.05 182.965   1
  -3  -3   5 1937.86 277.525   1
  -3   3   6 588.470 92.8927   1
   3   3   6 659.500 132.546   1
  -3  -3   6 315.933 131.724   1
  -3  -3   7 2314.90 330.569   1
  -3   3   7 2145.62 199.093   1
   3  -3   7 2684.04 352.771   1
   3   3   7 2071.03 246.305   1
  -3  -3   8 2847.65 387.588   1
   3  -3   8 2474.63 355.822   1
   3   3   8 2558.99 283.478   1
   3   3   9 1395.08 217.957   1
  -3   3   9 1562.98 193.652   1
   3  -3   9 1274.36 269.751   1
  -3  -3   9 1359.53 278.986   1
   3  -3  10 160.511 138.388   1
  -3   3  10 19.8074 61.1998   1
  -3  -3  10 206.010 149.020   1
   3  -3  11 1017.74 249.392   1
   3   3  11 1026.37 212.796   1
  -3  -3  11 1043.43 259.812   1
  -3   3  11 1135.12 191.467   1
   3  -3  12 44.6098 138.118   1
   3   3  12 447.422 163.890   1
   3  -3  13 1211.78 303.116   1
   3   3  13 1711.26 287.021   1
  -3  -3  13 1146.98 292.470   1
  -3  -3  14 547.566 224.972   1
   3  -3  14 485.479 212.994   1
  -3  -3  16-160.628 175.254   1
   3  -3  16-156.296 170.536   1
  -3  -3  17 55.1374 147.252   1
   3  -3  17 53.5063 164.998   1
  -3  -3  18 169.854 185.179   1
   3  -3  18-55.0253 169.680   1
  -3  -3  19 115.945 199.850   1
   3  -3  19-56.3830 137.442   1
  -3  -3  20 59.0965 170.709   1
   3  -3  20 346.026 208.727   1
  -3  -3  21 179.424 195.717   1
   3  -3  21 117.644 202.894   1
  -3   4 -20 3825.52 553.974   1
   3   4 -20 3582.15 545.441   1
   3   4 -19 335.210 202.400   1
  -3   4 -19 222.081 191.821   1
   3   4 -18 4605.07 611.887   1
  -3   4 -18 5097.91 626.039   1
   3   4 -17 588.847 242.237   1
  -3   4 -17 635.427 246.505   1
   3   4 -16 9335.48 886.768   1
  -3   4 -16 10241.3 916.594   1
  -3   4 -15 1595.56 351.376   1
  -3   4 -14 16510.4 1236.88   1
   3   4 -13 2140.44 382.082   1
  -3   4 -13 2589.23 414.984   1
   3   4 -12 17728.6 1301.83   1
  -3   4 -12 19434.7 1332.56   1
   3   4 -11 307.729 180.297   1
  -3   4 -11 525.024 203.226   1
  -3   4 -10 20428.4 1424.76   1
   3   4 -10 21432.7 1442.93   1
  -3  -4 -10 23352.8 1300.19   1
  -3  -4  -9 2769.36 294.264   1
  -3   4  -9 2224.25 349.176   1
   3   4  -9 1878.81 325.979   1
  -3   4  -8 30672.3 1890.87   1
   3   4  -8 34147.3 1936.54   1
  -3  -4  -8 32814.7 1732.93   1
   3   4  -7 4531.34 493.527   1
  -3  -4  -7 4251.14 372.165   1
  -3   4  -6 60777.6 3097.52   1
  -3  -4  -6 56564.2 2905.77   1
   3   4  -6 62157.0 3120.24   1
  -3   4  -5 544.171 160.498   1
   3   4  -5 729.527 197.579   1
  -3  -4  -5 612.250 130.243   1
  -3   4  -4 68896.1 3457.15   1
  -3  -4  -4 68507.4 3346.05   1
   3   4  -4 67176.4 3469.97   1
   3   4  -3 4162.18 420.581   1
  -3  -4  -3 3277.12 341.028   1
   3  -4  -3 4293.32 277.168   1
  -3  -4  -2 55250.3 2785.50   1
  -3   4  -2 56356.3 2815.79   1
   3  -4  -2 55228.0 2674.78   1
   3  -4  -1 3906.93 325.106   1
   3   4  -1 4174.89 399.239   1
  -3  -4  -1 3634.71 369.249   1
  -3   4  -1 4590.17 383.906   1
  -3  -4   0 50497.6 2534.95   1
  -3   4   0 51608.6 2465.44   1
   3  -4   0 47540.1 2450.48   1
   3   4   0 46962.2 2505.95   1
  -3  -4   1 5278.67 480.101   1
  -3   4   1 5445.81 401.075   1
   3   4   1 5443.17 451.301   1
   3  -4   1 6215.71 469.119   1
  -3   4   2 57848.8 2714.69   1
   3  -4   2 52162.9 2831.78   1
   3   4   2 57555.2 2821.36   1
  -3   4   3 5293.33 343.385   1
  -3  -4   3 5855.54 522.000   1
   3   4   3 6345.56 462.253   1
   3  -4   4 67938.6 3466.11   1
   3   4   4 67705.3 3341.84   1
  -3  -4   4 70270.2 3500.75   1
   3  -4   5 431.572 151.090   1
   3   4   5 264.895 95.5881   1
  -3  -4   5 421.402 162.682   1
   3  -4   6 61085.6 3164.27   1
   3   4   6 61358.8 2973.53   1
  -3  -4   6 57944.8 3162.25   1
   3   4   7 3859.44 339.001   1
  -3  -4   7 3803.47 457.295   1
   3  -4   8 36159.6 2059.82   1
   3   4   8 34094.8 1838.56   1
  -3  -4   8 37082.7 2082.31   1
  -3  -4   9 2170.15 348.076   1
  -3   4   9 1476.45 147.854   1
   3  -4   9 1866.87 324.149   1
   3   4   9 1460.77 217.888   1
   3   4  10 21915.9 1291.07   1
   3  -4  10 22778.9 1485.44   1
  -3  -4  10 22917.1 1496.30   1
   3  -4  11 44.6365 138.410   1
  -3  -4  11 687.563 240.091   1
   3  -4  12 19193.1 1339.68   1
  -3  -4  12 18198.8 1333.82   1
   3  -4  13 2702.96 426.979   1
  -3  -4  13 2380.67 417.381   1
   3  -4  14 15674.9 1207.39   1
   3  -4  15 1745.08 365.363   1
  -3  -4  15 1429.21 334.199   1
   3  -4  16 9116.34 876.173   1
  -3  -4  16 9347.64 889.515   1
  -3  -4  17 445.422 228.009   1
   3  -4  18 5024.60 638.535   1
  -3  -4  18 5855.44 694.536   1
   3  -4  19 169.057 173.832   1
  -3  -4  19 57.8905 141.210   1
  -3  -4  20 3982.42 586.523   1
   3  -4  20 4130.56 582.500   1
  -3   5 -19 1159.67 322.348   1
   3   5 -19 1003.72 313.864   1
  -3   5 -18 164.029 188.548   1
   3   5 -18 54.9206 146.732   1
  -3   5 -17 2091.76 403.636   1
  -3   5 -16 157.586 190.668   1
   3   5 -16 529.937 231.695   1
   3   5 -15 6474.25 704.488   1
  -3   5 -15 6564.54 709.899   1
  -3   5 -14 1048.68 291.518   1
   3   5 -14 908.630 289.424   1
   3   5 -13 9922.39 886.816   1
  -3   5 -13 9775.48 881.816   1
   3   5 -12 2953.81 436.296   1
  -3   5 -12 2021.16 364.835   1
   3   5 -11 10366.9 891.091   1
  -3   5 -11 10170.1 881.725   1
  -3   5 -10 1984.31 353.141   1
   3   5 -10 2223.90 378.387   1
   3   5  -9 6331.72 641.862   1
  -3   5  -9 6190.94 635.634   1
   3   5  -8 901.814 238.070   1
  -3  -5  -8 479.659 123.296   1
  -3   5  -8 730.054 213.841   1
  -3  -5  -7 8107.12 559.300   1
   3   5  -7 8297.01 726.921   1
  -3   5  -7 7370.93 691.731   1
  -3  -5  -6 4617.33 384.351   1
   3   5  -6 4954.86 520.310   1
  -3   5  -6 4377.81 497.203   1
   3   5  -5 16852.9 1163.84   1
  -3   5  -5 18117.3 1178.30   1
  -3  -5  -5 17814.4 1035.41   1
   3   5  -4 6404.31 597.103   1
  -3   5  -4 6963.67 603.228   1
  -3  -5  -4 6856.75 525.377   1
   3   5  -3 19144.6 1219.04   1
  -3  -5  -3 18118.2 1130.99   1
  -3   5  -3 18801.9 1194.31   1
   3  -5  -3 19850.0 1009.66   1
   3  -5  -2 1364.51 172.619   1
  -3  -5  -2 1294.05 219.259   1
  -3   5  -2 1363.37 232.430   1
   3   5  -2 1516.89 256.795   1
  -3  -5  -1 13161.4 893.036   1
   3   5  -1 14975.5 941.472   1
   3  -5  -1 12911.6 816.123   1
  -3   5  -1 13767.5 882.321   1
   3  -5   0 4437.90 404.948   1
  -3   5   0 4984.31 419.313   1
  -3  -5   1 15031.9 1020.59   1
   3   5   1 15150.8 983.372   1
  -3   5   1 17243.7 942.184   1
   3  -5   1 15194.0 981.299   1
   3   5   2 1509.07 223.022   1
  -3  -5   2 1344.37 242.814   1
  -3   5   2 1258.66 168.411   1
   3  -5   2 1092.55 212.505   1
  -3  -5   3 18853.7 1190.48   1
   3  -5   3 15973.9 1123.46   1
  -3   5   3 19061.4 964.600   1
   3   5   3 17946.3 1082.41   1
   3   5   4 6184.51 495.355   1
  -3  -5   4 6979.66 618.792   1
   3  -5   4 7049.44 608.712   1
   3   5   5 16282.8 982.686   1
  -3  -5   5 17817.2 1163.12   1
   3  -5   5 16855.9 1136.84   1
   3  -5   6 4683.90 496.370   1
  -3  -5   6 4349.31 483.358   1
   3   5   6 3409.30 326.956   1
   3  -5   7 9089.22 766.949   1
   3   5   7 8162.31 574.649   1
  -3  -5   7 9592.35 791.806   1
   3  -5   8 1117.09 256.138   1
   3   5   8 1089.34 170.828   1
  -3  -5   8 1147.52 270.893   1
  -3  -5   9 7860.57 729.443   1
   3  -5   9 6495.56 671.514   1
   3  -5  10 2257.29 382.361   1
  -3  -5  10 2775.37 422.209   1
  -3  -5  11 10514.0 919.533   1
   3  -5  11 10872.1 922.373   1
   3  -5  12 2762.20 433.737   1
  -3  -5  12 3127.44 465.871   1
  -3  -5  13 10594.9 920.952   1
   3  -5  13 8816.80 855.007   1
   3  -5  14 613.557 250.625   1
  -3  -5  14 525.996 257.754   1
  -3  -5  15 5225.20 633.286   1
   3  -5  15 4556.59 590.949   1
   3  -5  16 374.830 211.069   1
  -3  -5  16 330.081 199.540   1
   3  -5  17 2127.51 411.755   1
  -3  -5  17 2353.17 426.618   1
   3  -5  18 556.363 242.790   1
  -3  -5  18-113.813 186.350   1
  -3  -5  19 2527.05 465.934   1
   3   6 -18 879.881 290.288   1
  -3   6 -17 108.398 187.237   1
   3   6 -17 434.923 244.661   1
  -3   6 -16 751.083 269.184   1
   3   6 -16 322.089 228.036   1
  -3   6 -15-52.6761 140.763   1
   3   6 -15 317.040 199.614   1
  -3   6 -13-50.5166 134.913   1
   3   6 -13-50.8059 135.685   1
  -3   6 -12 196.787 178.879   1
   3   6 -12 595.429 223.827   1
  -3   6 -11 191.471 180.974   1
  -3   6 -10 1990.95 361.698   1
   3   6 -10 2066.62 373.659   1
  -3   6  -9 939.378 270.014   1
   3   6  -9 1819.93 338.600   1
   3   6  -8 1891.51 343.228   1
  -3   6  -7 1945.29 338.631   1
   3   6  -7 1141.89 273.650   1
  -3   6  -6 2724.48 392.906   1
   3   6  -6 2389.87 377.165   1
  -3   6  -5-112.461 122.605   1
  -3  -6  -5-45.2375 88.9141   1
   3   6  -5 77.8654 120.051   1
  -3   6  -4 70.5572 108.794   1
  -3  -6  -4 74.8461 94.2344   1
   3   6  -4-37.0668 98.9971   1
  -3   6  -3 657.339 190.294   1
  -3  -6  -3 926.622 196.529   1
   3   6  -3 1025.68 221.634   1
   3   6  -2 4199.90 448.685   1
  -3   6  -2 3361.73 391.483   1
  -3  -6  -2 3667.26 397.008   1
   3  -6  -2 3412.54 320.657   1
  -3  -6  -1 1088.65 224.370   1
   3  -6  -1 1254.84 194.057   1
  -3   6  -1 964.056 207.601   1
   3   6  -1 1025.94 223.975   1
   3   6   0 4489.44 459.046   1
  -3   6   0 4578.32 422.621   1
   3  -6   0 4250.92 415.546   1
  -3  -6   0 4496.69 467.679   1
  -3  -6   1 901.757 219.475   1
   3  -6   1 1020.45 207.855   1
   3   6   1 1358.70 238.178   1
  -3   6   1 1470.60 211.626   1
   3   6   2 4098.72 404.299   1
  -3   6   2 3076.08 302.844   1
  -3  -6   2 3104.08 397.119   1
   3  -6   2 3371.54 395.540   1
   3   6   3 732.428 172.952   1
  -3  -6   3 508.239 183.107   1
   3  -6   3 405.914 162.709   1
   3   6   4 579.156 150.952   1
  -3   6   4 562.764 78.9153   1
   3  -6   4 869.893 217.895   1
  -3  -6   5 39.6514 114.740   1
   3   6   5 174.194 98.3088   1
  -3  -6   6 3563.77 462.956   1
   3  -6   6 4307.24 500.431   1
   3   6   6 3781.47 347.805   1
  -3  -6   7 1858.47 335.913   1
   3  -6   7 2215.09 362.518   1
  -3  -6   8 1761.93 347.052   1
  -3  -6   9 1176.37 296.464   1
   3  -6   9 1519.32 323.185   1
  -3  -6  10 1362.57 311.288   1
   3  -6  10 1426.73 317.478   1
   3  -6  11 490.075 227.759   1
  -3  -6  12 154.345 168.622   1
   3  -6  12 352.172 205.510   1
  -3  -6  13 158.038 162.450   1
   3  -6  13-51.5199 148.617   1
  -3  -6  15-54.7478 168.987   1
   3  -6  15 375.018 210.718   1
  -3  -6  16 832.809 300.418   1
   3  -6  16 1252.32 333.992   1
  -3  -6  17 506.054 245.649   1
   3  -6  17 165.789 200.375   1
  -3  -6  18 790.756 284.456   1
  -3   7 -16 1631.29 373.526   1
   3   7 -16 597.147 262.726   1
   3   7 -15 3064.68 482.177   1
  -3   7 -14 480.316 233.356   1
   3   7 -14 265.655 201.384   1
   3   7 -13 6234.03 697.896   1
  -3   7 -13 5897.13 679.406   1
  -3   7 -12 258.484 203.313   1
   3   7 -12 51.5011 168.571   1
   3   7 -11 7373.63 758.431   1
  -3   7 -11 7678.39 770.468   1
   3   7 -10 938.946 267.365   1
   3   7  -9 23449.2 1523.31   1
  -3   7  -9 20071.4 1460.22   1
  -3   7  -8 1537.89 327.012   1
   3   7  -8 1169.35 290.342   1
   3   7  -7 18039.7 1267.93   1
  -3   7  -7 16855.6 1241.38   1
  -3   7  -6 1469.44 301.750   1
   3   7  -5 10064.0 855.454   1
  -3   7  -5 10204.4 851.093   1
  -3   7  -4 1021.71 244.690   1
   3   7  -4 450.369 187.120   1
   3   7  -3 18666.9 1267.42   1
  -3   7  -2 5728.18 553.766   1
  -3  -7  -2 5556.78 538.249   1
   3   7  -1 26252.6 1604.12   1
  -3  -7  -1 25779.9 1580.62   1
  -3   7  -1 26748.0 1566.27   1
   3  -7   0 10217.5 752.556   1
   3   7   0 9579.92 781.051   1
  -3  -7   0 10892.7 826.183   1
  -3   7   0 9261.35 725.386   1
   3  -7   1 24941.1 1510.15   1
   3   7   1 25539.1 1523.04   1
  -3  -7   1 27255.3 1594.11   1
  -3   7   1 23770.9 1421.53   1
   3   7   2 4559.32 472.898   1
   3  -7   2 5044.58 514.573   1
  -3  -7   3 15608.7 1125.02   1
   3  -7   4 1882.16 324.368   1
  -3  -7   4 1008.84 263.251   1
  -3  -7   5 10307.9 884.731   1
   3  -7   5 11165.1 897.889   1
   3  -7   6 2071.35 362.271   1
  -3  -7   7 18912.4 1382.61   1
   3  -7   7 22001.1 1437.18   1
   3  -7   8 2611.83 416.464   1
  -3  -7   8 1863.47 363.399   1
  -3  -7   9 19682.7 1405.77   1
   3  -7   9 19914.7 1408.22   1
  -3  -7  10 961.563 273.805   1
  -3  -7  11 7831.97 781.516   1
   3  -7  11 6684.91 732.258   1
   3  -7  12 210.130 181.192   1
  -3  -7  12 52.8918 152.667   1
  -3  -7  13 5703.03 670.544   1
   3  -7  13 5450.34 656.363   1
   3  -7  14 815.980 272.949   1
  -3  -7  14 272.835 215.988   1
  -3  -7  15 4141.52 573.700   1
  -3  -7  16 1111.96 324.479   1
   3  -7  16 1052.09 311.718   1
   3   8 -15-326.425 205.554   1
  -3   8 -15 54.3545 156.909   1
  -3   8 -14 1032.34 311.347   1
   3   8 -13 53.6596 165.470   1
  -3   8 -13 54.2055 167.153   1
   3   8 -12 2601.48 447.764   1
  -3   8 -12 2367.11 441.814   1
  -3   8 -11 318.297 216.869   1
  -3   8 -10 7727.17 772.375   1
   3   8 -10 5880.54 690.698   1
   3   8  -9 50.7838 156.602   1
  -3   8  -9 51.1518 157.736   1
  -3   8  -8 8295.20 802.728   1
   3   8  -7 97.2654 149.988   1
  -3   8  -7 48.6146 140.254   1
  -3   8  -6 7061.53 708.100   1
   3   8  -6 6172.78 672.501   1
   3   8  -5 46.2166 133.334   1
  -3   8  -5 90.7350 148.401   1
  -3   8  -4 5289.42 579.732   1
   3   8  -4 5177.85 588.179   1
   3   8  -3 1536.49 315.076   1
  -3   8  -3 1679.32 314.764   1
   3   8  -2 11378.4 920.396   1
   3   8  -1 330.842 186.491   1
  -3  -8   1 170.870 154.644   1
  -3  -8   2 9163.74 817.287   1
   3  -8   3 1421.53 293.746   1
  -3  -8   3 1042.24 271.955   1
  -3  -8   4 3516.87 489.023   1
   3  -8   4 4156.07 510.355   1
   3  -8   5 46.2232 142.557   1
  -3  -8   5 94.8872 155.191   1
  -3  -8   6 8576.73 802.085   1
   3  -8   6 7438.66 760.707   1
   3  -8   7 198.239 171.280   1
  -3  -8   7 348.753 210.702   1
   3  -8   8 10852.1 954.367   1
   3  -8   9 625.775 241.940   1
  -3  -8   9 207.444 188.476   1
  -3  -8  10 5488.32 661.577   1
   3  -8  10 6171.15 693.292   1
   3  -8  11 864.882 285.339   1
   3  -8  12 3012.29 497.903   1
  -3  -8  12 3145.73 493.453   1
   3  -8  13-110.571 190.690   1
  -3  -8  13-164.454 198.297   1
   3  -8  14 1442.04 354.642   1
  -3  -8  14 1713.23 378.234   1
   3  -8  15-55.6408 148.627   1
  -3  -8  15 222.320 191.640   1
   3   9 -13 1271.04 324.611   1
  -3   9 -13 1421.54 342.683   1
   3   9 -12-54.9955 169.589   1
   3   9 -11 873.911 295.428   1
  -3   9 -11 1188.79 326.021   1
   3   9 -10-54.0255 176.906   1
  -3   9 -10 429.444 226.815   1
   3   9  -9 908.039 288.401   1
  -3   9  -9 953.203 297.405   1
   3   9  -8 105.468 172.564   1
  -3   9  -8 156.129 179.507   1
   3   9  -7 2181.00 404.593   1
   3   9  -6 306.918 193.676   1
   3   9  -5 2662.09 441.136   1
   3   9  -4 642.405 254.361   1
  -3  -9   5 2890.55 465.638   1
  -3  -9   6 525.450 199.866   1
  -3  -9   7 1918.91 386.597   1
   3  -9   8 536.617 241.548   1
  -3  -9   8 54.1152 177.460   1
   3  -9   9 382.226 216.137   1
  -3  -9   9 765.939 280.906   1
   3  -9  10 221.408 200.445   1
  -3  -9  10 276.618 209.224   1
   3  -9  11 1006.51 314.366   1
  -3  -9  11 1059.12 319.246   1
  -3  -9  12 505.150 253.327   1
   3  -9  13 1300.62 343.984   1
  -3  -9  13 1576.00 363.769   1
  -3  10 -12 2882.51 491.152   1
   3  10 -11 113.014 184.873   1
   3  10  -9 392.494 212.495   1
  -3 -10  11 579.894 261.982   1
  -4   0 -17 3800.74 523.943   1
  -4   0 -16 8317.17 799.100   1
   4   0 -16 7997.09 775.296   1
  -4   0 -15 5181.56 598.755   1
   4   0 -15 5413.66 596.543   1
  -4   0 -14 4424.77 530.604   1
   4   0 -14 4597.23 536.402   1
   4   0 -13 7670.96 736.655   1
  -4   0 -13 10981.1 845.935   1
  -4   0 -12 17488.6 1201.87   1
   4   0 -11 13121.0 950.236   1
   4   0 -10 40204.7 2178.13   1
  -4   0 -10 38464.7 2192.26   1
   4   0  -9 6265.83 551.900   1
  -4   0  -9 6176.77 569.077   1
   4   0  -8 44392.0 2347.10   1
   4   0  -7 8458.34 632.611   1
  -4   0  -7 8518.98 653.990   1
   4   0  -6 31154.3 1715.43   1
  -4   0  -6 32828.5 1755.87   1
  -4   0  -5 23817.2 1313.93   1
   4   0  -5 22009.4 1269.02   1
   4   0  -4 8138.12 570.656   1
  -4   0  -4 8314.68 590.012   1
   4   0  -3 21708.0 1203.26   1
  -4   0  -3 22485.0 1230.50   1
   4   0  -2 44578.5 2276.02   1
  -4   0  -2 46843.6 2294.86   1
   4   0  -1 60767.6 3059.56   1
  -4   0  -1 65406.3 3081.22   1
   4   0   0 79828.3 3755.92   1
  -4   0   0 76385.1 3758.30   1
   4   0   1 51032.7 2482.62   1
  -4   0   1 49130.6 2483.78   1
  -4   0   2 68186.6 3456.37   1
   4   0   2 75205.8 3473.24   1
   4   0   3 12849.0 814.557   1
  -4   0   3 14485.6 834.159   1
   4   0   4 2236.24 265.821   1
  -4   0   4 2670.73 281.775   1
   4   0   5 25583.1 1443.79   1
  -4   0   5 26974.0 1452.64   1
   4   0   6 33199.1 1840.92   1
  -4   0   6 35567.6 1849.66   1
   4   0   7 7018.06 574.644   1
  -4   0   7 7636.72 586.100   1
   4   0   8 39871.7 2272.21   1
  -4   0   8 45947.9 2302.42   1
   4   0   9 6983.81 617.936   1
  -4   0   9 7927.16 637.529   1
   4   0  10 35780.2 1885.27   1
  -4   0  10 28759.6 1797.58   1
  -4   0  11 8561.00 719.734   1
   4   0  12 15037.5 1084.69   1
   4   0  13 7311.44 684.264   1
  -4   0  13 6280.23 639.688   1
  -4   0  14 5996.17 625.957   1
   4   0  14 5883.22 624.079   1
  -4   0  15 7138.78 698.151   1
   4   0  15 6296.38 681.454   1
  -4   0  16 8024.92 796.526   1
   4   0  16 9598.00 859.349   1
   4   0  17 2985.24 469.678   1
   4   0  18 6762.90 742.268   1
  -4   1 -18 696.355 269.468   1
   4   1 -17 1497.12 346.004   1
  -4   1 -17 1814.43 365.309   1
  -4   1 -16 2692.52 434.999   1
  -4  -1 -16 2875.90 451.131   1
   4   1 -16 3270.50 474.390   1
  -4  -1 -15 3143.60 436.932   1
   4   1 -15 1797.14 361.255   1
  -4   1 -15 2945.25 445.639   1
  -4   1 -14 3592.38 487.279   1
   4   1 -14 4496.65 539.313   1
   4  -1 -14 4397.21 502.631   1
  -4  -1 -14 4316.71 515.775   1
  -4  -1 -13 2106.28 338.474   1
  -4   1 -13 1566.99 312.026   1
   4  -1 -13 1709.84 299.072   1
   4   1 -13 1319.09 288.387   1
   4  -1 -12 2403.27 337.565   1
  -4   1 -12 2491.61 380.317   1
   4   1 -12 1803.92 333.927   1
   4  -1 -11 8045.73 663.840   1
   4   1 -11 8943.84 735.835   1
  -4   1 -11 6616.59 659.094   1
  -4  -1 -11 8549.10 705.965   1
   4   1 -10 6548.79 626.819   1
   4  -1 -10 7287.46 605.732   1
  -4  -1 -10 8612.34 675.350   1
   4   1  -9 18104.2 1213.64   1
  -4  -1  -9 20090.7 1224.07   1
  -4   1  -9 19476.1 1250.53   1
   4   1  -8 5459.47 520.019   1
   4  -1  -8 5497.85 471.751   1
  -4  -1  -8 5625.19 508.563   1
  -4   1  -8 5882.91 543.718   1
   4  -1  -7 7010.11 553.343   1
  -4   1  -7 7579.50 631.317   1
  -4  -1  -6 9777.12 694.350   1
  -4   1  -6 9224.39 711.266   1
   4  -1  -6 10576.9 669.576   1
  -4  -1  -5 2772.53 306.500   1
   4   1  -5 2674.01 312.770   1
  -4   1  -5 2614.53 317.270   1
   4  -1  -5 3038.27 286.977   1
  -4   1  -4 6270.42 521.320   1
  -4  -1  -4 6924.40 514.870   1
   4   1  -4 7631.56 544.872   1
   4  -1  -4 6879.30 478.831   1
   4   1  -3 13451.1 861.924   1
   4  -1  -3 14717.6 826.181   1
  -4  -1  -3 13910.4 850.525   1
  -4   1  -3 14746.9 882.319   1
   4   1  -2 26133.9 1370.71   1
  -4  -1  -2 23534.5 1342.95   1
  -4   1  -2 26332.9 1366.53   1
   4  -1  -2 24628.1 1312.85   1
   4   1  -1 58645.9 2833.24   1
   4  -1  -1 55473.6 2781.86   1
  -4  -1  -1 57317.6 2829.59   1
  -4   1  -1 58055.4 2814.17   1
  -4  -1   0 74735.1 3611.60   1
  -4   1   0 75673.1 3575.12   1
   4  -1   0 68263.1 3553.34   1
   4   1   0 79950.6 3613.48   1
  -4   1   1 43818.1 2317.04   1
   4  -1   1 47975.8 2341.40   1
   4   1   1 50339.6 2366.35   1
  -4   1   2 26598.0 1400.08   1
   4   1   2 26773.4 1428.15   1
   4  -1   2 27922.2 1435.71   1
  -4  -1   2 25943.8 1445.81   1
   4   1   3 13963.4 882.724   1
   4  -1   3 16751.4 928.771   1
  -4   1   3 16145.0 884.629   1
  -4  -1   3 14366.6 918.221   1
  -4  -1   4 9309.79 639.631   1
  -4   1   4 8412.80 570.839   1
   4  -1   4 8262.21 608.736   1
   4   1   4 8988.25 600.925   1
   4   1   5 2378.33 270.837   1
  -4   1   5 2224.60 248.347   1
  -4  -1   5 2245.54 286.351   1
   4  -1   5 1955.28 268.615   1
   4   1   6 10086.2 698.637   1
   4  -1   6 10337.7 736.904   1
  -4   1   6 10467.6 686.570   1
   4  -1   7 9867.53 735.601   1
  -4   1   7 10111.8 686.934   1
  -4  -1   7 9542.55 728.455   1
   4   1   8 7606.62 580.222   1
   4  -1   8 6765.31 586.797   1
  -4  -1   8 6465.11 582.419   1
  -4   1   8 6182.67 524.753   1
   4   1   9 19016.6 1212.28   1
   4  -1   9 20260.6 1267.98   1
   4   1  10 7205.27 601.870   1
  -4  -1  10 5655.90 575.662   1
  -4   1  10 6185.11 550.225   1
   4   1  11 7170.15 641.510   1
  -4  -1  11 6948.28 658.659   1
  -4   1  11 7311.43 624.333   1
   4  -1  12 2194.72 354.434   1
  -4  -1  12 2511.86 377.887   1
  -4   1  12 1892.73 312.094   1
  -4   1  13 1969.26 325.555   1
  -4  -1  13 1665.56 328.005   1
   4  -1  13 1163.44 282.755   1
  -4   1  14 4642.95 534.758   1
  -4  -1  14 5080.46 585.109   1
   4  -1  14 5325.84 592.844   1
   4   1  14 5265.85 578.223   1
  -4  -1  15 3206.37 466.429   1
  -4   1  15 2394.20 403.848   1
   4   1  15 3767.03 489.304   1
   4  -1  15 3592.07 495.212   1
   4  -1  16 2237.92 415.374   1
  -4  -1  16 2943.53 456.720   1
   4  -1  17 1956.74 384.363   1
  -4  -1  17 2005.34 396.320   1
   4  -1  18 548.525 249.851   1
  -4  -1  18 1257.29 323.458   1
  -4   2 -20 621.510 262.849   1
  -4   2 -19 439.269 232.507   1
   4   2 -19 335.943 220.788   1
   4   2 -18 762.872 274.425   1
  -4   2 -17 1095.23 301.337   1
   4   2 -17 1584.28 355.182   1
  -4   2 -16 960.176 284.294   1
  -4   2 -15 4908.38 605.460   1
   4   2 -15 6559.14 681.834   1
  -4  -2 -14 7690.55 707.691   1
   4   2 -14 8284.68 766.578   1
  -4   2 -14 6780.00 711.328   1
  -4  -2 -13 2229.80 352.978   1
  -4   2 -13 2641.56 396.607   1
  -4  -2 -12 7002.63 631.096   1
  -4   2 -12 6318.80 641.308   1
   4  -2 -12 5286.16 534.294   1
  -4   2 -11 2415.98 381.403   1
  -4  -2 -11 2815.08 377.143   1
   4  -2 -11 3683.14 383.829   1
   4   2 -11 3695.22 458.661   1
  -4  -2 -10 5823.74 532.581   1
  -4   2 -10 4967.82 536.449   1
   4  -2 -10 5592.68 483.992   1
   4   2 -10 5523.02 566.375   1
  -4  -2  -9 1954.73 273.410   1
   4  -2  -9 1746.81 238.505   1
   4  -2  -8 4767.63 407.952   1
   4   2  -8 4592.15 485.998   1
  -4   2  -8 5132.31 509.391   1
  -4  -2  -7 685.053 165.575   1
  -4   2  -7 782.840 198.868   1
   4  -2  -7 600.234 133.273   1
   4   2  -7 953.566 206.638   1
  -4  -2  -6 15017.4 941.025   1
   4   2  -6 14668.2 994.149   1
  -4   2  -6 16017.3 1021.49   1
   4  -2  -6 15364.8 875.836   1
  -4  -2  -5 11499.9 737.714   1
   4   2  -5 12367.1 807.900   1
  -4   2  -5 10947.1 782.132   1
   4  -2  -5 10487.2 662.584   1
  -4  -2  -4 23327.7 1350.46   1
  -4   2  -4 26231.7 1428.19   1
   4   2  -4 25593.6 1427.47   1
  -4   2  -3 19782.1 1182.05   1
   4   2  -3 21298.4 1205.77   1
   4   2  -2 12698.1 853.645   1
  -4   2  -2 14841.1 865.955   1
  -4  -2  -2 13955.6 849.579   1
   4   2  -1 22487.1 1279.64   1
   4  -2  -1 21299.2 1199.78   1
  -4  -2  -1 23751.7 1292.68   1
  -4   2  -1 25586.5 1281.69   1
   4   2   0 1616.37 226.793   1
  -4   2   0 1916.77 218.051   1
   4  -2   0 1754.88 208.425   1
  -4  -2   0 2446.13 267.359   1
  -4   2   1 16741.1 935.617   1
   4   2   1 17699.4 999.143   1
  -4  -2   1 16934.6 1011.49   1
   4  -2   1 16424.2 959.167   1
  -4  -2   2 14824.5 971.833   1
   4  -2   2 16443.8 956.200   1
   4   2   2 17267.0 961.031   1
   4  -2   3 18786.1 1125.06   1
  -4  -2   3 20290.7 1172.19   1
   4   2   3 19838.3 1114.22   1
  -4  -2   4 22215.1 1294.99   1
   4  -2   4 21738.1 1266.96   1
  -4  -2   5 14647.2 937.625   1
   4   2   5 13495.8 848.374   1
  -4   2   5 14347.5 808.163   1
   4  -2   5 12866.7 896.051   1
   4  -2   6 12430.2 883.224   1
  -4  -2   6 12928.4 901.017   1
  -4   2   6 13230.5 785.021   1
   4   2   6 13369.5 833.855   1
  -4  -2   7 377.005 142.449   1
   4  -2   7 366.540 153.737   1
  -4   2   7 349.995 109.751   1
   4   2   7 571.755 146.577   1
   4  -2   8 4996.59 501.842   1
  -4  -2   8 4758.60 497.780   1
  -4   2   8 4656.03 409.395   1
   4   2   9 2358.42 301.183   1
  -4   2   9 2031.56 262.974   1
   4   2  10 6158.93 553.190   1
   4  -2  10 5999.21 597.497   1
  -4  -2  10 6450.11 620.131   1
  -4   2  10 6190.86 525.113   1
  -4   2  11 1634.89 258.986   1
  -4  -2  11 2068.53 345.519   1
   4  -2  11 1840.04 328.881   1
   4   2  11 1186.92 249.642   1
   4   2  12 8682.51 720.613   1
  -4   2  12 7987.88 667.948   1
  -4  -2  12 8156.92 758.191   1
   4  -2  12 8435.36 759.182   1
   4  -2  13 1575.41 318.969   1
  -4   2  13 1449.49 265.597   1
   4   2  13 1898.31 324.521   1
  -4  -2  14 6971.17 708.047   1
   4   2  14 6073.49 626.632   1
   4  -2  14 6405.21 678.878   1
  -4  -2  15 6604.93 712.165   1
   4  -2  15 6798.74 715.412   1
   4  -2  16 928.141 284.218   1
   4  -2  17 1546.65 349.097   1
  -4  -2  17 1027.79 312.170   1
  -4  -2  18 947.001 300.612   1
   4  -2  19 620.518 254.876   1
  -4  -2  19 514.418 258.215   1
   4  -2  20 1098.22 337.155   1
   4  -2  21 827.400 290.581   1
  -4   3 -20 1858.22 399.065   1
   4   3 -20 2237.22 438.553   1
  -4   3 -19 3348.52 519.150   1
   4   3 -19 3709.06 540.817   1
   4   3 -18 4238.01 580.978   1
  -4   3 -18 4382.49 575.031   1
   4   3 -17 5625.16 669.101   1
   4   3 -16 6135.57 680.267   1
  -4   3 -16 5361.28 636.616   1
  -4   3 -15 12989.2 1063.09   1
   4   3 -14 7504.08 732.702   1
  -4   3 -14 6080.95 671.481   1
   4   3 -13 13675.8 1117.94   1
  -4   3 -13 17425.5 1204.48   1
  -4  -3 -12 12697.2 922.969   1
   4   3 -12 11711.7 974.127   1
  -4   3 -12 12787.2 994.852   1
  -4  -3 -11 18544.8 1179.97   1
   4   3 -11 17967.8 1261.94   1
  -4   3 -11 17628.6 1247.47   1
   4   3 -10 20857.3 1396.27   1
   4  -3 -10 21046.5 1208.59   1
  -4  -3 -10 21666.4 1306.68   1
  -4   3 -10 21525.6 1397.79   1
   4   3  -9 22774.4 1471.81   1
  -4   3  -9 23630.7 1478.18   1
   4  -3  -9 23357.6 1275.19   1
  -4  -3  -8 24815.3 1391.03   1
   4   3  -8 24152.2 1490.43   1
  -4   3  -8 24156.5 1485.90   1
   4  -3  -8 23151.1 1271.73   1
   4   3  -7 39917.4 2233.51   1
  -4  -3  -7 39863.7 2120.65   1
  -4   3  -7 41429.6 2241.28   1
  -4  -3  -6 39470.4 2051.25   1
   4  -3  -6 41261.3 1941.22   1
   4   3  -6 38217.9 2150.75   1
  -4   3  -6 34526.8 2116.62   1
  -4  -3  -5 60178.0 2903.77   1
  -4   3  -5 60839.8 3010.42   1
   4   3  -5 56666.8 2991.68   1
   4  -3  -5 56052.3 2770.58   1
  -4   3  -4 42817.7 2218.30   1
   4  -3  -4 40225.8 2013.82   1
   4   3  -4 44534.2 2243.01   1
  -4  -3  -4 40397.1 2134.60   1
  -4   3  -3 81524.2 4100.18   1
   4  -3  -3 85118.2 3946.95   1
  -4  -3  -3 84465.0 4070.10   1
   4   3  -3 80283.1 4117.28   1
  -4  -3  -2 52160.7 2746.11   1
   4   3  -2 56061.3 2799.49   1
  -4   3  -2 55867.4 2765.94   1
  -4  -3  -1 44810.9 2322.07   1
   4   3  -1 46521.6 2346.04   1
   4  -3  -1 44364.5 2230.31   1
   4   3   0 73429.9 3556.32   1
  -4  -3   0 76617.9 3587.57   1
  -4   3   0 78469.1 3517.74   1
  -4   3   1 43176.5 2030.67   1
   4  -3   1 37049.7 2041.36   1
  -4  -3   1 39064.4 2114.75   1
   4   3   1 40847.2 2093.56   1
  -4  -3   2 45003.8 2470.48   1
   4   3   2 50163.6 2444.97   1
  -4  -3   3 79442.3 4307.52   1
   4   3   3 87974.1 4250.19   1
   4  -3   3 83517.8 4282.32   1
  -4   3   3 93998.0 4156.86   1
  -4  -3   4 43231.3 2245.58   1
   4   3   4 41033.4 2133.90   1
  -4   3   4 38921.4 2017.76   1
  -4  -3   5 60419.4 3171.45   1
   4   3   5 57434.7 3037.44   1
  -4   3   5 63493.7 2952.27   1
   4  -3   5 64083.7 3169.50   1
  -4  -3   6 41125.6 2186.94   1
   4   3   6 38355.7 2035.81   1
  -4   3   6 38914.2 1939.62   1
   4  -3   6 39130.9 2153.63   1
   4   3   7 35220.0 1846.08   1
   4  -3   7 37095.3 1985.91   1
  -4  -3   7 31190.2 1940.71   1
   4   3   8 27614.9 1442.14   1
  -4  -3   8 24725.5 1540.12   1
  -4   3   8 24175.8 1328.53   1
   4  -3   8 23159.7 1508.58   1
  -4   3   9 22702.8 1226.37   1
  -4  -3   9 21796.4 1420.31   1
   4  -3   9 20385.2 1383.47   1
  -4  -3  10 25645.3 1546.50   1
  -4   3  10 22325.6 1299.52   1
   4  -3  10 22084.9 1472.52   1
   4   3  10 23539.7 1384.41   1
  -4  -3  11 19331.1 1432.23   1
  -4   3  11 23448.3 1310.62   1
   4  -3  11 20709.3 1443.48   1
   4   3  11 24720.0 1398.84   1
  -4  -3  12 13863.2 1083.27   1
   4  -3  12 14157.8 1080.78   1
   4   3  12 13993.7 991.534   1
  -4  -3  13 13279.2 1067.20   1
   4  -3  13 13540.3 1070.73   1
   4   3  13 13581.6 987.835   1
  -4  -3  14 7010.19 720.435   1
   4  -3  14 6594.44 698.022   1
   4  -3  15 14665.7 1157.62   1
  -4  -3  16 7069.51 757.515   1
   4  -3  16 7048.64 741.959   1
  -4  -3  17 4622.44 609.787   1
  -4  -3  18 4059.10 593.917   1
   4  -3  18 5336.72 643.203   1
   4  -3  19 2586.18 469.172   1
  -4  -3  19 2524.37 461.541   1
   4  -3  20 3156.61 507.138   1
  -4  -3  20 2755.08 497.071   1
  -4  -3  21 2570.89 479.971   1
   4   4 -20 569.935 249.875   1
   4   4 -19 168.392 203.005   1
  -4   4 -19 55.0211 169.723   1
   4   4 -18 110.437 159.310   1
  -4   4 -18 53.8548 166.100   1
   4   4 -17 757.650 265.888   1
  -4   4 -17 682.122 257.923   1
   4   4 -16 898.051 285.074   1
   4   4 -15 771.194 270.569   1
  -4   4 -15 604.221 241.255   1
   4   4 -14 1297.10 308.431   1
  -4   4 -14 1275.66 312.801   1
   4   4 -13 48.2746 148.848   1
  -4   4 -13-47.6001 137.289   1
   4   4 -12 1582.72 325.141   1
  -4   4 -12 1605.55 316.722   1
   4   4 -11 2148.15 371.392   1
  -4   4 -11 2110.66 365.356   1
   4   4 -10 1072.12 265.677   1
  -4   4 -10 1259.48 275.937   1
   4   4  -9 2864.52 408.530   1
  -4  -4  -9 2598.53 320.611   1
  -4   4  -9 3577.03 442.696   1
  -4   4  -8 1276.91 267.393   1
  -4  -4  -8 974.112 195.864   1
   4  -4  -8 1172.39 125.882   1
   4   4  -8 1283.83 270.044   1
  -4   4  -7-71.3634 123.133   1
   4   4  -7-36.8788 120.739   1
  -4  -4  -7 23.3496 76.5679   1
   4  -4  -7 184.989 49.4901   1
  -4  -4  -6 4038.03 379.560   1
   4   4  -6 4097.67 461.608   1
  -4   4  -6 4261.91 458.614   1
   4  -4  -6 3855.77 245.864   1
  -4   4  -5 125.544 118.608   1
  -4  -4  -5 202.541 98.2334   1
   4  -4  -5 70.2610 42.1897   1
   4   4  -5 66.1791 119.721   1
  -4   4  -4 12213.4 839.227   1
   4   4  -4 11787.3 845.030   1
   4  -4  -4 10676.0 618.865   1
  -4  -4  -4 12454.5 782.952   1
  -4   4  -3 1065.08 201.139   1
  -4  -4  -3 710.641 165.724   1
   4   4  -3 922.805 203.653   1
   4  -4  -3 787.252 120.220   1
  -4   4  -2 225.232 113.643   1
   4  -4  -2 451.585 105.587   1
  -4  -4  -2 422.310 136.368   1
   4   4  -2 251.960 130.488   1
  -4  -4  -1 3342.46 363.228   1
  -4   4  -1 3380.14 343.808   1
   4  -4  -1 3370.08 306.613   1
  -4  -4   0 1377.60 234.412   1
   4   4   0 1158.27 211.560   1
   4  -4   0 1443.17 202.565   1
  -4   4   0 1562.34 212.067   1
   4  -4   1 2227.08 272.566   1
  -4   4   1 2543.87 259.965   1
   4   4   1 2215.02 287.262   1
   4  -4   2 1355.89 225.158   1
  -4   4   2 1336.63 172.738   1
   4   4   2 1425.68 225.206   1
  -4  -4   2 1250.02 234.454   1
   4   4   3 183.283 93.7792   1
   4  -4   3 161.865 106.327   1
  -4   4   3 190.233 67.8060   1
  -4  -4   3 92.4021 116.579   1
   4   4   4 13128.6 832.537   1
  -4  -4   4 11044.2 883.288   1
  -4   4   4 13606.7 709.456   1
   4  -4   4 12600.0 891.438   1
  -4   4   5 430.561 73.5773   1
   4   4   5 546.481 140.743   1
   4  -4   5 761.163 193.797   1
  -4  -4   5 543.350 175.079   1
  -4  -4   6 3156.41 395.720   1
   4   4   6 2349.93 276.153   1
   4  -4   6 3453.54 393.143   1
  -4   4   6 2320.06 175.434   1
   4   4   7 66.9369 84.6383   1
  -4  -4   7 264.688 154.441   1
  -4   4   7 186.850 49.4529   1
   4  -4   7 216.233 141.878   1
  -4   4   8 375.202 76.0611   1
  -4  -4   8 397.459 184.855   1
   4  -4   8 382.918 173.210   1
   4   4   8 627.342 151.110   1
   4  -4   9 2235.60 361.802   1
   4   4   9 2254.97 284.228   1
  -4   4   9 1898.58 193.458   1
  -4  -4   9 2634.89 387.972   1
  -4  -4  10 1541.61 322.191   1
   4  -4  10 1460.35 307.499   1
  -4  -4  11 1613.24 328.510   1
   4  -4  11 1662.25 327.935   1
   4   4  11 1217.76 236.166   1
   4  -4  12 1498.83 320.277   1
  -4  -4  12 2013.61 370.444   1
   4  -4  13 388.307 198.621   1
  -4  -4  13 298.323 196.074   1
   4  -4  14 800.753 265.347   1
  -4  -4  14 1130.43 299.670   1
   4  -4  15 876.442 283.016   1
  -4  -4  15 582.492 253.862   1
  -4  -4  16 813.905 273.589   1
   4  -4  17 486.118 244.711   1
  -4  -4  17 831.462 278.610   1
   4  -4  18 110.161 189.913   1
  -4  -4  18 56.4406 162.828   1
   4  -4  19-56.0780 172.952   1
  -4  -4  19-114.594 187.424   1
  -4  -4  20 466.549 247.141   1
   4   5 -19 1955.82 390.727   1
   4   5 -18 827.444 289.931   1
  -4   5 -18 487.756 245.408   1
   4   5 -17 1686.99 383.900   1
  -4   5 -17 1864.65 389.417   1
   4   5 -16 1389.50 341.836   1
  -4   5 -16 521.415 223.416   1
   4   5 -14 1893.40 381.176   1
  -4   5 -14 1349.10 325.782   1
   4   5 -13 4933.45 610.954   1
  -4   5 -13 5532.70 622.868   1
   4   5 -12 4840.22 586.237   1
  -4   5 -12 5392.10 613.295   1
   4   5 -11 4546.66 550.789   1
  -4   5 -11 3702.52 503.342   1
   4   5 -10 6646.66 669.782   1
  -4   5 -10 5897.70 643.326   1
   4   5  -8 4504.61 524.398   1
  -4  -5  -8 4238.67 403.402   1
  -4   5  -8 3973.39 494.595   1
   4   5  -7 9922.87 872.055   1
  -4  -5  -7 13049.8 804.373   1
  -4   5  -7 11280.8 899.751   1
   4   5  -6 10826.4 849.452   1
  -4  -5  -6 9871.22 704.413   1
  -4   5  -6 10276.9 818.686   1
   4   5  -5 14649.7 1012.83   1
  -4  -5  -5 13161.4 877.161   1
  -4   5  -5 13110.0 958.747   1
  -4   5  -4 10821.2 759.900   1
  -4  -5  -4 10618.3 701.117   1
  -4  -5  -3 19890.6 1159.27   1
   4   5  -3 18315.7 1195.82   1
  -4   5  -3 16766.1 1138.57   1
   4   5  -2 6560.14 600.539   1
   4  -5  -2 7490.35 504.960   1
  -4   5  -2 6489.20 568.033   1
  -4  -5  -2 7755.86 605.769   1
   4  -5  -1 16013.4 920.135   1
  -4   5  -1 13571.3 935.986   1
   4   5  -1 15660.2 1021.60   1
  -4  -5   0 9500.03 695.942   1
   4  -5   0 7654.44 586.115   1
  -4   5   0 7779.88 585.672   1
   4   5   0 7858.91 642.641   1
  -4  -5   1 13765.7 998.394   1
  -4   5   1 16322.1 922.046   1
   4  -5   1 14687.2 956.774   1
  -4  -5   2 9372.65 724.452   1
   4  -5   2 8841.97 668.694   1
  -4   5   2 7337.25 542.959   1
   4   5   2 9897.01 686.273   1
   4  -5   3 17285.0 1145.77   1
   4   5   3 18048.8 1116.25   1
  -4  -5   3 19366.6 1219.18   1
   4  -5   4 8283.12 688.843   1
  -4   5   4 7881.11 480.426   1
  -4  -5   4 9938.17 758.926   1
   4   5   4 8913.12 638.372   1
   4   5   5 13288.0 888.775   1
   4  -5   5 15281.1 1026.13   1
  -4  -5   6 9367.39 773.954   1
   4   5   6 7835.24 606.204   1
   4  -5   6 9379.30 758.344   1
  -4  -5   7 11416.6 926.472   1
   4   5   7 12107.1 788.299   1
   4  -5   7 12137.0 936.323   1
  -4  -5   8 5088.87 564.247   1
   4   5   8 4469.82 415.001   1
   4  -5   8 5021.75 557.698   1
  -4  -5  10 8318.11 768.909   1
   4  -5  10 7064.24 718.802   1
  -4  -5  11 3312.39 474.040   1
   4  -5  11 3210.65 461.302   1
  -4  -5  12 4015.37 533.699   1
   4  -5  12 4039.71 535.768   1
  -4  -5  13 5716.30 639.792   1
   4  -5  13 3659.46 520.484   1
   4  -5  14 3085.70 481.304   1
  -4  -5  14 2777.81 465.890   1
   4  -5  16 1176.14 314.133   1
  -4  -5  16 1529.44 367.111   1
   4  -5  17 2339.54 437.043   1
  -4  -5  17 2391.72 446.205   1
   4  -5  18 1767.89 388.210   1
  -4  -5  18 1520.30 370.802   1
  -4  -5  19 1372.28 358.103   1
  -4   6 -17 1567.38 368.715   1
   4   6 -17 2237.04 425.277   1
  -4   6 -15 3040.33 481.345   1
   4   6 -15 3079.52 490.460   1
   4   6 -14 6366.49 684.034   1
  -4   6 -14 4670.48 605.824   1
   4   6 -13 6598.73 682.703   1
  -4   6 -13 3967.40 554.425   1
   4   6 -12 8851.81 800.133   1
  -4   6 -12 5654.60 662.052   1
   4   6 -11 3659.75 506.963   1
   4   6 -10 6548.90 687.006   1
  -4   6 -10 7136.10 711.275   1
   4   6  -9 1978.29 369.613   1
  -4   6  -9 3099.15 439.951   1
   4   6  -8 8465.96 762.187   1
  -4   6  -8 6913.48 702.879   1
  -4   6  -7 4994.14 556.197   1
   4   6  -6 15022.3 1100.90   1
  -4   6  -6 14779.0 1086.18   1
   4   6  -5 12112.7 904.996   1
  -4   6  -5 9778.77 835.121   1
  -4  -6  -5 10405.3 759.148   1
   4   6  -4 13299.9 998.098   1
  -4  -6  -4 13585.0 921.901   1
  -4   6  -3 7580.36 683.736   1
   4  -6  -3 9096.40 568.970   1
   4   6  -2 12272.7 953.273   1
   4  -6  -2 14420.8 850.353   1
  -4  -6  -2 13623.5 943.495   1
  -4   6  -2 13335.8 941.479   1
   4  -6  -1 8723.75 621.602   1
  -4  -6  -1 7577.93 667.811   1
   4   6  -1 8427.85 701.181   1
  -4   6  -1 8008.86 649.753   1
  -4  -6   0 17314.3 1129.97   1
   4   6   0 15769.0 1089.84   1
   4  -6   1 7165.50 629.835   1
  -4  -6   1 8504.19 713.573   1
  -4   6   1 7982.98 599.929   1
   4   6   1 9716.91 710.401   1
   4  -6   2 16448.0 1104.80   1
  -4  -6   2 17523.7 1169.36   1
   4   6   2 16557.4 1092.37   1
  -4   6   2 16884.2 987.814   1
   4  -6   3 7287.23 621.430   1
  -4   6   3 5822.76 433.487   1
  -4   6   4 11172.4 634.601   1
  -4  -6   4 11522.7 905.207   1
   4   6   4 12005.0 821.306   1
   4   6   5 9325.82 694.761   1
  -4  -6   5 10334.3 837.571   1
   4  -6   5 8904.93 781.084   1
   4   6   6 15500.8 923.266   1
  -4  -6   6 13623.8 1043.56   1
   4  -6   7 3929.12 494.108   1
  -4  -6   7 4727.38 545.812   1
   4  -6   8 7904.09 755.461   1
  -4  -6   9 2169.87 385.542   1
   4  -6   9 1907.73 363.312   1
   4  -6  10 6392.55 668.414   1
  -4  -6  10 5534.92 637.784   1
  -4  -6  11 4386.92 558.266   1
   4  -6  12 6640.61 703.188   1
  -4  -6  12 5665.83 666.728   1
   4  -6  13 4652.20 581.272   1
  -4  -6  13 3811.37 534.470   1
   4  -6  14 4209.62 559.283   1
  -4  -6  14 3462.15 512.296   1
  -4  -6  15 2709.71 464.783   1
   4  -6  15 2408.89 436.654   1
  -4  -6  17 1003.41 321.230   1
   4  -6  17 1594.13 369.249   1
   4   7 -16-54.2950 156.603   1
  -4   7 -16 108.824 187.579   1
   4   7 -15 53.8208 155.231   1
  -4   7 -15-53.8204 176.014   1
   4   7 -14 585.438 232.904   1
  -4   7 -14 212.429 201.509   1
   4   7 -13 524.992 230.170   1
   4   7 -12 1033.38 302.760   1
  -4   7 -12 1287.33 326.826   1
   4   7 -11-50.8798 146.865   1
  -4   7 -11-201.593 173.836   1
   4   7 -10 799.726 267.527   1
  -4   7 -10 49.2484 143.152   1
   4   7  -9 389.911 200.440   1
  -4   7  -9 766.218 262.274   1
   4   7  -8 570.278 232.782   1
  -4   7  -8 418.324 210.132   1
   4   7  -7 1897.36 353.187   1
  -4   7  -7 1261.99 299.364   1
   4   7  -6 1663.62 332.931   1
  -4   7  -6 2127.20 355.300   1
   4   7  -5 2756.73 407.276   1
  -4   7  -5 2329.07 375.327   1
   4   7  -4 3369.40 453.554   1
  -4   7  -4 3444.22 444.226   1
   4   7  -3 123.618 134.877   1
  -4   7  -2 1468.46 275.806   1
  -4  -7  -2 1578.17 286.971   1
   4   7  -2 1564.04 298.297   1
  -4   7  -1 97.2126 106.235   1
  -4  -7  -1 37.7704 116.697   1
   4   7  -1 387.316 174.247   1
   4   7   0 1859.24 317.632   1
  -4  -7   0 2250.30 348.670   1
   4  -7   0 2508.16 323.061   1
  -4   7   0 1716.72 274.777   1
   4   7   1 352.380 154.838   1
  -4  -7   1 482.526 192.023   1
   4  -7   1 465.090 167.053   1
  -4   7   1 396.646 145.392   1
   4   7   2 1599.20 282.711   1
   4  -7   2 1835.00 304.844   1
  -4  -7   2 1283.98 287.589   1
  -4  -7   3 686.499 226.101   1
   4   7   3 571.764 189.090   1
  -4  -7   4 2817.75 424.910   1
   4  -7   4 3631.86 455.657   1
   4  -7   5 2529.42 391.175   1
  -4  -7   5 2518.55 396.801   1
   4  -7   6 1790.00 337.078   1
  -4  -7   6 1754.18 347.117   1
   4  -7   7 2044.27 366.153   1
  -4  -7   7 1377.23 315.617   1
   4  -7   8 1200.20 304.855   1
  -4  -7   8 1022.23 285.299   1
   4  -7   9 1232.18 313.568   1
  -4  -7   9 1197.88 307.950   1
   4  -7  10 504.917 227.890   1
  -4  -7  10 407.289 208.692   1
   4  -7  11-51.5969 159.154   1
  -4  -7  11 259.810 187.925   1
   4  -7  12 420.654 223.134   1
  -4  -7  12 582.724 252.723   1
   4  -7  13 908.752 297.891   1
  -4  -7  13 161.480 186.756   1
  -4  -7  14 763.954 261.621   1
   4  -7  15 328.419 224.339   1
  -4  -7  15 607.014 241.625   1
   4  -7  16 773.107 283.724   1
  -4  -7  16 445.359 244.336   1
   4   8 -15 711.391 281.399   1
  -4   8 -15 605.658 256.404   1
   4   8 -14 654.289 269.152   1
  -4   8 -14 1205.98 335.388   1
  -4   8 -13 1145.73 313.425   1
   4   8 -12 1444.64 346.016   1
  -4   8 -12 1351.07 339.297   1
   4   8 -11 2165.82 410.992   1
   4   8 -10 4950.57 619.436   1
  -4   8 -10 5658.95 658.006   1
   4   8  -9 2104.72 395.458   1
  -4   8  -9 2104.80 399.413   1
   4   8  -8 6858.54 727.433   1
  -4   8  -8 7017.08 727.940   1
   4   8  -7 2079.03 390.700   1
  -4   8  -7 2295.06 393.038   1
   4   8  -6 4657.99 573.826   1
  -4   8  -6 4545.56 557.080   1
   4   8  -5 4146.62 532.979   1
  -4   8  -4 1709.65 333.347   1
  -4   8  -3 4520.20 538.133   1
   4   8  -3 5604.98 604.558   1
   4   8  -2 6588.81 667.669   1
   4   8  -1 4385.06 524.341   1
   4   8   0 10486.2 866.556   1
  -4  -8   1 5637.80 612.608   1
  -4  -8   2 7732.51 748.113   1
  -4  -8   3 3707.64 498.414   1
   4  -8   4 2141.99 367.357   1
  -4  -8   5 4368.11 555.608   1
  -4  -8   6 5585.97 635.534   1
   4  -8   6 5018.74 597.432   1
   4  -8   7 2488.38 414.468   1
  -4  -8   7 1879.74 376.547   1
  -4  -8   8 7143.88 734.971   1
   4  -8   8 5772.52 671.353   1
   4  -8   9 2508.25 426.949   1
  -4  -8   9 1949.21 394.230   1
  -4  -8  10 4483.71 585.736   1
   4  -8  10 4102.92 564.277   1
  -4  -8  11 2760.12 459.063   1
   4  -8  12 1535.61 362.861   1
  -4  -8  12 2026.93 408.721   1
   4  -8  13 777.132 272.927   1
   4  -8  14 502.997 253.777   1
  -4  -8  14 1112.98 323.026   1
   4  -8  15 673.279 263.604   1
  -4  -8  15 1401.05 354.003   1
   4   9 -13 2158.48 417.501   1
  -4   9 -13 1506.75 364.267   1
   4   9 -12 2205.56 423.657   1
  -4   9 -12 2119.60 415.160   1
  -4   9 -11 3777.60 546.358   1
   4   9 -11 2906.67 487.754   1
   4   9 -10 2612.84 456.827   1
  -4   9 -10 2096.20 425.983   1
  -4   9  -9 6646.85 732.252   1
  -4   9  -8 4340.90 575.491   1
   4   9  -8 4171.96 568.546   1
  -4   9  -7 4411.17 579.810   1
   4   9  -7 4500.91 586.900   1
   4   9  -6 5280.46 631.634   1
   4   9  -5 2934.97 468.543   1
   4   9  -4 4170.71 550.614   1
  -4  -9   5 3533.72 517.494   1
  -4  -9   6 5558.80 661.800   1
  -4  -9   7 5275.74 647.979   1
   4  -9   8 3928.73 558.636   1
  -4  -9   8 4449.29 592.979   1
   4  -9   9 8043.69 826.370   1
  -4  -9  10 3073.56 500.993   1
   4  -9  10 2695.79 476.549   1
   4  -9  11 2606.23 471.188   1
  -4  -9  11 4392.50 583.285   1
  -4  -9  12 2546.40 462.548   1
   4  -9  12 2334.34 439.691   1
  -4  -9  13 2271.87 434.819   1
   4  -9  13 1879.46 403.831   1
   4  10 -11-56.9652 164.321   1
   4  10 -10 170.479 196.052   1
   4  10  -9 170.486 175.395   1
  -4 -10  10 291.987 220.929   1
  -4 -10  11-116.999 180.454   1
  -5   0 -16-48.9754 141.363   1
   5   0 -16-193.300 174.809   1
  -5   0 -15 186.636 168.777   1
   5   0 -15 45.9121 122.707   1
   5   0 -14-86.8691 142.103   1
  -5   0 -13 212.940 154.135   1
   5   0 -13 81.8727 134.057   1
  -5   0 -12-205.236 155.104   1
   5   0 -12-38.3983 102.680   1
  -5   0 -11-115.684 139.430   1
   5   0 -11 35.8529 95.7500   1
   5   0 -10-33.4453 103.135   1
  -5   0  -9-135.238 116.609   1
   5   0  -9-31.0492 82.9904   1
  -5   0  -8-94.6903 103.270   1
   5   0  -8-28.8571 99.5255   1
  -5   0  -7-117.062 105.934   1
   5   0  -7-105.973 100.177   1
  -5   0  -6 108.520 102.459   1
   5   0  -6-49.5653 97.4158   1
   5   0  -5 68.4011 86.1580   1
   5   0  -4-63.0988 102.586   1
  -5   0  -4-69.9470 95.1512   1
   5   0  -3 121.178 98.4893   1
  -5   0  -3-21.6256 88.2397   1
   5   0  -2 19.6524 74.2140   1
  -5   0  -2-40.7633 101.819   1
  -5   0  -1-19.9470 86.9840   1
   5   0  -1-19.2041 93.6286   1
  -5   0   0 157.796 93.8185   1
   5   0   0 37.4363 76.4623   1
  -5   0   1 39.6735 96.7903   1
   5   0   1 135.181 103.211   1
  -5   0   2-20.5501 95.1561   1
   5   0   2-176.802 113.412   1
   5   0   3 20.6241 92.7048   1
  -5   0   3 21.3193 90.0166   1
   5   0   4 22.2701 80.5327   1
  -5   0   4 44.6026 90.9769   1
  -5   0   5 95.0504 97.0220   1
  -5   0   6 51.2167 88.2834   1
   5   0   6-77.0016 92.8049   1
  -5   0   7-110.504 108.622   1
   5   0   7-28.0799 75.0346   1
  -5   0   8 29.8637 86.1410   1
   5   0   8-59.8716 79.9448   1
  -5   0   9-31.9158 98.4186   1
  -5   0  10-68.7227 105.995   1
  -5   0  11-73.6208 113.550   1
   5   0  11-75.2192 123.045   1
  -5   0  12 78.8702 129.048   1
   5   0  12 121.489 139.676   1
  -5   0  13 84.0358 129.559   1
   5   0  13-42.6377 131.470   1
  -5   0  14 133.605 145.775   1
  -5   0  15 47.0756 125.723   1
   5   0  15 47.3592 136.611   1
   5   0  16-50.0980 154.487   1
  -5   0  16-49.5498 152.796   1
   5   0  18 110.092 169.801   1
  -5   1 -19-111.230 171.556   1
  -5   1 -18 7411.89 781.959   1
  -5   1 -17 208.542 188.738   1
   5   1 -16 9967.67 908.151   1
  -5  -1 -16 10305.6 900.873   1
   5   1 -15 623.846 230.168   1
  -5   1 -15 758.549 244.425   1
  -5  -1 -14 11770.8 954.050   1
  -5   1 -14 11537.8 959.844   1
   5  -1 -14 12360.2 949.063   1
   5   1 -13 477.225 201.897   1
  -5  -1 -13 505.171 206.452   1
  -5   1 -12 15235.3 1125.07   1
  -5  -1 -12 14244.6 1084.97   1
   5   1 -12 16334.2 1139.51   1
   5  -1 -12 16326.2 1093.61   1
   5  -1 -11 563.075 174.050   1
   5   1 -11 192.554 140.337   1
  -5   1 -11 360.710 164.415   1
  -5  -1 -10 24194.4 1465.10   1
  -5   1 -10 24926.2 1505.02   1
   5  -1 -10 21805.2 1392.20   1
   5  -1  -9 754.657 181.680   1
   5   1  -9 744.358 195.382   1
  -5  -1  -9 1106.21 221.914   1
  -5   1  -9 778.976 207.750   1
  -5  -1  -8 17517.7 1103.41   1
  -5   1  -8 16439.1 1111.87   1
   5   1  -8 16276.1 1095.76   1
   5   1  -7 384.855 149.479   1
  -5   1  -7 370.300 162.787   1
  -5  -1  -7 734.408 183.462   1
   5  -1  -7 449.845 135.862   1
  -5   1  -6 36411.7 2012.39   1
   5   1  -6 34494.5 1983.14   1
   5  -1  -6 38851.5 1949.55   1
  -5   1  -5 291.972 127.939   1
  -5  -1  -5 535.391 146.884   1
   5  -1  -5 575.001 134.960   1
   5   1  -4 32394.0 1703.31   1
   5  -1  -4 33034.2 1648.93   1
  -5   1  -4 28134.1 1675.63   1
  -5  -1  -4 29482.9 1663.15   1
  -5  -1  -3 826.028 176.833   1
  -5   1  -3 792.898 168.357   1
   5   1  -3 942.725 180.672   1
  -5   1  -2 53892.2 2841.63   1
   5  -1  -2 61272.8 2831.26   1
  -5  -1  -2 55765.4 2854.22   1
   5   1  -2 56371.3 2857.62   1
  -5   1  -1 2112.10 270.931   1
   5   1  -1 3181.10 327.619   1
   5  -1  -1 2977.12 293.566   1
   5  -1   0 74231.5 3837.48   1
   5   1   0 83486.3 3892.98   1
  -5  -1   0 84732.9 3907.05   1
  -5   1   0 77307.4 3851.46   1
   5   1   1 4150.86 363.152   1
  -5   1   1 3195.19 320.908   1
   5  -1   1 3668.70 338.155   1
  -5  -1   1 3585.80 361.351   1
   5   1   2 55197.6 2639.36   1
  -5   1   2 50733.2 2593.97   1
   5  -1   2 50526.3 2611.01   1
  -5  -1   2 51696.5 2646.70   1
  -5  -1   3 1157.12 202.786   1
   5   1   3 1271.50 205.373   1
   5  -1   3 1100.24 190.850   1
  -5   1   3 1047.60 183.158   1
   5   1   4 36763.9 1915.89   1
   5  -1   4 35959.6 1929.40   1
  -5  -1   4 35888.7 1948.91   1
   5   1   5 443.674 136.326   1
   5  -1   5 453.525 141.618   1
  -5   1   5 486.361 137.984   1
   5  -1   6 36123.2 2079.11   1
  -5   1   6 42829.6 2074.13   1
  -5  -1   6 37625.4 2106.48   1
  -5   1   7 319.579 123.932   1
   5   1   7 530.881 156.716   1
   5  -1   7 264.942 137.167   1
  -5  -1   7 364.804 156.332   1
   5   1   8 18558.5 1176.22   1
   5  -1   8 19543.7 1223.18   1
  -5  -1   8 18637.3 1213.02   1
   5  -1   9 932.053 223.734   1
   5   1   9 1296.18 239.516   1
  -5   1   9 961.821 205.642   1
  -5  -1   9 660.063 194.328   1
   5   1  10 21518.8 1298.42   1
   5  -1  10 21850.3 1334.51   1
   5  -1  11 316.323 157.706   1
  -5   1  11 680.339 187.340   1
  -5  -1  11 907.673 241.024   1
   5  -1  12 14337.0 1016.57   1
   5   1  12 11889.5 931.504   1
  -5   1  12 12680.1 934.747   1
  -5  -1  12 10818.8 926.517   1
   5   1  13 124.781 143.884   1
  -5  -1  13 442.886 199.425   1
   5   1  14 10273.7 880.454   1
   5  -1  14 10705.0 907.878   1
  -5   1  14 10765.2 880.009   1
   5  -1  15 242.626 191.213   1
  -5  -1  15 342.925 185.498   1
   5   1  16 10655.8 915.414   1
  -5  -1  16 9184.11 883.359   1
   5  -1  17 106.559 153.747   1
   5  -1  18 6731.33 754.692   1
  -5  -1  18 7594.85 792.939   1
   5  -1  19 284.370 215.165   1
  -5   2 -20-56.1171 149.869   1
  -5   2 -19 5139.31 644.007   1
   5   2 -19 5201.92 656.961   1
   5   2 -18-55.0724 134.471   1
  -5   2 -18-270.209 204.228   1
  -5   2 -17 5836.73 673.282   1
   5   2 -17 6567.56 718.180   1
   5   2 -16 154.690 186.479   1
  -5   2 -16 50.6972 135.442   1
   5   2 -15 13656.2 1096.27   1
   5   2 -14 1755.99 346.256   1
  -5  -2 -14 1461.26 311.431   1
  -5   2 -14 1343.46 306.692   1
  -5  -2 -13 17500.8 1203.95   1
  -5   2 -13 16014.2 1199.42   1
   5   2 -13 16875.2 1224.58   1
   5  -2 -12 129.005 126.942   1
   5   2 -12 173.318 156.805   1
   5  -2 -11 27564.3 1623.71   1
   5   2 -11 28735.0 1751.87   1
  -5   2 -11 26576.0 1719.43   1
  -5  -2 -11 30478.1 1723.45   1
  -5   2 -10 157.191 135.502   1
  -5  -2 -10-33.6680 103.851   1
   5  -2  -9 38718.7 2031.73   1
   5   2  -9 37131.6 2146.29   1
  -5  -2  -9 38782.5 2107.48   1
  -5   2  -9 36600.4 2148.72   1
   5   2  -8 379.025 160.380   1
  -5   2  -8 560.769 176.012   1
  -5  -2  -8 439.317 154.177   1
   5  -2  -8 291.281 113.375   1
  -5  -2  -7 40678.9 2293.36   1
   5   2  -7 42765.5 2363.06   1
   5  -2  -7 45640.9 2242.31   1
  -5   2  -7 44482.8 2381.86   1
  -5  -2  -6 2488.02 299.977   1
   5   2  -6 2293.12 322.312   1
   5  -2  -6 1750.39 230.943   1
  -5   2  -6 2296.11 317.475   1
  -5  -2  -5 64096.3 3206.54   1
   5   2  -5 61442.1 3247.73   1
   5  -2  -5 66689.1 3142.19   1
  -5   2  -5 61488.8 3245.97   1
   5  -2  -4 3408.79 301.465   1
   5   2  -4 2951.77 350.664   1
  -5   2  -4 2798.86 334.677   1
  -5  -2  -4 2607.50 312.430   1
  -5  -2  -3 67509.5 3433.30   1
  -5   2  -3 67717.5 3448.84   1
   5  -2  -3 71443.9 3366.16   1
  -5  -2  -2 3250.81 335.154   1
   5   2  -2 3307.65 341.571   1
  -5   2  -2 2639.80 308.151   1
   5  -2  -2 2372.13 260.857   1
  -5  -2  -1 67404.6 3322.77   1
   5  -2  -1 61379.1 3225.34   1
  -5   2  -1 64291.1 3278.42   1
   5  -2   0 597.113 136.066   1
  -5  -2   0 402.430 143.508   1
   5   2   0 593.061 155.281   1
  -5   2   0 567.167 141.968   1
  -5  -2   1 65993.3 3291.59   1
   5   2   1 70273.6 3283.74   1
   5  -2   1 67266.7 3236.74   1
  -5   2   1 60492.7 3189.52   1
   5   2   2 3292.50 333.388   1
   5  -2   2 3247.25 329.274   1
  -5   2   2 2574.30 278.655   1
  -5  -2   2 3740.97 372.329   1
   5   2   3 71216.7 3598.37   1
  -5   2   3 75715.8 3549.61   1
   5  -2   3 71300.9 3606.93   1
  -5  -2   4 4587.19 445.526   1
   5   2   4 3628.27 378.764   1
   5  -2   4 4407.51 415.912   1
  -5   2   4 4145.32 356.543   1
   5  -2   5 65428.1 3316.96   1
   5   2   5 67485.7 3276.22   1
  -5   2   5 62437.9 3211.31   1
  -5  -2   5 67957.5 3364.07   1
  -5  -2   6 1601.12 277.814   1
   5   2   6 1845.89 255.890   1
   5  -2   6 1596.60 268.736   1
  -5   2   6 1591.52 216.602   1
   5   2   7 48595.1 2494.11   1
  -5  -2   7 44696.1 2548.90   1
  -5   2   7 47967.4 2440.04   1
   5  -2   7 49218.4 2570.28   1
   5  -2   8 442.290 162.285   1
  -5  -2   8 389.132 168.693   1
  -5   2   8 281.346 117.978   1
   5   2   8 221.665 113.903   1
  -5   2   9 39698.8 2105.64   1
  -5  -2   9 40656.1 2244.22   1
   5   2   9 41018.1 2163.89   1
   5  -2   9 35962.8 2186.58   1
   5   2  10 32.1233 92.7263   1
   5  -2  10 116.476 127.030   1
  -5  -2  10 119.259 137.091   1
  -5   2  11 30430.3 1656.56   1
   5   2  11 27121.8 1663.23   1
   5  -2  11 26152.6 1705.89   1
  -5  -2  12 132.422 152.323   1
  -5   2  12 168.038 132.277   1
  -5   2  13 17088.9 1191.56   1
  -5  -2  13 17700.8 1285.57   1
   5   2  13 18827.9 1258.61   1
   5  -2  13 18447.9 1289.94   1
   5   2  14 1287.29 296.342   1
  -5  -2  14 1793.54 345.194   1
   5  -2  14 1422.35 321.730   1
   5   2  15 14629.0 1145.28   1
  -5  -2  15 17083.2 1244.85   1
  -5  -2  16 52.5301 162.012   1
   5  -2  16 103.594 169.438   1
   5  -2  17 6430.68 722.186   1
  -5  -2  17 7450.80 770.700   1
  -5  -2  18-112.440 173.519   1
   5  -2  18-220.518 190.206   1
   5  -2  19 5949.73 703.863   1
  -5  -2  19 6139.22 722.610   1
   5  -2  20 57.9766 167.238   1
   5  -2  21 2358.21 453.519   1
   5   3 -20-115.642 178.286   1
  -5   3 -20 167.420 182.513   1
   5   3 -19 226.943 195.677   1
  -5   3 -19 54.6842 146.144   1
   5   3 -18 55.5692 171.345   1
  -5   3 -18-107.693 185.630   1
   5   3 -17-53.9849 176.630   1
  -5   3 -17-158.312 172.661   1
   5   3 -16 209.799 190.005   1
  -5   3 -16 308.699 194.653   1
   5   3 -15 202.538 174.739   1
  -5   3 -15 149.192 179.984   1
   5   3 -14 928.838 269.802   1
   5   3 -13 329.344 192.396   1
  -5   3 -13 274.861 187.356   1
  -5  -3 -12 1346.91 278.164   1
  -5   3 -12 2148.54 365.777   1
   5   3 -12 1630.00 328.888   1
  -5  -3 -11 1222.10 244.239   1
   5   3 -11 564.644 210.459   1
  -5  -3 -10 198.229 134.857   1
  -5   3 -10 241.367 158.200   1
   5   3 -10 41.3957 119.504   1
   5  -3 -10 45.3740 78.3769   1
   5  -3  -9 2107.37 251.009   1
   5   3  -9 2120.12 340.186   1
  -5   3  -9 1471.33 290.269   1
  -5  -3  -9 1868.10 288.854   1
   5   3  -8 149.165 135.209   1
  -5   3  -8 223.479 146.748   1
   5  -3  -8 247.201 97.7557   1
  -5  -3  -8 232.048 122.883   1
  -5   3  -7 774.713 206.032   1
   5  -3  -7 747.823 144.761   1
  -5  -3  -6 3181.51 357.598   1
  -5   3  -6 3627.81 422.409   1
   5  -3  -6 3371.37 298.691   1
   5   3  -6 3883.79 438.704   1
  -5   3  -5 1914.38 302.019   1
   5  -3  -5 2319.60 238.781   1
  -5  -3  -5 2987.05 325.817   1
   5   3  -5 2422.52 333.040   1
   5   3  -4 4707.04 470.864   1
   5  -3  -4 4571.69 358.582   1
  -5  -3  -4 4617.04 428.852   1
  -5   3  -4 4382.13 448.610   1
   5  -3  -3 1854.22 207.124   1
   5   3  -3 1756.38 276.490   1
  -5   3  -3 1533.76 249.348   1
  -5  -3  -3 1871.89 262.066   1
   5   3  -2 3074.12 359.579   1
   5  -3  -2 3711.68 311.924   1
  -5  -3  -2 2749.64 332.379   1
  -5   3  -2 3306.20 356.053   1
  -5   3  -1 4297.17 402.315   1
   5  -3  -1 4872.75 383.403   1
  -5  -3  -1 4074.10 416.178   1
   5  -3   0 958.259 171.190   1
   5   3   0 1112.78 206.224   1
  -5   3   0 1068.08 183.927   1
  -5   3   1 4025.41 357.442   1
   5  -3   1 3847.38 371.267   1
   5   3   1 4684.46 425.953   1
   5  -3   2 3676.48 369.699   1
  -5  -3   2 4200.78 421.541   1
  -5   3   2 3727.03 329.337   1
   5   3   2 3517.01 373.066   1
   5  -3   3 2169.35 280.612   1
  -5  -3   3 1578.00 274.558   1
   5   3   3 1677.76 244.938   1
  -5   3   3 1849.48 212.489   1
  -5  -3   4 3404.40 409.774   1
  -5   3   4 3748.90 321.361   1
   5  -3   4 4100.17 416.420   1
   5   3   4 4308.00 402.374   1
  -5  -3   5 2506.64 343.434   1
  -5   3   5 2360.93 241.541   1
   5  -3   5 2017.69 305.998   1
   5   3   5 2169.01 281.038   1
   5   3   6 2522.15 312.350   1
  -5  -3   6 2340.36 350.169   1
  -5   3   6 3135.06 286.610   1
   5  -3   6 3457.53 400.954   1
   5  -3   7 654.713 194.610   1
  -5   3   7 804.574 150.474   1
   5   3   8 326.259 130.181   1
   5  -3   8 551.591 192.917   1
  -5   3   8 255.685 101.834   1
  -5  -3   8 459.300 191.877   1
  -5   3   9 1697.60 232.625   1
  -5  -3   9 1890.72 325.846   1
   5   3   9 1802.74 271.084   1
   5  -3   9 1507.29 293.344   1
  -5   3  10 242.603 118.995   1
  -5  -3  10 422.527 184.708   1
   5  -3  10 162.537 147.496   1
   5   3  10 338.130 142.770   1
  -5   3  11 1067.60 205.853   1
   5   3  11 775.690 202.337   1
  -5  -3  11 884.720 244.699   1
   5   3  12 2264.40 346.465   1
   5  -3  12 2364.23 390.570   1
  -5  -3  12 2173.52 377.913   1
   5  -3  13 609.087 224.357   1
  -5  -3  14 651.681 240.047   1
  -5  -3  15 207.690 187.908   1
   5  -3  15 152.415 183.872   1
  -5  -3  16 321.426 210.623   1
   5  -3  16-52.4321 151.310   1
  -5  -3  17 110.287 180.408   1
   5  -3  17 107.662 166.055   1
  -5  -3  18 283.047 214.325   1
   5  -3  18 386.481 217.551   1
  -5  -3  19-58.1134 179.334   1
   5  -3  19 338.306 213.052   1
  -5  -3  20 414.756 233.120   1
   5  -3  20 57.2267 153.165   1
   5   4 -19 3737.53 554.330   1
  -5   4 -19 4199.58 574.307   1
   5   4 -18 278.730 210.898   1
   5   4 -17 5955.67 685.316   1
  -5   4 -17 5075.44 627.555   1
  -5   4 -16-155.788 169.978   1
   5   4 -15 12967.5 1047.46   1
  -5   4 -15 10616.8 970.203   1
  -5   4 -14 49.3585 131.947   1
   5   4 -14 251.211 189.833   1
   5   4 -13 26365.5 1725.06   1
  -5   4 -12-137.784 166.056   1
   5   4 -12 94.3348 145.435   1
  -5   4 -11 23889.4 1555.00   1
   5   4 -11 23519.8 1564.66   1
  -5  -4 -10 1146.28 233.531   1
  -5  -4  -9 29007.1 1713.00   1
   5   4  -9 33779.2 1890.69   1
  -5   4  -9 28584.1 1806.98   1
   5  -4  -8 267.382 81.3929   1
  -5  -4  -8 629.757 168.796   1
   5   4  -8 400.861 186.080   1
  -5   4  -8 270.381 152.650   1
   5   4  -7 47159.9 2410.96   1
   5  -4  -7 40753.5 2062.60   1
  -5   4  -7 41361.1 2341.00   1
   5   4  -6 329.583 160.032   1
  -5  -4  -6 237.077 115.347   1
   5  -4  -6 207.280 70.6855   1
   5   4  -5 65618.7 3441.61   1
  -5   4  -5 68670.2 3442.88   1
  -5  -4  -5 61342.7 3325.10   1
   5  -4  -5 67969.1 3176.93   1
   5   4  -4 467.380 167.164   1
  -5  -4  -4 80.6618 102.174   1
   5  -4  -3 91237.2 4282.21   1
  -5  -4  -3 91698.4 4439.80   1
   5   4  -3 81673.4 4452.53   1
  -5   4  -3 92793.5 4463.45   1
  -5   4  -2 2182.68 297.064   1
  -5  -4  -2 2702.99 331.225   1
   5  -4  -2 2311.06 246.782   1
   5   4  -2 2264.33 318.708   1
  -5   4  -1 33555.2 1856.29   1
   5  -4  -1 35097.3 1803.03   1
   5   4   0-28.0404 101.383   1
  -5   4   0 22.2427 72.7446   1
   5  -4   0 64.1745 77.3443   1
  -5  -4   0-59.4930 107.552   1
  -5  -4   1 39378.2 2166.02   1
  -5   4   1 41512.6 2062.47   1
   5  -4   1 37635.2 2079.68   1
   5  -4   2 1786.62 268.782   1
  -5   4   2 2021.71 231.351   1
   5   4   2 2174.09 292.389   1
   5  -4   3 88304.9 4442.08   1
  -5   4   3 94053.3 4304.61   1
  -5  -4   3 90143.4 4506.28   1
   5   4   3 84595.1 4406.92   1
  -5  -4   4 312.891 152.055   1
   5  -4   4 153.235 125.561   1
   5   4   4 309.664 129.452   1
  -5  -4   5 65162.4 3413.25   1
  -5   4   5 63130.0 3132.33   1
   5   4   5 70199.7 3317.58   1
  -5  -4   6 601.797 201.911   1
   5   4   6 277.830 115.356   1
  -5   4   6 507.527 98.9442   1
  -5  -4   7 45118.3 2400.87   1
   5  -4   7 40641.6 2334.60   1
  -5   4   7 41439.6 2066.32   1
   5   4   8 245.088 126.492   1
  -5  -4   8 246.852 168.222   1
  -5   4   8 318.589 91.3536   1
   5  -4   8 78.0294 120.864   1
  -5  -4   9 30922.2 1856.60   1
   5   4   9 29283.9 1691.10   1
   5  -4   9 30133.9 1825.58   1
   5   4  10 1130.26 226.817   1
   5   4  11 27097.5 1594.87   1
  -5  -4  11 27253.9 1734.20   1
   5  -4  11 26201.0 1704.44   1
   5  -4  12 187.958 184.760   1
  -5  -4  12 48.1759 139.039   1
  -5  -4  13 22341.6 1540.18   1
   5  -4  14-100.797 155.397   1
  -5  -4  14 154.548 177.592   1
   5  -4  15 9427.42 885.424   1
   5  -4  16 53.0247 141.611   1
   5  -4  17 7209.59 763.510   1
  -5  -4  17 6957.51 768.455   1
  -5  -4  18 56.9042 164.145   1
   5  -4  19 5312.67 665.507   1
  -5  -4  19 5452.58 681.143   1
  -5   5 -18 1237.91 326.864   1
   5   5 -18 1393.45 354.118   1
  -5   5 -17 528.876 238.934   1
  -5   5 -16 5272.95 643.667   1
   5   5 -16 6155.22 695.313   1
  -5   5 -15 51.5102 148.586   1
   5   5 -15 52.9290 152.677   1
  -5   5 -14 8751.73 830.550   1
   5   5 -14 8487.17 832.123   1
  -5   5 -13-49.4828 120.651   1
   5   5 -13 201.831 173.965   1
  -5   5 -11 93.1052 152.339   1
   5   5 -11 142.832 164.215   1
  -5   5 -10 5834.30 618.333   1
   5   5 -10 4872.98 583.517   1
  -5   5  -9 1377.96 299.701   1
   5   5  -9 488.615 215.009   1
   5   5  -8 5829.71 617.041   1
  -5   5  -8 5838.27 603.292   1
   5   5  -7 1690.67 314.465   1
  -5  -5  -6 18559.8 1137.94   1
   5   5  -6 18373.9 1242.95   1
  -5   5  -6 16825.0 1194.41   1
   5   5  -5 76.7612 125.544   1
   5  -5  -5 49.9388 44.9587   1
  -5   5  -4 27489.7 1634.66   1
   5  -5  -3 549.824 120.521   1
  -5   5  -3 696.311 188.082   1
  -5  -5  -3 798.001 197.266   1
   5   5  -3 674.556 195.701   1
   5   5  -2 9277.23 753.677   1
  -5   5  -2 9330.08 721.658   1
  -5  -5  -2 10039.7 755.071   1
   5  -5  -2 9276.23 631.240   1
   5   5  -1 591.968 180.303   1
   5  -5  -1 546.491 131.956   1
  -5  -5  -1 31.1971 98.1285   1
  -5   5  -1 494.432 144.912   1
  -5   5   0 10367.5 720.286   1
   5   5   0 10492.8 773.479   1
   5  -5   0 9177.59 691.748   1
  -5  -5   0 10115.3 785.572   1
  -5   5   1 781.949 165.709   1
   5   5   1 992.254 208.895   1
   5  -5   1 921.879 192.822   1
  -5  -5   1 547.922 175.005   1
   5   5   2 11005.6 804.599   1
  -5  -5   2 11551.6 859.395   1
  -5   5   2 10293.4 697.231   1
   5  -5   2 10921.1 793.264   1
  -5  -5   3 477.010 180.011   1
   5  -5   3 443.594 159.557   1
   5   5   3 237.443 126.913   1
  -5   5   3 532.390 116.453   1
   5  -5   4 25567.7 1547.37   1
  -5  -5   5 158.102 149.489   1
  -5   5   5 184.811 64.8242   1
   5  -5   6 14183.4 967.533   1
   5   5   6 14296.4 871.241   1
  -5  -5   6 15125.4 1014.45   1
   5  -5   7 1597.94 295.422   1
  -5  -5   7 1058.40 264.305   1
  -5  -5   8 4534.00 541.922   1
   5  -5   9 1188.49 278.976   1
  -5  -5   9 728.034 236.583   1
   5  -5  10 4728.99 563.889   1
  -5  -5  10 4568.89 562.567   1
   5  -5  11 47.5605 127.018   1
  -5  -5  11 48.5952 140.176   1
   5  -5  13 252.282 165.288   1
  -5  -5  13 154.190 177.436   1
   5  -5  14 7894.81 807.860   1
  -5  -5  14 9646.87 881.314   1
   5  -5  15 105.480 172.683   1
  -5  -5  15 269.578 203.775   1
   5  -5  16 3600.28 538.370   1
  -5  -5  16 4730.00 605.509   1
   5  -5  17 326.642 214.496   1
  -5  -5  18 967.247 308.318   1
   5  -5  18 1322.62 343.835   1
   5   6 -17 989.969 308.942   1
  -5   6 -17 966.531 296.050   1
   5   6 -16-108.715 156.783   1
  -5   6 -16 52.9252 152.652   1
   5   6 -15 643.300 255.576   1
  -5   6 -15 260.317 213.370   1
   5   6 -14 105.460 162.655   1
  -5   6 -14 102.979 148.582   1
   5   6 -13 51.7406 149.510   1
  -5   6 -13 406.795 228.736   1
   5   6 -12-50.6605 156.221   1
  -5   6 -12-49.9488 144.081   1
   5   6 -11 1681.43 360.430   1
  -5   6 -11 1417.18 327.263   1
   5   6 -10 289.625 197.333   1
   5   6  -9 6104.98 654.653   1
   5   6  -8 45.6306 140.701   1
  -5   6  -8-89.1640 137.468   1
  -5   6  -7 4330.16 518.741   1
   5   6  -7 4170.20 516.494   1
   5   6  -6 172.573 163.211   1
  -5   6  -6 246.038 155.156   1
  -5  -6  -5 95.2198 103.857   1
   5   6  -5 167.525 144.417   1
  -5   6  -5-39.0474 112.672   1
  -5  -6  -4 431.341 158.436   1
   5   6  -4 322.346 165.093   1
  -5   6  -4 257.788 145.589   1
   5  -6  -3 2138.88 242.135   1
   5   6  -3 2044.39 335.033   1
  -5   6  -3 1626.22 293.614   1
   5  -6  -2 304.286 119.229   1
  -5  -6  -2 282.793 149.850   1
  -5   6  -2 290.591 145.747   1
   5   6  -1 4484.63 493.370   1
  -5  -6  -1 4539.78 496.579   1
   5  -6  -1 4737.15 433.940   1
  -5   6  -1 4645.44 460.272   1
   5  -6   0 27.6710 85.3232   1
   5   6   0-35.0316 93.5470   1
  -5   6   0-54.2803 88.7625   1
  -5  -6   0 186.680 128.711   1
   5   6   1 5377.37 533.814   1
  -5  -6   1 4476.32 513.542   1
  -5   6   1 5328.48 459.165   1
   5  -6   1 4978.45 487.056   1
   5  -6   2 296.271 148.646   1
   5   6   2 204.403 134.657   1
  -5   6   2 382.561 116.717   1
   5   6   3 1459.43 262.839   1
   5  -6   3 1203.70 254.164   1
  -5   6   3 1536.90 199.842   1
   5   6   4 535.562 162.091   1
  -5  -6   4 252.120 166.143   1
   5  -6   4 338.917 165.195   1
   5   6   5 335.799 137.981   1
  -5  -6   5 476.634 200.932   1
   5  -6   5 159.800 145.172   1
  -5  -6   6 354.534 181.069   1
   5  -6   6 125.840 137.584   1
  -5  -6   7 5468.04 618.271   1
   5  -6   7 6481.34 650.018   1
  -5  -6   8-46.8471 144.829   1
   5  -6   8 501.028 204.996   1
  -5  -6   9 5108.76 610.107   1
   5  -6   9 6177.77 650.087   1
   5  -6  10 437.071 218.844   1
  -5  -6  10 247.407 209.503   1
  -5  -6  11 1672.08 361.795   1
   5  -6  12 152.991 184.479   1
  -5  -6  12 103.766 169.784   1
   5  -6  13 624.725 248.462   1
  -5  -6  13 423.919 217.379   1
   5  -6  14-52.9948 129.188   1
  -5  -6  14 162.012 176.619   1
   5  -6  15 376.466 228.172   1
  -5  -6  15 603.943 254.922   1
   5  -6  16-108.526 156.521   1
  -5  -6  16 222.687 182.082   1
   5  -6  17 987.044 301.818   1
  -5  -6  17 844.926 291.053   1
   5   7 -16 3338.67 518.541   1
  -5   7 -16 3353.75 513.009   1
   5   7 -15 651.467 252.948   1
  -5   7 -15 696.605 275.695   1
  -5   7 -14 3919.00 543.540   1
   5   7 -14 3116.29 498.448   1
   5   7 -13 159.250 192.600   1
  -5   7 -13 521.899 228.144   1
   5   7 -12 6903.80 737.773   1
   5   7 -11 617.366 239.096   1
  -5   7 -11 405.267 215.163   1
  -5   7 -10 13134.6 1073.50   1
   5   7  -9 98.9557 152.761   1
  -5   7  -9 243.906 176.547   1
   5   7  -8 15772.8 1197.19   1
  -5   7  -8 15564.5 1183.53   1
   5   7  -7 759.744 238.972   1
  -5   7  -7 508.152 215.610   1
   5   7  -6 12361.4 1006.35   1
  -5   7  -5 600.601 221.056   1
   5   7  -4 12382.6 994.061   1
  -5   7  -4 13030.0 988.734   1
  -5   7  -3 38.8497 112.882   1
   5   7  -3 693.320 226.958   1
  -5   7  -2 19134.1 1235.30   1
   5   7  -2 16414.0 1227.63   1
  -5  -7  -2 19066.9 1257.94   1
  -5  -7  -1 612.962 215.312   1
  -5   7  -1 644.695 190.501   1
   5   7  -1 488.895 200.419   1
[truncated: 502,948 more chars]
