# Supplementary material for: Lattice response to the radiation damage of molecular crystals: radiation-induced versus thermal expansivity
Source: Acta Crystallogr B Struct Sci Cryst Eng Mater. 2024 Jan 4;80(Pt 1):13–8. doi: 10.1107/S2052520623010636 (PMC10848411; doi:10.1107/S2052520623010636)
Supplement: Supplementary file 2 [file b-80-00013-Bi_Ph3sup2.hkl]

data_Bi_Ph3                                                                     
_shelx_title ' 0001 in I2/a'                                                    
_shelx_refln_list_code          4                                               
_shelx_F_calc_maximum      744.46                                               
_exptl_crystal_F_000      1648.00                                               
_reflns_d_resolution_high  0.8287                                               
                                                                                
loop_                                                                           
 _space_group_symop_operation_xyz                                               
 'x, y, z'                                                                      
 '-x+1/2, y, -z'                                                                
 'x+1/2, y+1/2, z+1/2'                                                          
 '-x+1, y+1/2, -z+1/2'                                                          
 '-x, -y, -z'                                                                   
 'x-1/2, -y, z'                                                                 
 '-x+1/2, -y+1/2, -z+1/2'                                                       
 'x, -y+1/2, z+1/2'                                                             
                                                                                
_cell_length_a    20.4913                                                       
_cell_length_b     5.7919                                                       
_cell_length_c    26.8570                                                       
_cell_angle_alpha  90.000                                                       
_cell_angle_beta  109.497                                                       
_cell_angle_gamma  90.000                                                       
                                                                                
_shelx_F_squared_multiplier     1.000                                           
                                                                                
loop_                                                                           
 _refln_index_h                                                                 
 _refln_index_k                                                                 
 _refln_index_l                                                                 
 _refln_F_squared_calc                                                          
 _refln_F_squared_meas                                                          
 _refln_F_squared_sigma                                                         
 _refln_observed_status                                                         
   2   0   0     101149.27     103990.22      2679.39 o                         
   4   0   0     154193.70     150676.23      6684.03 o                         
   6   0   0     298073.09     280457.94      6162.43 o                         
   8   0   0      24074.75      26046.49       707.58 o                         
  10   0   0      25925.32      27968.10      1039.39 o                         
  12   0   0      76123.97      71919.38      1717.42 o                         
  14   0   0      10618.98      10289.04       359.55 o                         
  16   0   0       4206.01       3869.74       193.83 o                         
  18   0   0      11643.67      11376.75       373.18 o                         
  20   0   0        440.49        580.72        70.33 o                         
  22   0   0        327.94        406.38        58.58 o                         
   1   1   0      61366.89      73042.30      1148.28 o                         
   3   1   0     554214.31     455996.16      6987.42 o                         
   5   1   0      30312.93      32115.49       661.60 o                         
   7   1   0      88470.32      98294.77      1595.31 o                         
   9   1   0     105819.82     109976.79      1784.41 o                         
  11   1   0       7084.37       6768.33       394.82 o                         
  13   1   0      14832.84      15066.89       376.36 o                         
  15   1   0      25688.76      24186.85       638.80 o                         
  17   1   0       2237.07       2253.66        98.34 o                         
  19   1   0       1770.11       1649.05        80.75 o                         
  21   1   0       3530.13       3653.85       120.18 o                         
   0   2   0     194992.45     218818.20      6763.94 o                         
   2   2   0      35516.92      37145.00       627.35 o                         
   4   2   0      55225.46      58760.76       967.34 o                         
   6   2   0     127718.03     129886.60      2993.18 o                         
   8   2   0      17302.37      17338.04       396.41 o                         
  10   2   0      31980.97      33615.65       616.55 o                         
  12   2   0      34838.53      33677.95       684.77 o                         
  14   2   0       2583.02       2587.17       107.09 o                         
  16   2   0       5534.80       5391.52       369.76 o                         
  18   2   0       7062.79       7980.91       286.40 o                         
  20   2   0        386.13        490.54        49.40 o                         
   1   3   0      41976.54      42685.96       840.26 o                         
   3   3   0      95894.03      92202.04      1651.87 o                         
   5   3   0      21244.31      22029.37       593.55 o                         
   7   3   0      15454.95      15934.42       555.72 o                         
   9   3   0      37365.71      36268.52       647.84 o                         
  11   3   0       8968.20       8975.57       312.69 o                         
  13   3   0       6094.79       6045.78       183.85 o                         
  15   3   0      10214.41      10386.15       287.18 o                         
  17   3   0        970.54       1075.64        90.34 o                         
  19   3   0        810.09        922.46       111.98 o                         
   0   4   0      37505.70      34604.93       849.34 o                         
   2   4   0      14919.28      15014.13       299.28 o                         
   4   4   0       7728.64       8137.30       268.88 o                         
   6   4   0      25497.33      24478.00       459.00 o                         
   8   4   0       4978.95       4852.31       173.09 o                         
  10   4   0       3275.05       3619.93       170.51 o                         
  14   4   0       1610.98       1454.18       102.98 o                         
  16   4   0        714.91        740.16        72.70 o                         
  18   4   0       1445.50       1466.12       185.19 o                         
   7   5   0       1596.71       1659.50       148.95 o                         
   9   5   0       6243.80       6102.33       322.09 o                         
  11   5   0        861.25        889.32       111.90 o                         
  13   5   0        574.29        704.45       102.00 o                         
  15   5   0       1370.32       2074.61       169.04 o                         
 -22   1   1          5.65         -9.88        22.75 o                         
 -20   1   1         24.64         19.85        22.96 o                         
 -18   1   1        310.49        292.67        39.74 o                         
 -16   1   1          4.71          3.70        25.38 o                         
 -14   1   1       1386.68       1282.46       108.49 o                         
 -12   1   1        127.31         69.06        30.19 o                         
 -10   1   1       5935.75       6252.87       180.34 o                         
  -8   1   1       1573.30       1584.60       113.95 o                         
  -6   1   1      14926.57      17575.54       349.20 o                         
  -4   1   1         31.36        110.27        38.32 o                         
  -2   1   1      34142.79      42118.35      1180.72 o                         
   0   1   1      25357.95      30047.22       506.71 o                         
   2   1   1        608.91        617.33        38.02 o                         
   4   1   1      30304.83      36416.81       628.90 o                         
   6   1   1         74.05         41.05        27.56 o                         
   8   1   1        592.91        679.74        55.41 o                         
  10   1   1       7436.14       7911.66       429.31 o                         
  12   1   1       1280.94       1179.22        86.29 o                         
  14   1   1         67.31         14.69        39.20 o                         
  16   1   1        285.82        235.30        54.56 o                         
  18   1   1         19.21         44.87        26.17 o                         
  20   1   1         17.52         20.33        24.53 o                         
  22   1   1          3.90         -0.17        31.50 o                         
 -21   2   1        224.80        199.28        53.40 o                         
 -19   2   1          2.29        -26.54        26.54 o                         
 -17   2   1       1208.41       1142.74        68.67 o                         
 -15   2   1       1002.97        938.57       148.03 o                         
 -13   2   1        810.96        840.08        62.02 o                         
 -11   2   1       2564.85       2447.78       103.99 o                         
  -9   2   1       1078.94        993.47        64.32 o                         
  -7   2   1       2032.32       2094.57        88.39 o                         
  -5   2   1      19907.26      21852.38       564.62 o                         
  -3   2   1       1202.30       1332.04        64.78 o                         
  -1   2   1         45.37         68.65        20.49 o                         
   1   2   1       5994.95       6532.57       150.66 o                         
   3   2   1       4436.05       4163.26       246.74 o                         
   5   2   1        210.49        229.64        46.55 o                         
   7   2   1      24623.56      25844.33       695.18 o                         
   9   2   1        133.23         64.88        40.57 o                         
  11   2   1       3245.50       3171.63       120.31 o                         
  13   2   1       3252.93       3510.61       173.55 o                         
  15   2   1         25.12         14.20        25.82 o                         
  17   2   1         62.76         51.08        29.77 o                         
  19   2   1        441.02        425.19        61.49 o                         
  21   2   1          3.15          5.66        20.28 o                         
 -20   3   1        488.09        542.10        90.46 o                         
 -18   3   1        778.03        731.56        74.57 o                         
 -16   3   1         36.00         59.78        36.44 o                         
 -14   3   1       2696.65       2717.34       150.57 o                         
 -12   3   1       4942.58       4905.94       150.00 o                         
 -10   3   1        665.90        624.94        50.92 o                         
  -8   3   1       8534.76       8914.50       214.26 o                         
  -6   3   1       4547.91       4714.13       199.18 o                         
  -4   3   1         13.52         22.93        18.81 o                         
  -2   3   1      12163.06      12327.59       298.82 o                         
   0   3   1       6453.78       6716.70       242.07 o                         
   4   3   1       8837.10       9349.29       231.23 o                         
   6   3   1       3277.95       3254.24       116.92 o                         
   8   3   1        722.67        656.66        55.01 o                         
  10   3   1       5602.87       5707.33       165.04 o                         
  12   3   1        377.98        390.36        54.91 o                         
  14   3   1       1268.65       1178.01        69.63 o                         
  16   3   1       1324.30       1156.54        93.67 o                         
  18   3   1         12.58         41.75        32.23 o                         
  20   3   1        140.29         83.98        34.05 o                         
 -15   4   1       1638.51       1642.83       108.10 o                         
 -13   4   1        129.72        171.47        43.44 o                         
 -11   4   1       2798.34       2897.02       150.43 o                         
  -9   4   1       2281.76       2331.83       133.68 o                         
  -7   4   1        890.72        799.37        83.67 o                         
  -5   4   1      10798.13      10158.72       310.26 o                         
  -3   4   1       7953.12       7880.31       186.20 o                         
  -1   4   1        478.10        467.29        39.22 o                         
   1   4   1      12603.22      12739.18       263.13 o                         
   3   4   1       6654.12       6603.60       185.48 o                         
   5   4   1       1305.94       1290.52        64.89 o                         
   7   4   1       7320.75       7019.17       255.09 o                         
   9   4   1       2463.40       2468.50       112.09 o                         
  11   4   1        799.26        755.11        76.25 o                         
  13   4   1       2711.51       3025.61       261.02 o                         
  15   4   1        524.92        516.78        63.28 o                         
  17   4   1        142.46         88.31        36.80 o                         
 -16   5   1          3.04         -3.46        28.46 o                         
 -14   5   1        689.37        644.05        67.83 o                         
 -12   5   1        861.85       1091.51        99.80 o                         
 -10   5   1        186.86        152.25        49.26 o                         
  -8   5   1       3279.48       3349.90       207.74 o                         
  -6   5   1       1984.96       2054.06       117.61 o                         
  -4   5   1       1147.29       1192.59       126.16 o                         
  -2   5   1       8780.17       8907.31       410.89 o                         
 -22   0   2        807.56        837.32        78.54 o                         
 -18   0   2       2598.41       2782.31       154.59 o                         
 -16   0   2       4708.18       4336.60       288.31 o                         
 -14   0   2      44085.24      41423.62      1050.48 o                         
 -12   0   2       3568.74       3314.36       235.54 o                         
 -10   0   2      74418.20      68876.80      2360.57 o                         
  -6   0   2      13769.08      16689.15       467.36 o                         
   2   0   2     219818.22     195089.20     10567.98 o                         
   4   0   2      74231.30      84360.65      1932.91 o                         
   6   0   2        870.64       1628.80       263.52 o                         
   8   0   2     108144.84     110719.41      2548.75 o                         
  10   0   2      77607.68      73182.84      3390.57 o                         
  12   0   2       1060.05       1187.46       107.21 o                         
  14   0   2      15700.18      15047.89       473.00 o                         
  16   0   2      10140.33      10081.45       364.88 o                         
  18   0   2         24.59         45.43        36.29 o                         
  20   0   2       2032.92       2099.42       127.73 o                         
  22   0   2        776.39        839.02        77.40 o                         
 -23   1   2       1218.59       1260.89        93.41 o                         
 -21   1   2        164.37        124.93        29.00 o                         
 -19   1   2       3074.68       3128.34       114.11 o                         
 -17   1   2      13918.89      13485.51       424.03 o                         
 -15   1   2       1560.91       1495.08        80.88 o                         
 -13   1   2      25324.08      24341.15       670.21 o                         
 -11   1   2      81503.84      81241.17      1348.23 o                         
  -9   1   2        997.69       1043.89        66.77 o                         
  -7   1   2     143523.95     151427.45      3381.67 o                         
  -5   1   2     310912.56     321254.06      5725.31 o                         
  -3   1   2       4808.65       5532.97       125.88 o                         
   1   1   2     155783.25     169893.80      3707.72 o                         
   3   1   2      10758.56      12367.17       278.20 o                         
   5   1   2     151461.67     160169.30      2527.98 o                         
   7   1   2     103341.17     102935.28      1673.93 o                         
   9   1   2        199.89        157.43        34.93 o                         
  11   1   2      38360.59      39046.73       819.89 o                         
  13   1   2      25019.20      22208.05       897.98 o                         
  15   1   2         44.42         79.45        34.82 o                         
  17   1   2       4391.50       3933.49       134.16 o                         
  19   1   2       3173.73       3390.38       119.30 o                         
  21   1   2          0.20          4.07        22.03 o                         
 -20   2   2       3104.97       3051.38       126.26 o                         
 -18   2   2        196.55        119.61        42.15 o                         
 -16   2   2       9028.92       8892.45       222.88 o                         
 -14   2   2      25378.14      24600.15       476.83 o                         
 -12   2   2       2814.15       2919.67       233.83 o                         
 -10   2   2      44203.54      45466.04       794.53 o                         
  -8   2   2     118915.12     118655.49      1899.61 o                         
  -6   2   2       2651.29       3081.27       106.04 o                         
  -4   2   2      99087.74     110561.59      1749.13 o                         
  -2   2   2     193806.59     195719.47      3038.52 o                         
   0   2   2       9028.23      10164.86       305.77 o                         
   2   2   2      99553.79     107723.07      1704.58 o                         
   4   2   2     108661.34     110642.59      1765.37 o                         
   6   2   2       2776.51       2963.42       108.44 o                         
   8   2   2      43674.26      42941.29      1258.11 o                         
  10   2   2      32353.77      29775.31      1554.11 o                         
  12   2   2         16.17          0.00        39.24 o                         
  14   2   2       9261.03       9392.35       302.90 o                         
  16   2   2       6944.37       7190.70       487.05 o                         
  18   2   2          4.18         -0.95        29.45 o                         
  20   2   2       1464.27       1549.60        93.41 o                         
 -17   3   2       5333.46       5479.86       245.77 o                         
 -15   3   2       1189.04       1004.38       129.12 o                         
 -13   3   2      10382.12      10357.00       243.93 o                         
 -11   3   2      23159.29      25272.01       673.44 o                         
  -9   3   2        795.46        935.06        59.52 o                         
  -7   3   2      30639.25      27100.82       981.25 o                         
  -5   3   2      59353.00      61117.41      1134.59 o                         
  -3   3   2       7740.99       7850.36       180.29 o                         
  -1   3   2      50889.12      49107.56      1015.44 o                         
   1   3   2      87865.78      84302.10      1350.09 o                         
   3   3   2        410.55        331.32        34.82 o                         
   5   3   2      50380.65      50719.48       857.26 o                         
   7   3   2      41746.65      40424.65      1000.98 o                         
   9   3   2        109.44        153.32        31.51 o                         
  11   3   2      14983.62      15158.80       330.46 o                         
  13   3   2      11737.80      12010.54       706.26 o                         
  15   3   2         21.99         -6.78        24.21 o                         
  17   3   2       2603.27       2737.85       162.83 o                         
  19   3   2       1081.39       1233.35        92.10 o                         
 -18   4   2        231.41        213.54        43.62 o                         
 -16   4   2       1665.55       1850.57       114.24 o                         
 -14   4   2       4334.78       4679.61       197.55 o                         
 -10   4   2       8592.69       8478.41       294.20 o                         
  -8   4   2      15130.70      15299.44       447.95 o                         
  -6   4   2        546.61        586.49        63.70 o                         
  -4   4   2      23890.74      23309.81       524.63 o                         
  -2   4   2      30103.54      30157.43       531.89 o                         
   0   4   2       1364.79       1399.21        73.02 o                         
   2   4   2      24134.38      22639.24       419.39 o                         
   4   4   2      38136.21      35616.71       833.25 o                         
   6   4   2         70.29        -14.68        38.57 o                         
   8   4   2      21526.17      22148.63       489.89 o                         
  10   4   2      14194.52      13774.84       427.65 o                         
  14   4   2       3547.04       3680.03       169.41 o                         
  16   4   2       1780.81       1988.19       118.19 o                         
  18   4   2         10.31         31.91        31.04 o                         
 -13   5   2       1814.96       2102.55       119.85 o                         
 -11   5   2       4548.68       4847.69       194.78 o                         
  -7   5   2       4981.19       4806.44       432.68 o                         
  -5   5   2       7436.27       7649.11       349.90 o                         
  -3   5   2        812.20        901.85        77.70 o                         
 -22   1   3        103.09         83.61        31.77 o                         
 -20   1   3         27.30         33.62        24.68 o                         
 -18   1   3        145.01         69.28        28.51 o                         
 -16   1   3         16.65         18.36        27.03 o                         
 -14   1   3         52.13         35.19        29.29 o                         
 -12   1   3         85.09         94.64        31.58 o                         
 -10   1   3       2778.23       3152.61       117.46 o                         
  -8   1   3       2341.10       2912.63       107.29 o                         
  -6   1   3       9195.26      10843.73       274.56 o                         
  -4   1   3        100.61        149.18        22.71 o                         
  -2   1   3       2225.32       2619.12       114.69 o                         
   0   1   3       1977.15       2465.68        76.60 o                         
   2   1   3       2035.21       2560.47       131.80 o                         
   4   1   3      11048.80      12632.19       269.34 o                         
   8   1   3       4470.83       5000.39       158.96 o                         
  10   1   3          7.11         44.37        63.28 o                         
  12   1   3        254.17        267.61        40.87 o                         
  14   1   3        979.04        916.40        76.18 o                         
  16   1   3        156.22        176.67        49.72 o                         
  18   1   3        216.61        219.80        36.20 o                         
  20   1   3         48.43         30.19        24.75 o                         
 -21   2   3        106.61        104.28        38.71 o                         
 -19   2   3        450.01        479.29        52.78 o                         
 -17   2   3         14.11         17.16        23.58 o                         
 -15   2   3        557.42        468.07        47.21 o                         
 -13   2   3       1596.88       1594.62       177.42 o                         
 -11   2   3         64.78         46.38        27.73 o                         
  -9   2   3        299.61        279.13        80.59 o                         
  -7   2   3      32497.60      36031.94       632.08 o                         
  -5   2   3       1943.68       2189.35        79.52 o                         
  -3   2   3       2115.62       2392.61        74.49 o                         
  -1   2   3      19390.90      22010.23       387.26 o                         
   1   2   3       4769.01       5331.12       133.15 o                         
   3   2   3       1720.59       1803.45        86.35 o                         
   5   2   3      17872.64      19560.38       767.41 o                         
   7   2   3       1670.83       1619.33        94.02 o                         
   9   2   3       1637.39       1647.78       119.31 o                         
  11   2   3       3366.39       3288.89       142.93 o                         
  13   2   3         29.37         30.80        38.31 o                         
  15   2   3         35.34         32.28        34.04 o                         
  17   2   3        159.81        193.81        52.26 o                         
  19   2   3         73.75         85.55        38.60 o                         
  21   2   3         18.84        -26.75        32.88 o                         
 -20   3   3         23.93         37.43        32.89 o                         
 -18   3   3        628.30        645.90        70.58 o                         
 -16   3   3        802.18        691.85        74.20 o                         
 -14   3   3        165.84        210.17        39.52 o                         
 -12   3   3        876.82        902.78        68.83 o                         
 -10   3   3       8772.04       8821.92       266.81 o                         
  -8   3   3        256.99        232.54        69.75 o                         
  -6   3   3       1078.86       1134.94        58.58 o                         
  -4   3   3      20508.92      20448.63       540.32 o                         
  -2   3   3      10941.93      11191.52       378.62 o                         
   0   3   3       4808.84       5035.97       131.53 o                         
   2   3   3      20440.82      21690.41       500.14 o                         
   4   3   3       2539.74       2739.97        98.07 o                         
   6   3   3       4616.51       4831.91       176.64 o                         
   8   3   3       6262.00       6313.11       174.34 o                         
  10   3   3        109.20         88.05        29.12 o                         
  12   3   3        172.65         96.25        30.33 o                         
  14   3   3        936.86        980.45        63.95 o                         
  16   3   3         51.03         78.53        28.24 o                         
 -19   4   3        326.84        366.94        51.52 o                         
 -17   4   3        424.94        424.03        67.20 o                         
 -13   4   3       2103.24       2305.78       131.58 o                         
 -11   4   3        271.83        390.53        59.78 o                         
  -9   4   3       1337.29       1175.28       301.47 o                         
  -7   4   3       8267.49       8030.23       319.73 o                         
  -5   4   3       3161.70       3102.23       162.26 o                         
  -3   4   3       2007.36       2105.91        79.74 o                         
   1   4   3       1288.98       1364.55        63.87 o                         
   3   4   3       7657.84       7269.86       252.66 o                         
   5   4   3       8014.25       7615.13       268.39 o                         
   7   4   3        433.50        443.80        42.29 o                         
   9   4   3       1467.38       1514.54        75.69 o                         
  11   4   3       2606.11       2772.51       120.92 o                         
  13   4   3         54.64         68.59        36.67 o                         
  15   4   3        348.35        278.23        51.41 o                         
  17   4   3        404.83        347.84        71.70 o                         
 -16   5   3        580.23        616.07        63.75 o                         
 -14   5   3        388.65        389.71        54.01 o                         
 -12   5   3        504.37        512.86        60.18 o                         
 -10   5   3       4003.00       3897.43       316.65 o                         
  -8   5   3       1289.38       1517.45       107.34 o                         
  -6   5   3       1734.17       1808.74       112.32 o                         
  -2   5   3        895.93        915.80        78.59 o                         
   0   5   3       2683.19       2577.99       193.31 o                         
 -22   0   4       1747.73       1369.17        99.13 o                         
 -20   0   4         84.63        131.57        56.55 o                         
 -18   0   4       7699.47       7080.91       286.16 o                         
 -16   0   4      10395.52       8749.42      1086.07 o                         
 -14   0   4        678.13        633.05        76.71 o                         
 -12   0   4      86486.32      79015.98      3604.20 o                         
 -10   0   4      61802.47      64778.84      1540.09 o                         
  -8   0   4       2410.83       2715.34       143.94 o                         
  -6   0   4     156487.92     172141.38      3807.15 o                         
  -4   0   4      30906.49      31101.06      1760.48 o                         
  -2   0   4       7562.24       9911.39       258.60 o                         
   2   0   4      28342.88      29283.70       952.43 o                         
   4   0   4      12661.36      14755.19       437.65 o                         
   6   0   4     146156.00     143734.25      3249.68 o                         
   8   0   4      45879.09      48325.87      1208.80 o                         
  10   0   4       3889.89       3690.09       197.80 o                         
  12   0   4      50231.97      49822.67      2330.28 o                         
  14   0   4       6876.95       6955.05       498.75 o                         
  16   0   4       4065.08       3950.65       194.36 o                         
  18   0   4       8754.00       8735.71       308.97 o                         
  20   0   4        263.89        374.25        57.21 o                         
 -23   1   4          7.11         -6.64        20.67 o                         
 -21   1   4       2588.72       2696.34       119.04 o                         
 -19   1   4       4620.60       4432.18       157.25 o                         
 -17   1   4        426.10        489.80        48.65 o                         
 -15   1   4      24613.15      24734.91       542.05 o                         
 -13   1   4      22032.79      21949.89       621.23 o                         
 -11   1   4       1881.67       2000.70       127.74 o                         
  -9   1   4     112598.23     117329.81      1883.22 o                         
  -7   1   4      95679.52      99910.12      2672.69 o                         
  -5   1   4       8282.23       8453.06       184.08 o                         
  -3   1   4     228595.44     228694.84      5007.19 o                         
  -1   1   4      32949.09      39595.30       939.53 o                         
   1   1   4       7367.86       9197.98       193.82 o                         
   3   1   4     164408.67     168330.70      2639.29 o                         
   5   1   4      94318.23     102469.94      4020.13 o                         
   7   1   4       2808.51       2715.79       111.59 o                         
   9   1   4      79858.24      75380.67      2107.05 o                         
  11   1   4      19561.15      19278.06       447.29 o                         
  13   1   4       4034.93       3816.64       137.76 o                         
  15   1   4      14086.85      14035.66       446.63 o                         
  17   1   4       1309.94       1362.44        89.86 o                         
  19   1   4        336.67        306.78        38.96 o                         
  21   1   4       1637.37       1889.77       117.22 o                         
 -22   2   4        992.94        950.48       104.37 o                         
 -20   2   4        160.22        206.75        46.65 o                         
 -18   2   4       5661.23       5576.54       159.97 o                         
 -16   2   4       7222.99       7766.21       284.52 o                         
 -14   2   4       1457.12       1452.92        77.48 o                         
 -12   2   4      36199.81      36415.57       683.70 o                         
 -10   2   4      35154.89      36275.72       647.83 o                         
  -8   2   4      15414.20      15578.66       317.51 o                         
  -6   2   4     142311.27     144826.70      2269.65 o                         
  -4   2   4      76568.23      80379.96      2333.28 o                         
  -2   2   4      14326.32      15266.38       280.45 o                         
   0   2   4     140003.94     146355.61      2625.76 o                         
   2   2   4      87421.14      90646.29      1782.52 o                         
   4   2   4       9228.40      10662.92       275.82 o                         
   6   2   4     102364.12     100292.48      1625.68 o                         
   8   2   4      40875.36      41371.19       737.30 o                         
  10   2   4       5103.32       5240.61       259.55 o                         
  12   2   4      21619.26      22351.78       627.29 o                         
  14   2   4       5014.71       5426.17       164.43 o                         
  16   2   4        614.12        467.86        54.70 o                         
  18   2   4       2632.66       2832.77       112.23 o                         
  20   2   4        377.07        442.46        41.96 o                         
 -19   3   4       1559.03       1702.13       109.86 o                         
 -15   3   4       9098.68       8967.48       308.93 o                         
 -13   3   4      12291.99      11514.27       812.58 o                         
 -11   3   4       2786.08       2649.08       138.33 o                         
  -9   3   4      39697.12      40614.82      1438.29 o                         
  -7   3   4      33421.49      33343.19       586.29 o                         
  -5   3   4       5323.12       4865.82       153.72 o                         
  -3   3   4      72619.84      72862.02      1174.87 o                         
  -1   3   4      44279.57      43917.91       732.06 o                         
   1   3   4      17049.32      17679.24       335.88 o                         
   3   3   4      74524.37      78335.80      1815.36 o                         
   5   3   4      24966.07      24186.74       454.67 o                         
   7   3   4       6166.38       6159.58       241.67 o                         
   9   3   4      23350.45      23467.66       454.77 o                         
  11   3   4       7530.03       6496.43       254.59 o                         
  13   3   4       2048.61       1996.17        99.83 o                         
  15   3   4       5611.53       6128.66       562.86 o                         
  17   3   4        884.94       1058.13        93.29 o                         
  19   3   4        283.29        234.31        47.94 o                         
 -18   4   4       1854.77       2050.43       121.04 o                         
 -16   4   4       2135.47       2250.07       127.31 o                         
 -14   4   4        158.78        181.19        45.22 o                         
 -10   4   4      12502.31      12405.70       384.63 o                         
  -6   4   4      27203.83      25378.38       668.02 o                         
  -4   4   4      20314.76      19533.31       429.18 o                         
  -2   4   4       5114.14       4950.99       155.98 o                         
   0   4   4      32615.92      30168.98      3646.14 o                         
   2   4   4      12031.03      11709.94       277.22 o                         
   4   4   4       3314.69       3333.82       109.41 o                         
   6   4   4      16664.94      15588.25       523.14 o                         
   8   4   4       5212.38       5354.00       196.03 o                         
  10   4   4       1522.40       1594.89        77.85 o                         
  12   4   4       5255.13       5360.55       177.65 o                         
  14   4   4        983.79       1023.51        86.60 o                         
  16   4   4        388.42        413.25        56.84 o                         
 -15   5   4       1318.95       1534.86        99.34 o                         
 -13   5   4       1608.12       1879.74       110.97 o                         
 -11   5   4         39.85         21.95        55.19 o                         
  -9   5   4       7200.65       7244.56       254.51 o                         
  -7   5   4       5187.11       5267.15       208.91 o                         
  -5   5   4       1149.70       1141.12        88.14 o                         
  -1   5   4       7083.79       7042.76       251.88 o                         
   1   5   4       1384.74       1281.90       122.32 o                         
   3   5   4      10748.54       9297.39       439.67 o                         
 -22   1   5          0.36         -5.57        21.98 o                         
 -20   1   5        100.75        151.38        36.45 o                         
 -18   1   5        230.83        208.01        34.75 o                         
 -16   1   5          1.36        -15.62        25.79 o                         
 -14   1   5        775.29        815.81        59.58 o                         
 -12   1   5       6760.28       7213.11       193.09 o                         
 -10   1   5       2903.80       3062.82       119.61 o                         
  -8   1   5        412.43        425.51        40.37 o                         
  -6   1   5       2186.49       2420.50       131.51 o                         
  -4   1   5      14252.00      16776.36       301.53 o                         
  -2   1   5      23204.55      27370.13       683.20 o                         
   0   1   5      18710.21      21953.99       388.02 o                         
   2   1   5        447.72        478.63        41.62 o                         
   4   1   5       1047.78       1154.72        66.77 o                         
   6   1   5        438.34        761.89        72.30 o                         
   8   1   5         25.77         49.90        29.84 o                         
  10   1   5         75.38         68.78        36.75 o                         
  14   1   5        163.20        135.55        36.72 o                         
  16   1   5        737.17        702.77        58.41 o                         
  18   1   5         15.69         21.33        25.89 o                         
  20   1   5          0.58         35.73        26.41 o                         
 -21   2   5        162.15        174.28        41.85 o                         
 -19   2   5         84.11         74.24        38.02 o                         
 -17   2   5        116.81        164.20        32.56 o                         
 -15   2   5       1694.33       1672.33       101.99 o                         
 -13   2   5         97.56         71.92        34.89 o                         
 -11   2   5         75.02        114.73        28.55 o                         
  -9   2   5       9005.30       9384.54       297.30 o                         
  -7   2   5       6485.82       6870.91       167.50 o                         
  -5   2   5      14751.23      16778.94       312.09 o                         
  -1   2   5        634.96        657.50        64.66 o                         
   1   2   5      10578.94      11995.42       623.80 o                         
   3   2   5       3571.44       3644.83       171.52 o                         
   5   2   5          4.15          6.57        23.71 o                         
   7   2   5        745.51        799.98        59.46 o                         
   9   2   5       2232.64       2144.93        98.35 o                         
  11   2   5          0.25        -27.99        27.99 o                         
  13   2   5        959.47        966.96        66.55 o                         
  15   2   5        127.34         72.86        33.12 o                         
  17   2   5        104.76        138.02        43.29 o                         
  19   2   5        298.30        284.54        57.43 o                         
 -20   3   5         59.97         88.97        36.30 o                         
 -18   3   5        427.97        472.38        62.82 o                         
 -16   3   5         31.86         36.42        34.67 o                         
 -14   3   5        126.74        165.79        45.13 o                         
 -12   3   5       6558.63       6434.81       296.65 o                         
 -10   3   5        125.74        174.32        47.60 o                         
  -8   3   5       8362.02       8890.89       239.84 o                         
  -6   3   5      10493.94      10224.42       286.04 o                         
  -4   3   5         51.02         64.55        50.96 o                         
  -2   3   5      12914.51      13479.23       369.94 o                         
   0   3   5       9384.97       8988.41       393.28 o                         
   2   3   5         59.89         56.40        21.82 o                         
   4   3   5       6829.13       7263.51       182.69 o                         
   6   3   5      12128.72      12404.12       274.17 o                         
   8   3   5         31.57         20.05        25.67 o                         
  10   3   5        915.13        767.24       120.23 o                         
  12   3   5       1834.30       1579.71        81.40 o                         
  14   3   5        102.00         90.83        28.26 o                         
  16   3   5        608.75        512.64        47.77 o                         
  18   3   5        172.31        166.32        41.86 o                         
 -19   4   5         20.17         34.62        28.44 o                         
 -17   4   5        326.78        424.63        57.42 o                         
 -13   4   5         44.10         62.53        55.91 o                         
 -11   4   5       1816.08       1745.81       208.60 o                         
  -9   4   5       7086.93       7127.62       258.37 o                         
  -7   4   5        677.14        772.17        90.81 o                         
  -5   4   5       5273.80       5402.64       217.22 o                         
  -3   4   5       9212.78       9288.69       313.88 o                         
  -1   4   5         83.98         64.26        28.73 o                         
   1   4   5       7846.08       7708.29       200.61 o                         
   3   4   5       9101.57       8449.68       197.28 o                         
   5   4   5         48.26         57.68        35.73 o                         
   7   4   5        764.67        781.60        53.99 o                         
   9   4   5       3136.60       2893.28       106.47 o                         
  11   4   5          5.17         16.38        22.66 o                         
  13   4   5        927.80        819.90        79.53 o                         
  15   4   5        520.76        571.92        65.13 o                         
  17   4   5          0.02         -8.32        75.70 o                         
 -16   5   5          8.20         17.79        48.61 o                         
 -14   5   5        615.63        735.49        70.39 o                         
 -10   5   5        479.61        528.76        62.58 o                         
  -6   5   5       3694.18       3706.09       168.19 o                         
  -4   5   5        175.66        114.80        53.26 o                         
  -2   5   5       3506.70       3380.41       223.24 o                         
   4   5   5       1532.42       1040.96       123.97 o                         
 -24   0   6        332.90        288.47        62.77 o                         
 -22   0   6        985.60        889.48       100.09 o                         
 -20   0   6       9032.05       9161.60       619.62 o                         
 -18   0   6       1482.53       1580.13       149.28 o                         
 -14   0   6      68344.91      64531.94      1597.60 o                         
 -12   0   6      11805.40      12227.46       436.21 o                         
 -10   0   6      37217.52      39467.99       986.51 o                         
  -8   0   6     129665.94     146560.39      4628.47 o                         
  -6   0   6      37691.81      42391.40      1685.94 o                         
  -4   0   6      66995.22      67815.40      1531.51 o                         
  -2   0   6     516051.69     387246.84     10063.96 o                         
   0   0   6     146770.00     154947.97      3415.77 o                         
   2   0   6      89615.98      89191.52      2031.70 o                         
   4   0   6     217091.50     209354.77      4645.91 o                         
   6   0   6       1845.14       1589.61       121.04 o                         
   8   0   6      35120.97      33471.28      1409.54 o                         
  10   0   6      38600.59      37278.55      1051.99 o                         
  12   0   6       2857.82       3019.78       175.06 o                         
  14   0   6       5975.36       5820.20       249.00 o                         
  16   0   6       7986.71       8389.98       307.64 o                         
  18   0   6        194.16        343.21        68.49 o                         
  20   0   6        764.30        814.79        79.51 o                         
 -23   1   6       1717.69       1717.19       108.28 o                         
 -21   1   6        833.18        711.35        52.51 o                         
 -19   1   6       2504.68       2429.33       167.87 o                         
 -17   1   6      21926.98      20147.56       696.54 o                         
 -15   1   6       2721.55       2632.21       111.04 o                         
 -13   1   6      16463.21      14774.23       374.87 o                         
 -11   1   6      70009.62      65776.01      1101.23 o                         
  -9   1   6      15564.15      17299.11       346.45 o                         
  -7   1   6      40903.10      44202.46       760.27 o                         
  -5   1   6     212976.17     213566.36      3296.95 o                         
  -3   1   6      30519.79      36995.79       900.86 o                         
  -1   1   6     154374.84     168072.42      1200.67 o                         
   1   1   6     316223.66     307790.50      4737.51 o                         
   3   1   6      10531.48      11084.13       288.79 o                         
   5   1   6      60964.34      65089.02      1097.48 o                         
   7   1   6      93593.20      92358.29      1523.93 o                         
   9   1   6       2253.99       2073.10        99.42 o                         
  11   1   6      20378.95      18682.30       548.99 o                         
  13   1   6      19670.63      18428.81       506.75 o                         
  15   1   6        708.25        764.36        59.56 o                         
  17   1   6       2116.63       2041.96       129.24 o                         
  19   1   6       2492.52       2361.37       134.22 o                         
 -22   2   6        488.36        533.52        62.32 o                         
 -20   2   6       4405.93       4353.10       189.45 o                         
 -18   2   6       1171.35       1260.98       158.94 o                         
 -16   2   6       3780.86       3802.66       129.80 o                         
 -14   2   6      23987.84      22402.14       622.39 o                         
 -12   2   6       7709.59       8040.23       202.00 o                         
 -10   2   6      17721.90      17853.47       355.60 o                         
  -8   2   6      96460.70      97953.20      1568.90 o                         
  -6   2   6      18379.94      20561.16       373.66 o                         
  -4   2   6      64192.57      69075.28      1612.77 o                         
  -2   2   6     155736.38     161909.33      3609.45 o                         
   0   2   6       6321.73       6613.55       152.25 o                         
   2   2   6      68686.73      69685.15      1946.40 o                         
   4   2   6     123211.98     114668.00      1836.06 o                         
   6   2   6       7171.66       6875.16       186.51 o                         
   8   2   6      22512.63      22987.28       590.98 o                         
  10   2   6      32433.63      32439.88       603.13 o                         
  12   2   6       1150.55       1196.67        88.18 o                         
  14   2   6       4985.01       4423.97       203.00 o                         
  16   2   6       6593.96       7128.93       402.78 o                         
  18   2   6        248.05        265.33        53.69 o                         
  20   2   6        524.70        636.52        70.59 o                         
 -21   3   6        318.81        379.64        53.67 o                         
 -19   3   6       1031.54       1035.92        85.43 o                         
 -15   3   6       3181.81       3311.67       164.81 o                         
 -13   3   6       6364.23       6486.01       251.34 o                         
 -11   3   6      32830.14      32098.39       785.10 o                         
  -9   3   6       8695.89       9329.22       211.30 o                         
  -7   3   6      19555.29      19020.01       354.34 o                         
  -5   3   6      74033.38      69721.78      1546.59 o                         
  -3   3   6      18068.31      17548.17       329.46 o                         
  -1   3   6      32887.61      33260.54       853.57 o                         
   1   3   6      85882.01      82431.79      1331.09 o                         
   3   3   6       8260.89       8286.20       293.77 o                         
   5   3   6      16180.66      15954.69       558.10 o                         
   7   3   6      28822.27      26948.40       582.94 o                         
   9   3   6       3011.98       2933.14       112.12 o                         
  11   3   6       4208.64       3892.14       132.41 o                         
  13   3   6       8937.78       8505.42       466.12 o                         
  15   3   6        481.78        669.07        76.37 o                         
  17   3   6        920.38       1144.68       141.44 o                         
  19   3   6        809.64       1025.44       123.94 o                         
 -18   4   6        612.45        606.42        64.39 o                         
 -16   4   6       1664.76       1696.60       109.24 o                         
 -14   4   6       7209.08       7979.80       280.05 o                         
 -12   4   6       2030.56       2291.86       131.28 o                         
 -10   4   6       5056.94       4647.45       349.49 o                         
  -8   4   6      20727.60      20535.10       563.35 o                         
  -6   4   6       5366.15       5332.53       216.55 o                         
  -4   4   6      13248.04      12663.36       389.67 o                         
  -2   4   6      37292.65      36860.00      1189.49 o                         
   0   4   6       5965.72       5607.84       238.72 o                         
   2   4   6      10977.97      10129.75       262.43 o                         
   4   4   6      18292.63      17614.05       347.36 o                         
   6   4   6       1710.55       1607.56        75.72 o                         
   8   4   6       5194.61       4886.84       218.16 o                         
  10   4   6       7381.47       7165.25       186.69 o                         
  12   4   6        559.27        597.42        49.76 o                         
  14   4   6       1099.96       1171.57        90.88 o                         
  16   4   6       1231.28       1238.92       130.75 o                         
 -15   5   6        425.78        497.80        90.11 o                         
 -13   5   6        951.03        971.45       154.66 o                         
 -11   5   6       5114.38       5338.10       206.52 o                         
  -9   5   6       1516.37       1562.40       103.32 o                         
  -7   5   6       3429.22       3305.28       157.74 o                         
  -5   5   6       9824.14       9282.02       395.96 o                         
  -3   5   6       1408.05       1340.42       196.13 o                         
  -1   5   6       4670.08       4309.00       341.24 o                         
   1   5   6       8818.14       7614.93       658.48 o                         
   3   5   6       1221.20       1040.14       199.36 o                         
   5   5   6       3842.88       3026.63       216.66 o                         
 -22   1   7          7.20          1.00        32.55 o                         
 -20   1   7         43.92         50.17        25.52 o                         
 -18   1   7         50.33         61.41        25.52 o                         
 -16   1   7        455.58        469.40        52.88 o                         
 -14   1   7        518.61        487.33        46.69 o                         
 -12   1   7        102.53        160.52        32.01 o                         
 -10   1   7       3583.04       3650.22       119.37 o                         
  -8   1   7       1946.63       2174.28       109.89 o                         
  -6   1   7        464.11        547.53        36.97 o                         
  -4   1   7        746.69        826.37        35.84 o                         
  -2   1   7       2468.32       3199.19        94.67 o                         
   0   1   7       7316.73       8478.96       284.55 o                         
   2   1   7        144.26        187.53        36.40 o                         
   4   1   7        108.02         94.63        30.11 o                         
   6   1   7        170.61        234.91        55.41 o                         
   8   1   7       1004.46        811.69        90.48 o                         
  10   1   7         28.70         39.72        29.02 o                         
  12   1   7        312.00        254.46        51.42 o                         
  16   1   7         23.36         32.52        27.34 o                         
  18   1   7          8.42         20.06        24.44 o                         
  20   1   7          3.21        -19.35        31.70 o                         
 -17   2   7        676.12        596.90        70.37 o                         
 -15   2   7         90.53         61.06        26.18 o                         
 -13   2   7       3065.77       3064.65       237.83 o                         
 -11   2   7        149.78        106.18        73.93 o                         
  -9   2   7         95.62         82.79        28.34 o                         
  -7   2   7       7784.96       7830.48       229.33 o                         
  -5   2   7        245.18        336.53        53.02 o                         
  -3   2   7       1551.97       1758.42       172.57 o                         
  -1   2   7       4802.58       5190.63       176.90 o                         
   1   2   7       3134.63       3296.67       103.56 o                         
   3   2   7         21.17          8.79        22.96 o                         
   5   2   7       2083.00       2108.37       121.22 o                         
   7   2   7        758.20        686.71        55.95 o                         
   9   2   7        124.47         72.24        35.69 o                         
  11   2   7       2889.26       2642.87       109.81 o                         
  13   2   7         17.20         27.38        25.80 o                         
  15   2   7         10.80        -11.04        26.66 o                         
  17   2   7        121.93         78.53        27.90 o                         
  19   2   7         51.09         63.29        24.88 o                         
 -20   3   7        324.43        316.20        50.71 o                         
 -18   3   7         69.83         23.53        32.55 o                         
 -16   3   7        717.53        748.44        77.85 o                         
 -14   3   7       1482.04       1358.55       103.57 o                         
 -12   3   7        111.27        121.20        70.36 o                         
 -10   3   7       3702.13       3880.32       140.00 o                         
  -8   3   7       1275.83       1155.73        53.87 o                         
  -6   3   7        375.25        331.59        30.77 o                         
  -2   3   7       1787.24       1463.00        73.02 o                         
   0   3   7        973.65        989.35        54.00 o                         
   2   3   7       3526.40       3556.79       158.14 o                         
   4   3   7       3036.36       2940.71       104.98 o                         
   6   3   7        394.72        357.35        41.11 o                         
   8   3   7       2768.32       2814.13       163.45 o                         
  10   3   7         69.16         52.48        26.27 o                         
  12   3   7         29.10         12.88        39.65 o                         
  14   3   7       1276.61       1152.09        67.63 o                         
  16   3   7        172.18        160.12        31.49 o                         
  18   3   7         16.73        -14.95        22.86 o                         
 -19   4   7        235.54        194.42        41.33 o                         
 -17   4   7        931.35       1260.88       129.41 o                         
 -15   4   7         14.16         30.45        32.08 o                         
 -13   4   7       1657.96       1737.29       113.34 o                         
 -11   4   7        927.24        973.95        84.19 o                         
  -9   4   7        199.40        229.94       115.60 o                         
  -7   4   7       4364.49       4626.31       198.47 o                         
  -5   4   7       3944.55       4187.91       453.74 o                         
  -3   4   7        194.80        172.48        43.41 o                         
  -1   4   7       6718.94       6543.39       247.16 o                         
   1   4   7       4763.36       4371.08       192.82 o                         
   3   4   7        587.58        651.71        72.22 o                         
   7   4   7       1042.97       1119.11        74.87 o                         
   9   4   7         39.90         19.31        27.11 o                         
  11   4   7       2057.44       2092.85       129.72 o                         
  13   4   7        333.46        293.44        45.12 o                         
 -16   5   7        626.46        720.73        99.02 o                         
 -14   5   7        661.98        695.74        67.10 o                         
 -12   5   7         59.79         53.91        32.37 o                         
 -10   5   7       2294.48       2379.96       147.56 o                         
  -8   5   7       1577.10       1596.93       185.36 o                         
  -6   5   7        308.40        294.46        51.48 o                         
  -4   5   7       5458.35       5192.11       207.18 o                         
  -2   5   7       4238.19       3829.39       173.19 o                         
   0   5   7         53.27         86.87        81.32 o                         
   2   5   7       3473.52       3334.42       373.99 o                         
   4   5   7       2357.31       1878.68       280.70 o                         
 -24   0   8        676.23        632.49        67.22 o                         
 -22   0   8       2679.37       2492.00       136.75 o                         
 -20   0   8        140.50        108.03        40.66 o                         
 -18   0   8       4444.98       3897.97       184.85 o                         
 -16   0   8      17291.40      16445.82       488.15 o                         
 -14   0   8       2661.60       2738.40       267.22 o                         
 -12   0   8      55188.91      50760.22      1231.19 o                         
 -10   0   8      73703.53      75066.23      3149.89 o                         
  -8   0   8        110.18        131.59        40.91 o                         
  -6   0   8     142717.55     140497.47      3118.21 o                         
  -4   0   8     162839.48     174898.09      3844.31 o                         
  -2   0   8       2753.38       3212.80       135.44 o                         
   0   0   8      65591.53      71336.00      1639.65 o                         
   2   0   8     129582.96     120023.70      6039.90 o                         
   4   0   8        206.85        158.96        54.03 o                         
   6   0   8     107700.61     108400.02      2502.92 o                         
   8   0   8      46265.02      45297.62      1147.17 o                         
  10   0   8       1055.90       1122.66       105.69 o                         
  12   0   8      16635.46      16376.34       784.95 o                         
  14   0   8       7569.67       7578.98       293.01 o                         
 -23   1   8          3.79         14.08        28.90 o                         
 -21   1   8       1927.73       1672.34       181.37 o                         
 -19   1   8       8717.50       7556.81       276.22 o                         
 -17   1   8        734.72        845.00       320.58 o                         
 -15   1   8      18988.53      18128.82       517.19 o                         
 -13   1   8      39674.83      37659.40       669.97 o                         
 -11   1   8       2025.30       2052.33       118.57 o                         
  -9   1   8      85747.79      90178.48      1459.26 o                         
  -7   1   8     125941.73     130782.54      2069.10 o                         
  -5   1   8       1964.04       2033.92        65.43 o                         
  -3   1   8      95806.85     100894.86      1598.38 o                         
  -1   1   8     216727.59     224862.08      3496.33 o                         
   1   1   8       3795.04       3812.38       160.58 o                         
   3   1   8      76308.48      76192.70      1259.10 o                         
   5   1   8      77265.97      72801.91      1408.47 o                         
   7   1   8        985.58       1190.25        75.36 o                         
   9   1   8      40176.33      40138.26       844.23 o                         
  11   1   8      18851.67      17757.32       378.85 o                         
  13   1   8         51.90         57.19        29.90 o                         
  15   1   8       4329.71       4201.60       140.92 o                         
  17   1   8       2175.84       2426.63       118.39 o                         
  19   1   8          9.40         25.62        23.94 o                         
 -22   2   8       2405.75       2421.13       179.30 o                         
 -20   2   8         24.63         -3.71        29.42 o                         
 -18   2   8       5872.64       5937.71       233.28 o                         
 -16   2   8      15862.41      15139.49       366.99 o                         
 -14   2   8        706.71        757.87        68.59 o                         
 -12   2   8      24981.83      25164.26       468.91 o                         
 -10   2   8      52720.98      51721.23       867.45 o                         
  -8   2   8        488.68        504.08        65.55 o                         
  -6   2   8      67361.62      65114.48      1534.68 o                         
  -4   2   8     115750.79     108247.77      2465.06 o                         
  -2   2   8        561.24        577.24        67.93 o                         
   0   2   8      60980.67      60743.56      1443.58 o                         
   2   2   8     100705.79      95908.55      1725.62 o                         
   4   2   8         24.57         31.28        24.94 o                         
   6   2   8      46980.81      45539.63       798.02 o                         
   8   2   8      26130.79      24865.80       484.63 o                         
  10   2   8        245.55        217.42        44.54 o                         
  12   2   8      10392.72       9684.02       435.58 o                         
  14   2   8       5908.10       6295.18       178.48 o                         
  16   2   8         26.37         21.17        24.50 o                         
  18   2   8       1168.02       1202.56        77.87 o                         
 -21   3   8        814.01        916.30        77.58 o                         
 -19   3   8       3511.18       3679.11       167.60 o                         
 -15   3   8       7255.44       7563.99       647.69 o                         
 -13   3   8      16778.89      16732.03       489.75 o                         
 -11   3   8         34.72         50.52        36.32 o                         
  -9   3   8      28354.77      26878.16       710.26 o                         
  -7   3   8      37734.04      35694.38       764.64 o                         
  -5   3   8         23.02         12.18        35.20 o                         
  -3   3   8      40831.23      39725.10       990.86 o                         
   1   3   8         98.85        145.01        25.51 o                         
   3   3   8      42165.10      41294.71       796.98 o                         
   5   3   8      28875.32      28311.96       593.15 o                         
   7   3   8        308.72        300.35        38.79 o                         
   9   3   8      13691.41      12936.97       442.46 o                         
  11   3   8       8605.10       8033.29       252.56 o                         
  13   3   8         46.58         17.88        24.10 o                         
  15   3   8       2687.09       2810.75       121.96 o                         
  17   3   8       1117.29       1286.78       125.83 o                         
 -18   4   8       1494.47       1801.07       110.05 o                         
 -16   4   8       3949.34       4579.05       191.95 o                         
 -14   4   8          5.72         18.10        30.61 o                         
 -12   4   8      10396.07      10349.08       333.12 o                         
 -10   4   8      14051.51      13298.78       758.20 o                         
  -8   4   8          8.59          3.88        33.47 o                         
  -6   4   8      22315.46      21599.49       591.66 o                         
  -4   4   8      22846.54      22223.90      2262.88 o                         
  -2   4   8         86.55        148.89        61.28 o                         
   0   4   8      22859.95      18517.83      1365.80 o                         
   2   4   8      19525.94      18570.45       623.16 o                         
   6   4   8      12861.29      11833.41      1433.36 o                         
   8   4   8       9953.04       9595.84       323.69 o                         
  10   4   8         11.73        100.75        40.21 o                         
  12   4   8       3047.72       3118.72       160.70 o                         
  14   4   8       1167.06       1361.80       144.27 o                         
 -15   5   8       1725.66       1947.03       109.92 o                         
 -13   5   8       3109.64       3232.28       149.60 o                         
  -9   5   8       5929.42       5960.55       227.00 o                         
  -7   5   8       6040.49       5989.95       227.79 o                         
  -5   5   8         37.82         -3.23        31.03 o                         
  -3   5   8       9397.46       8642.12       411.30 o                         
  -1   5   8       6175.04       4898.51       201.58 o                         
   1   5   8         98.09        107.47        41.91 o                         
   3   5   8       6609.46       5927.72       448.42 o                         
 -24   1   9         32.14        102.45        34.16 o                         
 -22   1   9         17.62          7.21        29.93 o                         
 -20   1   9          1.59          4.51        31.24 o                         
 -18   1   9         12.75         -0.26        29.95 o                         
 -16   1   9          6.27        -21.80        23.46 o                         
 -14   1   9        146.01        179.32        32.62 o                         
 -12   1   9        942.18        984.93        60.23 o                         
 -10   1   9        902.35       1001.21        58.04 o                         
  -8   1   9        756.87        805.01        48.11 o                         
  -6   1   9       2997.65       3032.50       147.87 o                         
  -4   1   9        694.46        763.23        39.06 o                         
  -2   1   9       5343.11       5881.02       142.07 o                         
   0   1   9       1352.05       1455.50        89.88 o                         
   2   1   9         31.22         36.03        23.00 o                         
   4   1   9       1494.97       1473.17        79.35 o                         
   6   1   9       2630.65       2650.56       157.77 o                         
   8   1   9       1265.07       1226.30        88.73 o                         
  10   1   9         63.00         86.00        31.78 o                         
  12   1   9        579.38        626.14        66.09 o                         
  14   1   9         93.51         85.64        29.77 o                         
  16   1   9        349.07        331.24        67.16 o                         
  18   1   9         55.94         54.99        25.16 o                         
 -21   2   9        216.67        154.51        59.46 o                         
 -17   2   9         21.70         38.53        61.96 o                         
 -15   2   9       1061.20       1167.98        97.29 o                         
 -13   2   9        793.98        796.67        70.97 o                         
 -11   2   9        284.01        262.10        32.63 o                         
  -9   2   9       5916.54       6222.79       156.74 o                         
  -7   2   9       3915.47       3969.61        96.27 o                         
  -5   2   9        372.62        344.23        56.64 o                         
  -3   2   9       8891.04       9802.15       484.09 o                         
  -1   2   9       4340.76       4823.96       121.70 o                         
   1   2   9        311.61        277.85        32.50 o                         
   3   2   9       5612.39       5673.78       159.87 o                         
   5   2   9       1784.46       1758.39        85.30 o                         
   7   2   9        278.45        265.14        39.16 o                         
   9   2   9       4043.31       3992.92       138.85 o                         
  11   2   9        435.81        350.30        61.60 o                         
  13   2   9        229.68        163.08        49.36 o                         
  15   2   9         97.34        167.01        59.61 o                         
  17   2   9         47.11         64.87        36.16 o                         
 -20   3   9         51.87         81.30        34.96 o                         
 -18   3   9        973.48        986.86        84.16 o                         
 -16   3   9        341.18        416.65        60.70 o                         
 -12   3   9       3565.26       3400.76       169.06 o                         
  -8   3   9       1760.21       1618.65       111.32 o                         
  -6   3   9      12483.42      12511.88       394.05 o                         
  -4   3   9       3208.80       3707.09       294.63 o                         
  -2   3   9        272.12        177.05        21.25 o                         
   0   3   9       9382.27       9010.94       373.05 o                         
   2   3   9       2418.91       2495.35        94.34 o                         
   4   3   9       1583.36       1515.92        74.28 o                         
   6   3   9      10754.71      10237.89       348.47 o                         
   8   3   9        108.62         80.37        28.09 o                         
  10   3   9        777.64        669.66        54.46 o                         
  12   3   9       1375.42       1152.05        78.92 o                         
  14   3   9        213.23        251.77        94.02 o                         
  16   3   9         74.69        104.04        58.39 o                         
 -19   4   9        215.85        221.48        43.21 o                         
 -17   4   9         19.47          6.73        37.63 o                         
 -15   4   9       1917.14       1908.70       114.96 o                         
 -13   4   9        411.93        388.38        81.89 o                         
 -11   4   9       1117.84       1297.07        95.89 o                         
  -9   4   9       5959.41       6084.72       235.06 o                         
  -7   4   9       1533.39       1640.55       111.59 o                         
  -5   4   9        666.72        639.63        72.04 o                         
  -1   4   9       1639.52       1486.38       106.20 o                         
   3   4   9       8909.60       8489.66       809.51 o                         
   5   4   9        250.32        216.69        48.72 o                         
   7   4   9        806.53        978.95        90.76 o                         
   9   4   9       3430.01       3035.33       157.41 o                         
  11   4   9        218.54        307.15        55.18 o                         
  13   4   9        335.46        358.04        58.68 o                         
 -16   5   9        198.05        221.49        40.84 o                         
 -12   5   9       2314.53       2552.78       132.58 o                         
 -10   5   9       1167.89       1112.00        88.56 o                         
  -8   5   9        824.79        916.50       156.45 o                         
  -6   5   9       5768.62       5750.90       353.69 o                         
  -4   5   9       1291.83       1350.13       183.69 o                         
  -2   5   9       1379.64       1244.26        94.28 o                         
   0   5   9       4500.96       4211.49       185.56 o                         
   2   5   9        623.41        535.17       119.87 o                         
   4   5   9        979.53        854.47       110.79 o                         
   6   5   9       3298.33       3201.22       627.26 o                         
 -11   6   9        300.46        381.60        75.23 o                         
  -9   6   9       1922.92       2416.33       182.24 o                         
  -7   6   9        538.43        512.83        86.47 o                         
 -24   0  10       1236.44       1015.75       114.61 o                         
 -22   0  10         46.08        104.62        38.40 o                         
 -20   0  10       6362.58       5707.69       225.97 o                         
 -18   0  10       5207.06       4079.55       834.07 o                         
 -16   0  10       1281.65       1233.09       172.71 o                         
 -14   0  10      44808.78      44694.19      1099.99 o                         
 -12   0  10      43699.72      40864.50      2145.85 o                         
 -10   0  10       3599.71       3401.37       229.86 o                         
  -8   0  10     115887.91     117625.85      2642.41 o                         
  -6   0  10     150806.91     147958.83      3280.13 o                         
  -4   0  10      27504.41      25955.45      1039.78 o                         
  -2   0  10     228448.23     220410.30      7711.03 o                         
   0   0  10      68513.36      72798.12      1933.07 o                         
   2   0  10      14244.48      14144.37       428.22 o                         
   4   0  10     138989.94     130528.19      2970.56 o                         
   8   0  10       3844.38       3769.95       195.55 o                         
  10   0  10      26860.12      26083.16      1337.57 o                         
  12   0  10       7267.97       6969.60       280.28 o                         
  14   0  10       2663.44       2907.00       163.72 o                         
  16   0  10       5228.44       5649.39       486.08 o                         
  18   0  10        511.85        736.52       110.62 o                         
 -23   1  10       1737.05       1574.07       138.23 o                         
 -21   1  10       2309.53       2196.30       144.86 o                         
 -19   1  10         94.27        100.89        28.23 o                         
 -17   1  10      14060.29      12315.29       355.38 o                         
 -15   1  10      13227.36      13250.90       402.91 o                         
 -13   1  10       1670.47       1521.72        86.05 o                         
 -11   1  10      67180.23      61773.13      1438.04 o                         
  -9   1  10      67214.98      68400.59      1495.29 o                         
  -7   1  10      11673.73      11295.77       273.64 o                         
  -5   1  10     125494.33     123461.57      2036.05 o                         
  -3   1  10      66799.81      72528.92      1269.03 o                         
  -1   1  10      20744.46      21162.80       395.55 o                         
   1   1  10     155643.55     149231.78      3973.36 o                         
   3   1  10      28345.07      27091.22       512.33 o                         
   5   1  10       6843.29       7134.33       280.10 o                         
   7   1  10      62937.39      61291.19      1118.00 o                         
   9   1  10      14343.15      14305.50       494.22 o                         
  11   1  10       4313.65       4227.28       145.73 o                         
  13   1  10      10630.38      10869.44       302.76 o                         
  15   1  10       1229.77       1356.87       109.13 o                         
  17   1  10        838.37        901.92        86.58 o                         
 -22   2  10         77.83         94.46        34.86 o                         
 -20   2  10       4151.05       4033.94       349.23 o                         
 -18   2  10       3900.68       3915.28       179.68 o                         
 -16   2  10        395.10        391.34        60.97 o                         
 -14   2  10      22812.49      22726.63       500.65 o                         
 -12   2  10      20630.95      20701.20       582.26 o                         
 -10   2  10       5731.25       5223.93       136.04 o                         
  -8   2  10      93843.16      87601.90      1592.28 o                         
  -6   2  10      50432.69      54137.76      1306.19 o                         
  -4   2  10      13473.42      13900.36       424.95 o                         
  -2   2  10      79069.59      75201.75      1213.06 o                         
   0   2  10      21360.15      20700.23       390.10 o                         
   2   2  10       4891.35       4811.04       280.04 o                         
   4   2  10      81347.14      78041.10      1287.80 o                         
   6   2  10      20152.62      18893.61       387.26 o                         
   8   2  10       5549.55       5516.56       167.72 o                         
  10   2  10      21020.54      21245.71       427.62 o                         
  12   2  10       2564.66       2638.98       107.79 o                         
  14   2  10       1330.57       1355.82       163.09 o                         
  16   2  10       2396.02       2569.08       117.32 o                         
  18   2  10        216.07        242.92        48.54 o                         
 -21   3  10        791.54        767.77       107.65 o                         
 -19   3  10        235.76        202.88        44.98 o                         
 -15   3  10       5734.42       5571.01       368.74 o                         
 -13   3  10       1919.86       1736.76       116.13 o                         
 -11   3  10      30731.14      28022.49       733.63 o                         
  -9   3  10      17178.03      16120.17       472.25 o                         
  -7   3  10       5735.74       5688.12       394.06 o                         
  -5   3  10      54928.10      53314.02      1289.06 o                         
  -3   3  10      21945.28      21787.58      1597.00 o                         
  -1   3  10       7692.15       7776.71       305.46 o                         
   1   3  10      53993.42      53372.32      1013.59 o                         
   3   3  10      14334.77      13458.10       375.16 o                         
   5   3  10       3944.24       3886.04       172.91 o                         
   7   3  10      21094.29      20130.32       399.20 o                         
   9   3  10       4504.66       4642.20       261.77 o                         
  11   3  10       1597.61       1355.30        73.88 o                         
  13   3  10       4927.87       5206.52       171.08 o                         
  15   3  10        532.71        584.32        48.66 o                         
  17   3  10        268.21        268.06        47.02 o                         
 -18   4  10        887.68       1041.92        82.13 o                         
 -16   4  10        570.31        543.53        63.04 o                         
 -14   4  10       6472.66       6543.42       239.80 o                         
 -12   4  10       4163.98       4212.19       182.05 o                         
 -10   4  10       1302.54       1068.70        88.92 o                         
  -8   4  10      16133.72      16232.42       664.11 o                         
  -6   4  10       6763.38       7170.07       264.14 o                         
  -4   4  10       3925.59       3754.09       175.89 o                         
  -2   4  10      25820.81      23193.74      1780.25 o                         
   0   4  10       7636.46       6903.79       260.05 o                         
   2   4  10       4497.42       4133.06       188.81 o                         
   4   4  10      12430.16      10331.02      1034.70 o                         
   6   4  10       3357.14       3428.08       170.21 o                         
   8   4  10       1370.23       1186.84        96.02 o                         
  10   4  10       4192.99       4289.32       522.95 o                         
  12   4  10        692.16        904.28        84.02 o                         
  14   4  10        400.75        497.99        64.51 o                         
 -15   5  10        555.50        709.77       103.19 o                         
 -13   5  10        471.90        489.94        58.71 o                         
 -11   5  10       4006.28       4554.81       407.91 o                         
  -9   5  10       2000.39       2044.54       119.22 o                         
  -7   5  10       1684.34       1641.17       108.02 o                         
  -5   5  10      10254.73       9374.00       309.10 o                         
   1   5  10       5562.23       4821.73       274.17 o                         
   3   5  10       2383.83       1823.44       115.62 o                         
   5   5  10       1290.23       1024.95       118.79 o                         
   7   5  10       3178.13       2547.53       240.21 o                         
 -12   6  10        364.01        467.76        55.53 o                         
 -10   6  10        471.19        568.72        61.24 o                         
  -8   6  10       2209.11       2451.71       127.08 o                         
  -6   6  10        607.47        646.51        94.40 o                         
 -24   1  11         20.46         41.77        33.26 o                         
 -22   1  11         30.33         11.36        28.09 o                         
 -20   1  11        232.34        141.76        42.69 o                         
 -18   1  11         42.62         43.96        33.29 o                         
 -16   1  11       1268.57       1203.28        72.08 o                         
 -14   1  11       1948.56       1835.73        82.30 o                         
 -12   1  11         26.56         27.10        24.81 o                         
 -10   1  11        200.24        206.59        34.74 o                         
  -8   1  11       2143.05       2096.17        76.73 o                         
  -6   1  11        295.50        288.23        37.79 o                         
  -4   1  11       3086.30       3287.80       158.70 o                         
  -2   1  11      14771.70      17333.88       377.70 o                         
   0   1  11       2540.78       3029.90       125.72 o                         
   2   1  11       3070.83       3345.48       172.33 o                         
   4   1  11       1889.43       1704.68       120.56 o                         
   6   1  11          0.76         25.53        38.87 o                         
   8   1  11        267.42        262.88        42.31 o                         
  10   1  11        198.22        116.88        34.08 o                         
  12   1  11         43.24         73.27        71.07 o                         
  14   1  11        107.36        156.89        39.88 o                         
  16   1  11         52.21         40.33        25.79 o                         
  18   1  11          0.09         -7.91        41.86 o                         
 -21   2  11         71.24         45.31        30.77 o                         
 -17   2  11        819.25        795.70       211.99 o                         
 -15   2  11         49.96         47.77        36.79 o                         
 -13   2  11       1659.49       1678.85       106.43 o                         
 -11   2  11       6145.37       6022.27       151.28 o                         
  -9   2  11         25.80          8.17        31.44 o                         
  -7   2  11       2625.86       2557.96       144.15 o                         
  -5   2  11       5794.24       6366.88       253.28 o                         
  -3   2  11         17.18          8.83         9.44 o                         
  -1   2  11       9874.10       9902.23       214.61 o                         
   1   2  11       7885.79       7949.93       260.34 o                         
   3   2  11         66.37         90.52        28.55 o                         
   5   2  11       4553.00       4224.92       139.99 o                         
   7   2  11       2858.38       2530.80       149.18 o                         
   9   2  11          0.68        -39.74        39.74 o                         
  11   2  11       1210.09       1129.76       118.30 o                         
  13   2  11        333.09        314.74        40.94 o                         
  15   2  11          9.10         25.24        38.96 o                         
  17   2  11        190.74        223.18        33.06 o                         
 -20   3  11        666.75        602.08       130.95 o                         
 -18   3  11         75.21         63.06        41.12 o                         
 -16   3  11        832.67        892.89        82.66 o                         
 -14   3  11       3357.86       3289.16       162.47 o                         
 -12   3  11        325.06        303.23        54.20 o                         
 -10   3  11       2960.49       2905.53       151.77 o                         
  -8   3  11      15807.85      17014.61       496.02 o                         
  -6   3  11        437.47        433.00        63.17 o                         
  -4   3  11       6632.44       6783.26       260.59 o                         
  -2   3  11       5514.87       5184.69       483.21 o                         
   0   3  11          5.67         18.42        19.95 o                         
   2   3  11       4983.26       4868.20       213.79 o                         
   4   3  11       7648.45       6924.85       244.48 o                         
   6   3  11        335.78        296.80        43.79 o                         
   8   3  11       1987.21       1730.26        96.79 o                         
  10   3  11       1018.23        905.44        61.32 o                         
  12   3  11         17.04         18.98        38.08 o                         
  14   3  11        615.63        655.03        51.43 o                         
  16   3  11        161.04        180.02        31.25 o                         
 -19   4  11        265.08        281.46        46.48 o                         
 -15   4  11        196.28        121.74        39.62 o                         
 -13   4  11       1927.64       1933.07       116.10 o                         
 -11   4  11       6288.72       6520.82       562.88 o                         
  -9   4  11        262.22        366.90        84.95 o                         
  -7   4  11       2850.41       3198.70       160.04 o                         
  -5   4  11       7971.43       8142.35       287.13 o                         
  -3   4  11        383.53        321.64        56.50 o                         
  -1   4  11       6552.77       5883.72       759.80 o                         
   1   4  11       7168.35       7378.09       273.78 o                         
   3   4  11         56.89          4.22        32.46 o                         
   5   4  11       1962.66       1793.74       268.37 o                         
   7   4  11       2016.50       1924.45       123.19 o                         
   9   4  11         71.49         60.51        37.50 o                         
  11   4  11        939.49        814.22        80.18 o                         
  13   4  11        508.13        599.27        70.60 o                         
 -16   5  11        569.86        719.07        65.68 o                         
 -14   5  11       1388.11       1617.11       101.28 o                         
 -12   5  11        121.56         76.69        48.38 o                         
 -10   5  11       1384.99       1594.23       104.74 o                         
  -8   5  11       3241.49       3285.55       157.83 o                         
  -6   5  11         21.12         67.41        34.02 o                         
  -4   5  11       3813.43       3441.38       164.63 o                         
  -2   5  11       4086.73       3355.55       391.60 o                         
   0   5  11         22.88         66.28        35.67 o                         
   2   5  11       2902.04       2388.75       473.82 o                         
   4   5  11       2614.22       2364.60       408.26 o                         
   6   5  11          4.94         10.33        43.84 o                         
   8   5  11       1090.24       1071.20       123.94 o                         
 -11   6  11       1161.42       1386.57        91.49 o                         
  -9   6  11        107.91         77.27        33.69 o                         
  -7   6  11       1222.14       1216.73        88.13 o                         
  -5   6  11       1818.48       1238.68       362.63 o                         
  -3   6  11         13.44         46.48        43.14 o                         
 -22   0  12       3479.53       3403.53       223.34 o                         
 -20   0  12       1404.52       1404.91       155.54 o                         
 -18   0  12       6629.56       5383.68       732.02 o                         
 -16   0  12      30190.60      27939.14       729.77 o                         
 -14   0  12       5362.07       5371.43       216.79 o                         
 -12   0  12      32553.13      29433.09       757.03 o                         
 -10   0  12      66037.59      58084.23      2989.20 o                         
  -6   0  12      76979.48      77861.68      1780.32 o                         
  -4   0  12     203699.69     201324.42      4438.75 o                         
  -2   0  12       4028.04       3968.68       216.98 o                         
   0   0  12      79415.67      79640.90      1988.56 o                         
   2   0  12     106919.23      99038.13      2277.23 o                         
   4   0  12       1569.22       1656.69       171.09 o                         
   6   0  12      40297.84      41894.45      1615.10 o                         
   8   0  12      24199.30      22846.53       650.98 o                         
  10   0  12        762.50        752.74        88.36 o                         
  12   0  12       6815.19       7309.00       285.16 o                         
 -23   1  12        307.15        207.74        42.28 o                         
 -21   1  12       1950.63       2101.16       122.78 o                         
 -19   1  12      10069.44       9582.57       496.74 o                         
 -17   1  12       1833.77       2038.10        87.44 o                         
 -15   1  12      14874.58      14081.74       372.94 o                         
 -13   1  12      49674.58      49166.61       942.58 o                         
 -11   1  12       8455.23       8872.17       306.50 o                         
  -9   1  12      47984.87      45265.36       763.64 o                         
  -7   1  12     116864.30     116143.77      1841.85 o                         
  -5   1  12       4334.37       4192.45       153.96 o                         
  -3   1  12      78522.13      80207.93      1669.95 o                         
  -1   1  12     181096.62     169874.08      3257.61 o                         
   1   1  12       2073.83       1628.23       112.19 o                         
   3   1  12      56058.71      55248.44      1334.98 o                         
   5   1  12      48691.25      46384.16       818.18 o                         
   7   1  12       1042.48       1021.75        89.74 o                         
   9   1  12      16191.31      15389.73       465.86 o                         
  11   1  12      11985.56      12059.68       282.72 o                         
  13   1  12        209.21        265.81        39.68 o                         
  15   1  12       2277.37       2389.12       100.10 o                         
  17   1  12       2021.91       2274.65        93.63 o                         
 -22   2  12       3026.97       3051.09       146.71 o                         
 -20   2  12        408.89        478.89        61.04 o                         
 -18   2  12       4419.10       4284.55       271.05 o                         
 -14   2  12       2617.73       2845.79       153.67 o                         
 -10   2  12      59080.45      54945.37       895.77 o                         
  -8   2  12      10569.18       9868.29       218.55 o                         
  -6   2  12      35527.17      34195.43       874.58 o                         
   0   2  12      51019.15      51483.92       866.50 o                         
   2   2  12      71443.06      69846.92      1657.38 o                         
   4   2  12       2132.76       1970.82        90.21 o                         
   6   2  12      17292.09      16706.57       496.30 o                         
   8   2  12      16160.20      15640.53       379.86 o                         
  10   2  12        107.78        129.80        33.70 o                         
  12   2  12       4896.19       5023.54       154.63 o                         
  14   2  12       4114.60       4342.62       184.94 o                         
  16   2  12         29.79         65.48        30.34 o                         
 -21   3  12        664.69        724.97        75.23 o                         
 -19   3  12       4113.18       4615.94       250.94 o                         
 -17   3  12        806.77        865.06        80.47 o                         
 -15   3  12       4531.20       4674.56       267.29 o                         
 -13   3  12      17026.57      15355.32       450.18 o                         
 -11   3  12       2098.41       1864.81       118.39 o                         
  -9   3  12      11939.83      11163.08       361.90 o                         
  -7   3  12      41186.45      40292.23      1006.62 o                         
  -5   3  12       5377.33       5109.06       243.59 o                         
  -3   3  12      22883.37      22240.89       617.50 o                         
  -1   3  12      52108.56      49487.84      1111.88 o                         
   1   3  12       1813.43       1567.51        84.91 o                         
   3   3  12      17156.68      16940.85       353.79 o                         
   5   3  12      17860.75      16669.28       495.96 o                         
   7   3  12        443.91        522.42        46.72 o                         
   9   3  12       4597.66       4339.51       144.46 o                         
  11   3  12       5213.41       5061.07       205.05 o                         
  13   3  12         73.43        117.30        43.27 o                         
  15   3  12       1025.62       1353.77        99.86 o                         
 -18   4  12       1062.77       1117.06        83.28 o                         
 -16   4  12       3701.28       4086.28       190.14 o                         
 -14   4  12        488.13        497.92        59.84 o                         
 -12   4  12       4652.42       4515.17       191.57 o                         
 -10   4  12      11193.44      11004.32       352.72 o                         
  -8   4  12        858.19        979.09       130.12 o                         
  -6   4  12      10440.12      10499.69       488.14 o                         
  -4   4  12      20169.37      22030.07       850.01 o                         
  -2   4  12       2844.90       2561.78       142.77 o                         
   0   4  12      11290.55      11072.89       362.07 o                         
   2   4  12      15285.35      14300.86       434.26 o                         
   6   4  12       5968.19       5353.44       221.32 o                         
   8   4  12       6100.41       5766.53       228.97 o                         
  10   4  12        200.44        196.38        47.71 o                         
  14   4  12        904.88       1295.95        95.81 o                         
 -15   5  12        930.62       1118.70       142.48 o                         
 -11   5  12        405.18        405.76        57.05 o                         
  -9   5  12       2162.72       2161.94       123.25 o                         
  -7   5  12       5371.22       5667.40       219.02 o                         
  -5   5  12        692.33        643.94        95.59 o                         
  -3   5  12       4375.22       3716.30       361.21 o                         
  -1   5  12       4659.31       4086.59       589.03 o                         
   1   5  12        571.60        427.50        59.66 o                         
   3   5  12       2869.80       2545.09       327.36 o                         
   7   5  12         80.39         70.30        35.54 o                         
 -10   6  12       1153.97       1482.44        95.17 o                         
  -8   6  12        143.41        143.24        37.46 o                         
  -6   6  12        679.69        705.95        69.17 o                         
  -4   6  12       1321.47       1353.18       219.04 o                         
  -2   6  12        231.22        251.26        69.85 o                         
 -24   1  13          3.10          0.24        27.46 o                         
 -22   1  13         11.01          3.20        31.49 o                         
 -20   1  13         16.98        -15.72        29.71 o                         
 -16   1  13        503.26        432.40        41.78 o                         
 -14   1  13        325.37        295.15        36.28 o                         
 -12   1  13         30.70         10.34        20.37 o                         
 -10   1  13         67.61         62.99        26.19 o                         
  -8   1  13        658.94        654.92        48.67 o                         
  -6   1  13        616.22        544.34        43.16 o                         
  -4   1  13        421.86        547.07        44.64 o                         
  -2   1  13        479.55        540.63        43.47 o                         
   0   1  13        476.43        535.77        46.92 o                         
   2   1  13        166.72         97.73        40.93 o                         
   4   1  13       1734.55       1942.33        92.19 o                         
   6   1  13       1161.98       1159.74        73.77 o                         
   8   1  13        412.12        462.96        71.46 o                         
  10   1  13         82.60         47.77        41.52 o                         
  12   1  13        137.46        122.96        32.97 o                         
  14   1  13          2.03        -26.42        26.42 o                         
  16   1  13         10.43         37.96        26.01 o                         
 -23   2  13         17.23         25.86        46.53 o                         
 -21   2  13        307.17        311.47        49.93 o                         
 -19   2  13        292.88        271.76        73.28 o                         
 -17   2  13        195.18        138.62        61.50 o                         
 -15   2  13        552.48        532.48        95.26 o                         
 -13   2  13       2783.25       2830.89       150.28 o                         
 -11   2  13        138.44        133.58        41.83 o                         
  -9   2  13       3319.03       3505.19       229.50 o                         
  -7   2  13       1227.02       1382.18       105.11 o                         
  -5   2  13         15.86         24.04        44.94 o                         
  -3   2  13       5285.01       5285.71       130.93 o                         
  -1   2  13       5136.39       5077.34       148.91 o                         
   1   2  13         15.96          2.43        23.11 o                         
   3   2  13       2416.94       2380.33        98.92 o                         
   5   2  13        804.81        725.43       167.64 o                         
   7   2  13        607.22        567.32        52.44 o                         
   9   2  13        705.28        546.54        74.02 o                         
  11   2  13         45.10         30.71        25.69 o                         
  13   2  13          9.01         12.68        25.04 o                         
  15   2  13         74.80         71.61        36.43 o                         
 -20   3  13         66.12         44.80        34.56 o                         
 -18   3  13       1160.49       1240.47        95.01 o                         
 -16   3  13       1003.70       1139.05       132.03 o                         
 -14   3  13        197.57        152.29        57.02 o                         
 -12   3  13       1269.48       1223.18       159.74 o                         
 -10   3  13       1684.55       1738.91       116.02 o                         
  -8   3  13         85.16         92.77        40.21 o                         
  -4   3  13       2208.88       2433.25       198.27 o                         
  -2   3  13        167.31        275.68        53.15 o                         
   2   3  13       2543.65       2374.94       176.57 o                         
   4   3  13        128.40         88.54        42.58 o                         
   6   3  13       1529.55       1595.56        92.45 o                         
   8   3  13         42.29          6.14        27.26 o                         
  10   3  13        323.21        276.56        55.05 o                         
  12   3  13        467.27        450.83        96.13 o                         
  14   3  13         27.76         15.77        35.07 o                         
 -17   4  13         20.33          6.19        34.26 o                         
 -15   4  13       1331.54       1347.38       116.28 o                         
 -11   4  13        306.31        258.01        49.70 o                         
  -9   4  13       3483.72       3531.54       167.94 o                         
  -7   4  13       1015.78       1029.49        89.47 o                         
  -5   4  13         20.12         20.63        32.51 o                         
  -3   4  13       7471.59       6717.72       253.51 o                         
  -1   4  13       2691.07       2543.02       297.01 o                         
   1   4  13        569.80        491.42        65.30 o                         
   3   4  13       3828.03       3515.60       170.30 o                         
   5   4  13        373.69        409.13        71.02 o                         
   7   4  13        279.70        260.45        73.57 o                         
   9   4  13        966.08       1053.08       132.89 o                         
  13   4  13         28.03         33.66        33.44 o                         
 -14   5  13         39.34         -6.55        28.75 o                         
 -12   5  13       1557.85       1908.37       113.04 o                         
 -10   5  13       1041.20       1165.27        89.66 o                         
  -8   5  13        210.03        236.85        47.46 o                         
  -6   5  13       3979.96       4075.41       178.40 o                         
  -4   5  13       1460.04       1258.68       178.33 o                         
  -2   5  13        158.26        128.25        41.16 o                         
   0   5  13       2839.86       2306.81       231.16 o                         
   2   5  13       1137.64       1186.34       187.25 o                         
   4   5  13        300.37        341.09        54.36 o                         
   6   5  13       1686.47       1750.82       112.47 o                         
  -9   6  13       1076.17       1422.35        93.06 o                         
  -7   6  13        655.87        666.46        92.03 o                         
  -3   6  13       1552.34       1499.18       179.51 o                         
  -1   6  13        725.84        638.27        98.58 o                         
 -20   0  14       3654.91       3353.31       340.06 o                         
 -18   0  14      12537.30       9583.23      1358.65 o                         
 -16   0  14          5.18          4.06        33.46 o                         
 -14   0  14      30195.02      29162.42      1246.78 o                         
 -12   0  14      39950.70      34576.72       864.12 o                         
 -10   0  14       4444.62       4369.47       179.11 o                         
  -8   0  14      68442.22      61830.43      1445.13 o                         
  -6   0  14      76786.01      76672.33      1761.45 o                         
  -4   0  14       5734.37       6180.56       227.44 o                         
  -2   0  14      82581.25      81651.98      2763.32 o                         
   0   0  14      51494.59      50498.86      2139.07 o                         
   2   0  14       2426.77       2476.86       297.27 o                         
   4   0  14      55920.02      53824.54      1815.16 o                         
   6   0  14      31469.02      29368.89       793.07 o                         
   8   0  14        451.13        590.17       112.29 o                         
  12   0  14       6426.29       6565.24       370.39 o                         
  14   0  14        393.42        357.29        98.16 o                         
  16   0  14       1780.87       1848.00       140.46 o                         
 -23   1  14       1733.72       1539.17       100.26 o                         
 -21   1  14       4305.39       3804.86       170.98 o                         
 -19   1  14          0.89          3.36        29.16 o                         
 -17   1  14      10871.61       9730.28       323.54 o                         
 -15   1  14      23358.41      22053.04       839.40 o                         
 -13   1  14         50.67         28.39        21.70 o                         
 -11   1  14      51225.25      47678.64       941.86 o                         
  -9   1  14      57665.70      55735.29      1285.23 o                         
  -7   1  14       4499.71       4969.61       132.61 o                         
  -5   1  14      69183.37      68669.56      1599.27 o                         
  -3   1  14      67724.72      66274.09      1087.97 o                         
  -1   1  14        281.88        326.38        37.00 o                         
   1   1  14      52803.73      50729.21      1169.79 o                         
   3   1  14      36364.42      33762.45       830.57 o                         
   5   1  14        737.72        683.76        57.29 o                         
   7   1  14      26424.39      25548.38       500.14 o                         
   9   1  14      10953.91      10312.07       254.14 o                         
  11   1  14        386.87        342.33        44.03 o                         
  13   1  14       3669.26       3824.86       186.30 o                         
  15   1  14       1349.78       1488.31       150.75 o                         
 -22   2  14          0.11         -3.56        27.96 o                         
 -20   2  14       4301.12       4205.32       181.72 o                         
 -18   2  14       8474.79       8763.40       298.71 o                         
 -16   2  14          7.92         -7.20        32.87 o                         
 -14   2  14      20581.21      18269.96      1521.81 o                         
 -12   2  14      23734.49      22194.01       603.26 o                         
 -10   2  14        680.92        706.50        75.96 o                         
  -8   2  14      54474.24      48167.36      1143.75 o                         
  -6   2  14      48333.11      47407.25       885.09 o                         
  -4   2  14        101.73        109.93        19.27 o                         
  -2   2  14      53205.46      51509.88       862.60 o                         
   0   2  14      43153.03      40616.73       706.66 o                         
   2   2  14        158.09        180.82        33.62 o                         
   4   2  14      31224.75      29913.49       760.15 o                         
   6   2  14      13722.69      12686.33       287.06 o                         
   8   2  14        860.94        829.97        86.12 o                         
  10   2  14       8180.54       8045.74       209.91 o                         
  12   2  14       2323.55       2359.07        99.18 o                         
  14   2  14         31.15         26.19        24.06 o                         
  16   2  14        647.55        682.53        95.75 o                         
 -21   3  14       1260.51       1382.63        93.39 o                         
 -17   3  14       5297.74       5084.81       203.07 o                         
 -15   3  14       7619.22       7845.63       273.93 o                         
 -13   3  14        312.62        336.41        54.60 o                         
 -11   3  14      21635.66      20601.01       571.00 o                         
  -9   3  14      15114.24      15679.37       464.48 o                         
  -7   3  14        403.92        419.40        62.78 o                         
  -5   3  14      33486.96      32749.63       843.30 o                         
  -3   3  14      25167.70      24864.85       672.15 o                         
  -1   3  14        679.05        675.40        76.95 o                         
   1   3  14      33798.07      30775.38       806.46 o                         
   3   3  14      13564.67      12815.00       405.49 o                         
   5   3  14        995.24        962.34       108.41 o                         
   7   3  14      10981.60      11077.27       517.15 o                         
   9   3  14       3475.36       3606.00       177.87 o                         
  11   3  14        176.39         91.56        40.82 o                         
  13   3  14       1974.39       2083.76       126.26 o                         
 -18   4  14       1322.82       1612.15       192.14 o                         
 -14   4  14       4485.03       4792.46       195.50 o                         
 -12   4  14       6377.42       6620.85       245.37 o                         
 -10   4  14         12.16        -32.31        32.31 o                         
  -8   4  14      12242.01      12356.51       384.82 o                         
  -4   4  14        249.13        273.18        52.13 o                         
  -2   4  14      13782.68      13030.80       446.47 o                         
   2   4  14        916.24        746.13        77.45 o                         
   4   4  14       8747.09       8240.96       471.21 o                         
   6   4  14       3190.25       3037.81       156.84 o                         
   8   4  14        309.43        405.51        81.21 o                         
  12   4  14        511.27        632.37        68.57 o                         
 -15   5  14       1087.70       1204.91        86.62 o                         
 -13   5  14          8.78          5.34        49.54 o                         
 -11   5  14       2643.75       3003.96       167.47 o                         
  -9   5  14       3164.31       3251.08       154.34 o                         
  -7   5  14         62.80         75.20        34.83 o                         
  -3   5  14       3451.86       3174.05       360.99 o                         
  -1   5  14        293.68        214.50        84.95 o                         
   1   5  14       3627.93       3688.63       170.47 o                         
   3   5  14       2233.76       2181.16       164.31 o                         
   5   5  14        224.00        206.86        46.64 o                         
   7   5  14       1724.52       1954.45       222.02 o                         
   9   5  14        508.65        559.59        62.80 o                         
  -8   6  14       1311.15       1522.64        96.73 o                         
  -6   6  14        876.80        866.40       118.65 o                         
  -4   6  14         50.60         29.69        29.32 o                         
  -2   6  14       1802.65       1697.29       188.34 o                         
   0   6  14       1240.26       1189.07       128.16 o                         
 -24   1  15         11.77        -13.04        35.43 o                         
 -22   1  15         10.20         49.64        31.63 o                         
 -20   1  15         33.02         57.93        34.59 o                         
 -18   1  15        154.54        133.98        42.80 o                         
 -16   1  15         76.36         37.10        33.91 o                         
 -14   1  15       1045.17       1170.00       120.43 o                         
 -12   1  15        197.32        200.53        29.20 o                         
 -10   1  15        374.68        415.42        43.02 o                         
  -8   1  15       1817.35       1666.24        90.06 o                         
  -6   1  15        929.06       1008.00        54.61 o                         
  -4   1  15        834.76        813.33        57.05 o                         
  -2   1  15       2506.66       2340.37        92.31 o                         
   0   1  15        411.73        445.97        44.65 o                         
   2   1  15       1579.77       1526.19        80.53 o                         
   4   1  15         97.39         82.35        29.80 o                         
   6   1  15         20.52         -2.61        27.63 o                         
   8   1  15          6.34         13.81        28.02 o                         
  10   1  15        341.67        284.51        41.33 o                         
  12   1  15          2.23         17.42        26.81 o                         
  14   1  15        100.44         68.32        27.67 o                         
  16   1  15        103.11        117.21        39.66 o                         
 -19   2  15        100.55         93.37        38.37 o                         
 -17   2  15        152.56        149.18        43.09 o                         
 -15   2  15        214.29        171.37        43.37 o                         
 -13   2  15         34.94         59.43        34.58 o                         
 -11   2  15       5539.04       5388.64       220.58 o                         
  -9   2  15        259.07        314.09        56.02 o                         
  -7   2  15       1877.92       1688.86        70.77 o                         
  -5   2  15       5735.63       5701.73       217.70 o                         
  -3   2  15        151.73        150.23        24.71 o                         
  -1   2  15       1569.69       1492.44        71.53 o                         
   1   2  15       1308.77       1240.50        68.58 o                         
   3   2  15         14.95         20.47        25.52 o                         
   5   2  15        998.37        891.27        62.48 o                         
   9   2  15          9.91         -2.43        29.04 o                         
  11   2  15         19.52          8.49        26.24 o                         
  13   2  15        205.25        198.42        34.26 o                         
  15   2  15          0.49         19.09        32.44 o                         
 -20   3  15        276.62        294.81        66.71 o                         
 -18   3  15        239.84        209.97        43.63 o                         
 -14   3  15       2142.67       2222.60       126.82 o                         
 -10   3  15       1610.44       1585.02       139.65 o                         
  -8   3  15      11087.95      11508.64       590.70 o                         
  -6   3  15        703.21        813.89        81.06 o                         
  -4   3  15       3536.30       3344.51       168.83 o                         
  -2   3  15       4814.73       4860.77       211.49 o                         
   0   3  15        413.80        410.06        62.82 o                         
   2   3  15       1804.22       1669.68       117.33 o                         
   4   3  15       3236.14       2840.42       155.64 o                         
   6   3  15        187.80        172.18        47.89 o                         
   8   3  15        479.25        422.68        88.49 o                         
  10   3  15       1118.77       1178.52        97.92 o                         
  12   3  15         15.70         -3.95        31.97 o                         
 -17   4  15        740.82        724.55       141.21 o                         
 -15   4  15        298.19        297.57        49.40 o                         
 -13   4  15        593.50        601.01        67.26 o                         
 -11   4  15       4271.23       4319.34       187.06 o                         
  -9   4  15        157.22        147.93        42.34 o                         
  -7   4  15       1300.04       1281.47        99.57 o                         
  -5   4  15       4380.98       4107.01       221.21 o                         
  -3   4  15        702.15        627.63        70.12 o                         
  -1   4  15       2472.23       2572.10       209.20 o                         
   1   4  15       3171.64       2653.06       201.09 o                         
   3   4  15         94.90         67.39        36.20 o                         
   5   4  15       1120.81        864.86       109.89 o                         
   7   4  15       1252.03       1398.69       141.25 o                         
  11   4  15        162.16        161.42        42.62 o                         
 -14   5  15        922.33       1050.61       112.79 o                         
 -12   5  15        292.91        351.56        51.90 o                         
 -10   5  15        388.05        435.91        57.51 o                         
  -8   5  15       2333.97       2496.88       131.77 o                         
  -6   5  15        311.22        282.89        50.75 o                         
  -4   5  15       1044.00        926.58        80.71 o                         
  -2   5  15       1507.25       1598.14       107.48 o                         
   0   5  15         98.99         97.05        37.30 o                         
   2   5  15        920.63        960.68       158.13 o                         
   4   5  15       1021.50       1082.56        87.31 o                         
   6   5  15         17.54         -6.55        30.28 o                         
   8   5  15        339.04        308.41        49.32 o                         
  -7   6  15        639.81        817.40        98.38 o                         
  -5   6  15       1441.79       1528.49        97.69 o                         
  -3   6  15        182.96        169.91        40.92 o                         
  -1   6  15        461.49        557.79        62.45 o                         
   1   6  15        784.85        757.98       100.31 o                         
 -18   0  16       2078.64       1937.33       264.93 o                         
 -16   0  16      24613.02      21533.72      1524.49 o                         
 -14   0  16      11493.26      11570.58       356.27 o                         
 -10   0  16      43231.88      40579.92       991.03 o                         
  -8   0  16      28375.14      28067.13       717.55 o                         
  -6   0  16       4354.71       3569.86       272.79 o                         
  -4   0  16      73754.68      74966.48      2139.31 o                         
  -2   0  16      29283.25      28556.93       743.56 o                         
   0   0  16      13725.92      13071.42       408.91 o                         
   2   0  16      46918.23      42424.98      1061.80 o                         
   4   0  16       5726.12       5456.57       236.78 o                         
   6   0  16       5836.74       5676.62       244.77 o                         
   8   0  16      12917.30      12069.92       399.65 o                         
  10   0  16        908.89        968.77        94.10 o                         
  12   0  16       1991.69       2062.07       133.20 o                         
  14   0  16       2217.30       2423.67       207.17 o                         
 -23   1  16       1237.38        917.50       248.83 o                         
 -21   1  16        901.44        900.67        79.26 o                         
 -19   1  16       6671.18       6624.51       245.22 o                         
 -17   1  16       2876.23       2609.19       186.60 o                         
 -15   1  16       3380.43       3118.35       165.00 o                         
 -13   1  16      30833.22      28041.53       584.93 o                         
 -11   1  16      15037.83      14117.24       356.47 o                         
  -9   1  16      11134.36      10186.42       223.05 o                         
  -7   1  16      69157.76      66511.34      1486.28 o                         
  -5   1  16      16989.58      16916.98       454.70 o                         
  -3   1  16      15319.94      14616.34       445.22 o                         
  -1   1  16      58267.35      55390.68       950.21 o                         
   1   1  16      11777.09      10621.81       358.99 o                         
   3   1  16      11385.09      11287.74       265.46 o                         
   5   1  16      33447.65      32058.47       944.05 o                         
   7   1  16       3518.84       3386.78       126.89 o                         
   9   1  16       3228.27       3626.69       151.33 o                         
  11   1  16       5287.69       5317.28       160.82 o                         
  13   1  16        229.40        292.32        55.14 o                         
  15   1  16        505.96        487.18        63.00 o                         
 -22   2  16       1884.30       1999.53       157.07 o                         
 -20   2  16       1083.15       1133.57        87.96 o                         
 -18   2  16        898.17        894.74        79.92 o                         
 -16   2  16       9788.39       9272.39       307.76 o                         
 -14   2  16       3407.59       3073.50       298.17 o                         
 -12   2  16       5413.84       5183.86       307.00 o                         
  -8   2  16      13060.72      12551.93       461.99 o                         
  -6   2  16      14071.96      14206.03       604.64 o                         
  -4   2  16      49996.33      48073.37      1038.94 o                         
  -2   2  16       5029.87       4568.01       132.07 o                         
   0   2  16      12055.43      11921.32       264.03 o                         
   2   2  16      34062.71      32223.74       587.71 o                         
   4   2  16       7152.02       6874.45       188.08 o                         
   6   2  16       3581.27       3298.20       171.36 o                         
   8   2  16      12207.26      11724.14       270.83 o                         
  10   2  16       1207.51       1239.58        72.34 o                         
  12   2  16        901.43       1002.62        90.87 o                         
  14   2  16       1224.59       1524.16        85.82 o                         
 -19   3  16       3029.99       3418.31       153.99 o                         
 -17   3  16       2121.56       2198.60       237.69 o                         
 -15   3  16       1079.30       1004.02        84.33 o                         
 -13   3  16      15351.67      14745.55       435.72 o                         
  -9   3  16       4060.79       3973.01       183.61 o                         
  -7   3  16      25918.18      25285.52       676.50 o                         
  -5   3  16       6850.75       6545.93       254.56 o                         
  -3   3  16       6040.72       5773.77       233.31 o                         
  -1   3  16      22156.74      21214.06       596.87 o                         
   1   3  16       3648.69       3618.83       338.62 o                         
   5   3  16       8748.30       8497.55       314.06 o                         
   7   3  16       1460.11       1337.76       135.84 o                         
   9   3  16        982.28       1026.45        90.97 o                         
  11   3  16       2385.55       2387.23       194.13 o                         
 -16   4  16       3208.59       3580.37       302.30 o                         
 -14   4  16       1944.57       2148.37       122.84 o                         
 -12   4  16       1049.09       1162.14        90.45 o                         
 -10   4  16       9029.40       9226.27       471.49 o                         
  -8   4  16       2488.91       2673.49       141.67 o                         
  -6   4  16       3957.04       3838.90       247.37 o                         
  -4   4  16      11129.54       8822.66       803.38 o                         
  -2   4  16       2305.03       1749.24       185.89 o                         
   0   4  16       2653.30       2091.60       152.84 o                         
   2   4  16       5972.20       6057.91       235.96 o                         
   6   4  16       1316.34       1508.70       105.71 o                         
  10   4  16        181.18        215.01        46.72 o                         
 -13   5  16       2017.73       2496.54       127.76 o                         
 -11   5  16        856.06        941.45       109.48 o                         
  -9   5  16       1257.26       1310.26        92.75 o                         
  -7   5  16       4996.49       5198.56       287.04 o                         
  -5   5  16       1037.25        966.73        81.73 o                         
  -3   5  16       2044.74       1860.18       132.49 o                         
  -1   5  16       3344.54       3135.77       233.92 o                         
   1   5  16        495.68        525.88       102.68 o                         
   3   5  16        778.37        771.31        73.44 o                         
   5   5  16       1567.13       1720.64       126.52 o                         
   7   5  16        313.82        266.31        46.60 o                         
  -4   6  16       1392.40       1543.82       111.28 o                         
  -2   6  16        220.97        236.01        43.60 o                         
 -22   1  17         58.63         35.57        48.76 o                         
 -20   1  17          7.05         11.59        30.40 o                         
 -18   1  17        183.25        214.73        46.45 o                         
 -16   1  17       2393.38       2407.93       131.86 o                         
 -14   1  17        149.76        104.01        36.53 o                         
 -12   1  17        705.80        766.81        58.25 o                         
 -10   1  17        516.72        568.46        43.23 o                         
  -8   1  17         31.32         11.98        18.56 o                         
  -6   1  17         75.43         51.98        22.78 o                         
  -4   1  17       1834.70       2201.59       132.94 o                         
  -2   1  17        578.75        612.89        49.52 o                         
   0   1  17         38.90         21.78        23.78 o                         
   2   1  17        236.65        226.87        36.17 o                         
   4   1  17         61.50         12.92        30.39 o                         
   6   1  17         82.83         61.23        28.50 o                         
   8   1  17         71.55         78.78        30.80 o                         
  10   1  17          0.52          0.00        35.23 o                         
  12   1  17         24.44         36.71        26.68 o                         
  14   1  17          5.74         -3.42        23.86 o                         
 -21   2  17        135.92        116.72        35.49 o                         
 -19   2  17        479.10        416.35        56.03 o                         
 -17   2  17        242.79        277.89        48.84 o                         
 -15   2  17        474.43        473.00        60.12 o                         
 -13   2  17       2918.05       2850.58       148.95 o                         
 -11   2  17         83.39         99.50        40.39 o                         
  -9   2  17       3759.90       3961.97       184.20 o                         
  -7   2  17       1497.50       1578.65       111.20 o                         
  -5   2  17        758.34        789.37        80.62 o                         
  -3   2  17       2335.47       2412.16       142.04 o                         
  -1   2  17       1261.91       1328.83       105.68 o                         
   1   2  17         18.54        -21.71        28.32 o                         
   3   2  17        869.08        772.35        66.94 o                         
   5   2  17       2041.45       1943.65       188.40 o                         
   7   2  17         13.56        -24.06        26.16 o                         
   9   2  17        199.66        182.80        35.36 o                         
  11   2  17        111.12        124.22        45.18 o                         
  13   2  17          5.07         17.87        45.26 o                         
 -20   3  17         20.50         -9.85        25.36 o                         
 -18   3  17        207.98        238.96        44.53 o                         
 -16   3  17       1057.35       1124.02        94.80 o                         
 -14   3  17         53.96         65.70        35.03 o                         
 -12   3  17       1664.94       1851.19       117.78 o                         
  -8   3  17         45.73         42.64        35.24 o                         
  -6   3  17       3451.56       3473.52       238.57 o                         
  -4   3  17        686.69        549.44        69.08 o                         
  -2   3  17        821.22        916.86        87.66 o                         
   0   3  17       3305.57       3079.32       161.97 o                         
   2   3  17       1542.58       1478.68       109.58 o                         
   4   3  17          1.41        -22.61        34.37 o                         
   6   3  17        440.21        335.50        56.63 o                         
   8   3  17        844.41        958.80       142.58 o                         
  10   3  17          1.26         48.60        35.16 o                         
 -17   4  17         14.55         24.16        35.73 o                         
 -15   4  17        841.81        937.67        79.51 o                         
 -13   4  17       1825.42       1999.39       117.82 o                         
 -11   4  17         43.34        -11.59        28.00 o                         
  -9   4  17       2276.18       2430.12       317.63 o                         
  -7   4  17       1603.11       1602.38       259.67 o                         
  -5   4  17         72.52         40.09        34.35 o                         
  -3   4  17       2477.18       2106.42       223.42 o                         
  -1   4  17       1560.18       1648.07       112.64 o                         
   1   4  17          1.37        -16.26        33.82 o                         
   3   4  17        908.60        954.24        91.01 o                         
   5   4  17        776.22        910.50        82.86 o                         
   7   4  17          7.46        -19.17        30.42 o                         
   9   4  17        276.93        312.86        51.58 o                         
 -12   5  17        975.47       1271.50       130.80 o                         
 -10   5  17       1488.25       1554.42        99.92 o                         
  -8   5  17         34.85         64.08        45.80 o                         
  -6   5  17       1926.40       1698.70       107.35 o                         
  -4   5  17       1729.17       1500.89       133.25 o                         
  -2   5  17         36.41         30.27        32.50 o                         
   0   5  17       1075.26       1204.51        91.68 o                         
   2   5  17       1145.39        941.07       191.51 o                         
   4   5  17          3.14        -16.13        30.58 o                         
 -14   0  18      13446.69      11361.69       348.21 o                         
 -12   0  18      28545.32      27794.60       903.88 o                         
 -10   0  18        281.29        330.94        51.10 o                         
  -8   0  18      26812.07      24027.88      1055.62 o                         
  -6   0  18      56013.34      51462.20      3419.01 o                         
  -4   0  18       1563.02       1345.95       115.33 o                         
   0   0  18      45162.60      44943.30      1111.77 o                         
   2   0  18        500.86        461.24       131.23 o                         
   4   0  18      10680.63      11090.03       374.69 o                         
   6   0  18       9741.99       9444.09       335.87 o                         
   8   0  18         39.39          3.34        37.09 o                         
  12   0  18       1827.27       2000.44       128.17 o                         
  14   0  18          6.43         40.29        54.31 o                         
 -21   1  18       3732.47       3657.10       214.20 o                         
 -19   1  18         30.69         43.89        30.83 o                         
 -15   1  18      14636.05      13069.24       652.73 o                         
 -11   1  18      14051.52      13450.53       669.95 o                         
  -9   1  18      36898.98      36273.16       822.27 o                         
  -7   1  18       1394.27       1366.38       143.48 o                         
  -5   1  18      33962.36      31482.67       704.00 o                         
  -3   1  18      45935.44      44297.12       893.89 o                         
  -1   1  18         61.53         40.25        24.05 o                         
   1   1  18      19377.37      18333.71       724.15 o                         
   3   1  18      21935.96      20653.26       414.62 o                         
   5   1  18         30.86          9.10        26.83 o                         
   7   1  18       5793.89       5696.69       253.79 o                         
   9   1  18       3516.04       3545.54       258.71 o                         
  11   1  18          4.55         -4.68        25.91 o                         
  13   1  18        881.74       1004.45        62.79 o                         
 -22   2  18        121.49         88.63        50.43 o                         
 -20   2  18       1881.80       1758.75       125.58 o                         
 -16   2  18        176.41        163.16        59.42 o                         
 -12   2  18      13815.45      13446.24       676.96 o                         
 -10   2  18       2019.07       2166.23       129.98 o                         
  -8   2  18      14619.33      14139.58       608.98 o                         
  -6   2  18      24999.54      24490.42       929.99 o                         
  -4   2  18        121.02        199.18        49.28 o                         
  -2   2  18      28576.36      29734.60      1685.23 o                         
   0   2  18      24444.31      23476.57       646.10 o                         
   2   2  18         14.70          3.89        36.22 o                         
   4   2  18       9283.57       9275.28       324.67 o                         
   6   2  18       5735.75       5776.55       236.06 o                         
   8   2  18          7.54          8.68        55.76 o                         
  10   2  18       2797.23       3029.31       158.62 o                         
  12   2  18       1606.02       1936.10       120.90 o                         
 -19   3  18        157.95        157.84        37.77 o                         
 -17   3  18       2870.53       3197.93       218.18 o                         
 -15   3  18       6225.05       6385.28       237.16 o                         
 -13   3  18        157.76        173.71        54.19 o                         
 -11   3  18       8970.79       9243.52       311.24 o                         
  -9   3  18      11108.73      10904.63       351.55 o                         
  -7   3  18        751.20        766.00        77.85 o                         
  -5   3  18      12199.31      11599.59       371.04 o                         
  -3   3  18      16507.16      15669.54       642.85 o                         
   1   3  18      11037.28      10828.88       368.84 o                         
   3   3  18       6918.63       6704.66       256.62 o                         
   7   3  18       2749.58       2710.27       145.97 o                         
   9   3  18       1958.34       2150.96       128.31 o                         
 -16   4  18         79.54         95.41        35.44 o                         
 -12   4  18       5592.85       6356.76       235.19 o                         
 -10   4  18        158.57        203.57        46.04 o                         
  -6   4  18       9016.80       8474.42       291.37 o                         
  -4   4  18        432.88        418.77        59.15 o                         
  -2   4  18       4374.58       4297.88       284.19 o                         
   2   4  18        325.72        271.01        50.34 o                         
   4   4  18       2647.66       2822.43       202.55 o                         
   6   4  18       2591.96       2726.93       142.01 o                         
   8   4  18         59.92         82.63        35.72 o                         
 -11   5  18       1536.90       1746.42       104.89 o                         
  -9   5  18       2356.66       2382.37       179.95 o                         
  -7   5  18          8.62         20.65        40.10 o                         
  -1   5  18         22.28         -7.50        30.16 o                         
   1   5  18       1572.55       1544.67       102.36 o                         
   3   5  18       1509.28       1436.59       221.26 o                         
 -18   1  19         11.90         32.75        31.78 o                         
 -16   1  19         77.86         57.05        33.02 o                         
 -14   1  19        575.51        588.15       119.55 o                         
 -10   1  19        402.02        430.18        60.76 o                         
  -8   1  19        688.15        644.44        54.08 o                         
  -6   1  19        359.80        316.74        34.81 o                         
  -4   1  19          6.76         -6.11        22.56 o                         
  -2   1  19       1405.98       1351.55        71.08 o                         
   2   1  19         25.13         12.90        28.66 o                         
   4   1  19        668.96        664.00        93.36 o                         
   6   1  19        461.37        519.92        49.76 o                         
   8   1  19        230.67        119.17        56.60 o                         
  10   1  19        187.53        115.34        30.34 o                         
  12   1  19          8.73         16.83        49.01 o                         
 -21   2  19        179.34        154.38        38.80 o                         
 -19   2  19         66.19         61.32        30.73 o                         
 -17   2  19        320.46        317.05        57.31 o                         
 -15   2  19        212.02        199.46        45.48 o                         
 -13   2  19        238.37        257.49        50.61 o                         
 -11   2  19        440.83        511.43        65.14 o                         
  -9   2  19        524.09        606.19        87.20 o                         
  -7   2  19         27.03         39.83        51.85 o                         
  -5   2  19        749.46        880.28       126.67 o                         
  -3   2  19       1012.77        985.01        92.12 o                         
  -1   2  19        601.73        497.20        68.39 o                         
   1   2  19        443.90        451.17       178.11 o                         
   3   2  19       1057.62       1091.27        96.69 o                         
   5   2  19          5.14         -9.07        33.93 o                         
   7   2  19        749.16        789.92        82.95 o                         
   9   2  19         10.25        -34.49        34.49 o                         
  11   2  19          2.41        -29.41        34.93 o                         
 -18   3  19        540.35        590.81        63.62 o                         
 -16   3  19          2.70         13.86        38.34 o                         
 -12   3  19        265.37        290.05        55.53 o                         
 -10   3  19         88.50         37.25        33.68 o                         
  -8   3  19        385.97        401.23        58.96 o                         
  -6   3  19        828.95        795.04        78.39 o                         
  -4   3  19        107.01        104.89        40.86 o                         
  -2   3  19       1577.53       1376.75       105.20 o                         
   0   3  19       1834.68       1756.60       260.73 o                         
   2   3  19         15.75         16.83        33.51 o                         
   4   3  19        662.82        707.82        77.09 o                         
   6   3  19         31.18         66.17        36.77 o                         
   8   3  19        113.72         71.37        38.46 o                         
 -15   4  19        367.26        450.42        83.49 o                         
 -13   4  19         86.79        103.32        35.66 o                         
 -11   4  19       1144.41       1310.95        95.11 o                         
  -9   4  19        509.19        655.24        69.35 o                         
  -7   4  19         23.68         52.39        35.14 o                         
  -3   4  19       1721.21       1657.07       111.75 o                         
  -1   4  19         84.61        143.17        41.89 o                         
   1   4  19       1743.92       1617.72       108.45 o                         
   3   4  19        632.23        540.71        64.69 o                         
   5   4  19         82.08         24.57        45.59 o                         
   7   4  19        435.36        497.41        60.60 o                         
 -10   5  19         59.66        120.32        57.18 o                         
  -8   5  19       1418.49       1429.57        96.79 o                         
  -6   5  19        840.70        803.82        73.06 o                         
  -4   5  19        112.85        172.61        73.68 o                         
  -2   5  19       1207.43       1114.95        87.12 o                         
   0   5  19        662.13        714.07        82.76 o                         
   2   5  19         51.65         59.91        32.38 o                         
 -14   0  20      13523.04      13153.88       550.15 o                         
 -12   0  20       1395.91       1227.53        91.06 o                         
 -10   0  20      33191.76      31843.68      1733.04 o                         
  -8   0  20      21805.75      21396.87       940.97 o                         
  -6   0  20       2887.93       3180.01       157.49 o                         
  -4   0  20      34890.41      33256.26       845.87 o                         
  -2   0  20      31504.27      30399.18      1261.41 o                         
   0   0  20       2348.27       2510.00       144.55 o                         
   2   0  20      23419.50      20325.32       578.55 o                         
   4   0  20       8410.24       8082.18       299.75 o                         
   6   0  20         42.81         57.71        53.47 o                         
   8   0  20       6092.95       6013.33       244.53 o                         
  10   0  20       2956.83       3449.29       172.41 o                         
  12   0  20         27.52         23.00        59.81 o                         
 -19   1  20       4190.75       3934.46       235.56 o                         
 -17   1  20       6248.16       5630.21       216.01 o                         
 -15   1  20         21.81         27.66        38.33 o                         
 -13   1  20      16845.60      16169.01       466.58 o                         
  -9   1  20       1465.90       1439.73       114.86 o                         
  -7   1  20      32702.25      31007.52       798.50 o                         
  -5   1  20      22129.73      21065.83       583.72 o                         
  -3   1  20       1927.57       2028.00        87.21 o                         
  -1   1  20      17745.66      18043.73       522.46 o                         
   1   1  20      12403.32      11265.55       261.47 o                         
   3   1  20        310.05        398.45        62.04 o                         
   5   1  20      12599.65      12504.31       284.39 o                         
   7   1  20       3502.33       3573.64       142.20 o                         
   9   1  20        224.39        240.90        54.04 o                         
  11   1  20       2199.38       2273.81        95.07 o                         
 -22   2  20       1450.57       1281.06       113.05 o                         
 -18   2  20         12.77         28.22        30.47 o                         
 -16   2  20       7775.51       8071.71       277.66 o                         
 -14   2  20       7840.50       7738.51       273.06 o                         
 -12   2  20        241.30        229.46        47.10 o                         
 -10   2  20      20178.81      18542.96      1631.26 o                         
  -8   2  20      13158.25      12809.44       559.04 o                         
  -6   2  20        774.93        765.11        78.26 o                         
  -4   2  20      15842.97      16240.88       693.55 o                         
  -2   2  20      12388.53      11488.01       456.48 o                         
   0   2  20        146.37        183.81       143.07 o                         
   2   2  20      10315.84       9510.61       497.94 o                         
   4   2  20       3996.66       3504.38       173.25 o                         
   6   2  20        677.95        638.55        74.02 o                         
   8   2  20       4732.42       4838.84       375.33 o                         
  10   2  20        815.80        908.88        90.84 o                         
 -19   3  20       2062.19       2154.32       116.59 o                         
 -15   3  20        203.69        229.77        93.53 o                         
 -11   3  20       4747.48       5042.40       206.88 o                         
  -9   3  20        833.18        928.37        83.68 o                         
  -7   3  20      11633.71      11871.35       375.11 o                         
  -5   3  20       7957.53       7580.13       274.14 o                         
  -3   3  20        359.40        398.76        61.11 o                         
  -1   3  20      12875.38      11588.77       684.70 o                         
   1   3  20       5902.60       5606.91       226.27 o                         
   3   3  20        612.60        793.92        80.09 o                         
   5   3  20       4905.67       5070.84       209.65 o                         
   7   3  20       1279.63       1420.16       101.95 o                         
 -16   4  20       1858.74       1999.60       112.38 o                         
 -14   4  20       1123.73       1338.06        92.95 o                         
 -12   4  20        322.65        296.05        49.44 o                         
 -10   4  20       4265.05       4319.98       182.86 o                         
  -8   4  20       2521.93       2772.75       143.93 o                         
  -6   4  20        656.06        473.83        60.91 o                         
  -4   4  20       6810.09       6723.21       249.01 o                         
  -2   4  20       2523.00       2110.61       263.07 o                         
   0   4  20        624.57        566.03        66.31 o                         
   2   4  20       4628.09       4463.76       189.66 o                         
   4   4  20       1493.44       1784.34       111.73 o                         
   6   4  20        325.67        405.78        80.51 o                         
  -9   5  20        197.96        273.62        46.76 o                         
  -7   5  20       2186.57       2141.58       118.38 o                         
  -5   5  20       1051.94       1121.97        85.57 o                         
  -3   5  20        182.69        150.68        40.74 o                         
  -1   5  20       2052.27       2124.94       119.39 o                         
 -18   1  21         34.97        105.15        53.94 o                         
 -14   1  21         55.40         69.74        70.29 o                         
 -12   1  21         40.01          3.60        53.24 o                         
 -10   1  21        109.45        107.43        97.77 o                         
  -6   1  21         21.47          8.64        31.45 o                         
  -2   1  21         60.73        105.52        38.35 o                         
   0   1  21        855.30        795.47        66.63 o                         
   2   1  21        711.63        700.97        55.24 o                         
   4   1  21        187.85        208.46        36.43 o                         
   6   1  21         25.13         19.67        27.49 o                         
   8   1  21        115.86        120.93        30.94 o                         
  10   1  21         11.61         20.14        22.71 o                         
  12   1  21         23.38        -16.62        48.41 o                         
 -21   2  21         22.98         71.87        32.29 o                         
 -19   2  21        247.30        244.29        44.84 o                         
 -17   2  21          6.73          8.69        57.02 o                         
 -15   2  21         10.49          6.54        47.02 o                         
 -13   2  21        582.91        640.30       134.15 o                         
  -9   2  21        198.27        296.45        97.27 o                         
  -7   2  21       4350.09       3981.14       182.95 o                         
  -5   2  21        133.48         94.73        41.31 o                         
  -3   2  21        672.86        638.86        73.94 o                         
   1   2  21          7.94         26.33        47.68 o                         
   3   2  21        440.34        466.35        73.64 o                         
   5   2  21       1112.98       1009.12        89.46 o                         
   7   2  21          8.01          4.17        32.04 o                         
   9   2  21         91.16         76.36        60.07 o                         
 -18   3  21         24.85         15.32        26.53 o                         
 -16   3  21        643.29        711.12        70.61 o                         
 -14   3  21        432.32        444.78        59.18 o                         
 -10   3  21       3604.48       3445.55       230.98 o                         
  -8   3  21       1040.77        842.88        80.78 o                         
  -6   3  21        382.63        390.98        57.55 o                         
  -4   3  21       2812.89       3004.45       156.50 o                         
  -2   3  21        524.51        523.28       102.69 o                         
   0   3  21        397.35        404.20        61.14 o                         
   2   3  21        968.55        876.31        82.68 o                         
   4   3  21         28.71         62.28        35.71 o                         
   6   3  21        165.96        174.82        44.94 o                         
 -15   4  21        145.72        129.65        36.46 o                         
 -13   4  21        962.23       1168.50       212.56 o                         
  -9   4  21        479.64        539.86        74.43 o                         
  -7   4  21       1880.64       1783.89       111.26 o                         
  -5   4  21        375.78        312.50        51.30 o                         
  -3   4  21        622.93        629.07        69.71 o                         
  -1   4  21       1322.79       1109.34        88.88 o                         
   1   4  21         98.95         92.38        38.79 o                         
   3   4  21        422.42        432.95        61.53 o                         
  -6   5  21        573.62        546.25        60.60 o                         
  -4   5  21        915.85        814.65       107.81 o                         
 -10   0  22       3231.48       3155.90       152.25 o                         
  -8   0  22       6568.22       6911.66       250.46 o                         
  -6   0  22      19433.34      19178.27       533.75 o                         
  -4   0  22       4635.21       4359.14       514.05 o                         
  -2   0  22       3400.39       3495.66       171.95 o                         
   0   0  22      22616.62      21862.45       836.93 o                         
   2   0  22        530.55        520.91        70.33 o                         
   4   0  22       3498.47       3681.82       183.22 o                         
   6   0  22       7087.65       7192.82       279.75 o                         
   8   0  22        376.83        420.58        66.73 o                         
  10   0  22       1024.43       1174.77        95.33 o                         
 -17   1  22       1837.21       1901.10       159.34 o                         
 -15   1  22      11648.50      10424.08       332.29 o                         
 -13   1  22       3618.12       3815.04       173.49 o                         
 -11   1  22       5208.45       5147.37       313.83 o                         
  -9   1  22      24551.13      24186.89      1826.58 o                         
  -7   1  22       6508.59       6944.91       257.72 o                         
  -5   1  22       7768.24       8100.37       325.39 o                         
  -3   1  22      21961.22      22835.41       625.45 o                         
  -1   1  22       1887.16       1763.26       119.41 o                         
   1   1  22       2865.82       2851.17       156.12 o                         
   3   1  22      14015.59      14242.93       356.28 o                         
   5   1  22       1488.75       1361.08       105.72 o                         
   7   1  22       1617.63       1743.82       118.85 o                         
   9   1  22       2557.39       2688.88       156.41 o                         
 -20   2  22        641.94        639.40        64.58 o                         
 -18   2  22       3626.78       3723.30       407.49 o                         
 -14   2  22       2873.33       2811.69       144.15 o                         
 -12   2  22      15184.23      14538.05       429.78 o                         
 -10   2  22       6190.88       5962.75       231.51 o                         
  -8   2  22       5967.39       6104.73       331.01 o                         
  -6   2  22      18838.43      18866.54       985.98 o                         
  -2   2  22       4844.99       4417.33       197.21 o                         
   0   2  22      12200.46      12360.48       389.80 o                         
   2   2  22       1943.87       2018.55       183.32 o                         
   4   2  22       1414.49       1692.81       113.96 o                         
   6   2  22       3944.97       4380.12       194.44 o                         
   8   2  22        535.09        639.93        72.48 o                         
 -17   3  22        458.49        498.14        63.43 o                         
 -15   3  22       3927.57       4358.98       182.22 o                         
 -13   3  22       1769.62       2035.57       170.08 o                         
 -11   3  22       2258.32       2506.42       252.06 o                         
  -9   3  22       8052.04       9003.97       304.98 o                         
  -7   3  22       1923.06       1927.83       120.03 o                         
  -5   3  22       3004.36       3075.83       156.98 o                         
  -3   3  22       7759.49       7997.40       483.84 o                         
  -1   3  22       1006.91       1006.94       160.39 o                         
   1   3  22       2571.59       2757.29       145.95 o                         
   3   3  22       3132.85       3353.11       162.72 o                         
   5   3  22        280.52        265.38        50.44 o                         
 -14   4  22        520.51        613.87        64.06 o                         
 -12   4  22       2482.97       2825.23       142.55 o                         
 -10   4  22        582.20        575.07        90.07 o                         
  -6   4  22       4942.07       5249.02       212.54 o                         
  -4   4  22        422.03        363.70        56.19 o                         
   0   4  22       2376.55       2688.97       138.73 o                         
   2   4  22        222.07        300.74        61.49 o                         
 -16   1  23        128.69        129.93        54.19 o                         
 -14   1  23        209.93        240.07        48.00 o                         
 -12   1  23        353.47        279.36        50.05 o                         
 -10   1  23        154.69        173.70        45.69 o                         
  -8   1  23        124.99        168.42        42.70 o                         
  -6   1  23         34.11        101.88        48.24 o                         
  -4   1  23         74.55         77.07        37.43 o                         
  -2   1  23         93.55         79.19        37.04 o                         
   2   1  23        149.93         88.25        40.15 o                         
   4   1  23        119.16         82.02        68.96 o                         
   6   1  23          3.11          0.12        32.84 o                         
   8   1  23          0.03        -26.35        38.55 o                         
 -17   2  23        411.32        552.95        70.13 o                         
 -13   2  23          1.47         15.45        31.41 o                         
 -11   2  23        652.11        587.01        66.93 o                         
  -9   2  23       1960.12       2139.94       127.25 o                         
  -7   2  23         28.41         45.44        34.03 o                         
  -5   2  23       1848.04       1930.45       124.45 o                         
  -3   2  23        225.96        222.64        49.37 o                         
  -1   2  23         13.36          7.09        34.80 o                         
   1   2  23        434.22        464.99        64.03 o                         
   3   2  23        401.89        316.82        54.91 o                         
   5   2  23         33.13         17.05        49.66 o                         
   7   2  23        164.26        234.81        50.20 o                         
 -18   3  23        156.36        179.15        40.36 o                         
 -16   3  23          4.93         -3.53        27.12 o                         
 -14   3  23        697.25        631.40        67.59 o                         
 -12   3  23       1740.75       1984.67       117.11 o                         
 -10   3  23         16.95        -11.30        30.97 o                         
  -8   3  23       1375.59       1704.17       160.94 o                         
  -6   3  23        926.52        877.10       110.62 o                         
  -4   3  23        112.56        104.81        43.05 o                         
  -2   3  23       2137.40       1991.28       185.93 o                         
   0   3  23        823.88        679.89       128.91 o                         
   4   3  23        283.09        323.67        52.77 o                         
 -13   4  23          2.55         16.93        26.81 o                         
 -11   4  23        674.07        728.11        97.66 o                         
  -9   4  23       1216.58       1253.78        90.79 o                         
  -7   4  23          2.32         19.50        31.12 o                         
  -5   4  23       1076.70       1183.59        90.78 o                         
  -3   4  23        683.66        678.93        69.36 o                         
  -1   4  23         34.99         43.62        39.30 o                         
   1   4  23        647.10        775.82        72.32 o                         
  -6   0  24         55.00        117.94        53.29 o                         
  -2   0  24      13835.51      12784.15       398.31 o                         
   0   0  24        114.59        163.54        48.41 o                         
   2   0  24       7300.97       7192.03       493.38 o                         
   4   0  24       2960.92       2923.74       157.82 o                         
   6   0  24          4.54         12.24        34.59 o                         
   8   0  24       1150.73       1217.67        97.83 o                         
 -13   1  24       4986.77       4944.59       200.21 o                         
 -11   1  24       9164.58       9626.04       602.74 o                         
  -9   1  24        265.67        234.36        46.57 o                         
  -7   1  24       9179.14       9171.11       312.93 o                         
  -5   1  24      14733.39      14641.27       438.90 o                         
  -3   1  24         93.49        185.92        45.69 o                         
  -1   1  24       8293.15       8186.12       468.81 o                         
   1   1  24       6218.46       5928.14       236.04 o                         
   5   1  24       2982.28       3243.10       253.70 o                         
   7   1  24       1266.18       1517.36       108.08 o                         
 -18   2  24          3.57         58.12        34.72 o                         
 -16   2  24       3142.66       2992.11       164.63 o                         
 -12   2  24         50.00         36.33        33.40 o                         
 -10   2  24       5777.01       5800.28       310.90 o                         
  -8   2  24       7934.59       8247.38       285.81 o                         
  -6   2  24         18.44         64.70        37.75 o                         
  -4   2  24       9571.41       9501.94       319.69 o                         
  -2   2  24       8875.59       8380.75       292.83 o                         
   2   2  24       4412.01       4712.61       201.89 o                         
   4   2  24       2222.69       2113.81       125.23 o                         
   6   2  24         27.52         40.62        35.21 o                         
 -17   3  24       1994.46       2278.92       120.73 o                         
 -15   3  24         10.33         23.52        29.16 o                         
 -13   3  24       3834.57       3864.64       370.18 o                         
 -11   3  24       4272.48       4882.65       276.36 o                         
  -9   3  24          2.26        -20.16        31.14 o                         
  -7   3  24       4851.37       5081.62       466.45 o                         
  -5   3  24       5039.75       5392.12       314.37 o                         
  -3   3  24          0.61        -15.33        40.59 o                         
  -1   3  24       4875.19       4969.06       203.87 o                         
   1   3  24       2676.97       2928.64       148.38 o                         
   3   3  24         44.30         29.16        59.53 o                         
 -10   4  24       2045.49       2382.54       165.58 o                         
  -8   4  24       2708.79       2977.11       254.40 o                         
  -6   4  24         13.70        -14.88        29.21 o                         
  -4   4  24       2166.92       2212.90       123.52 o                         
  -2   4  24       1037.53       1280.53       123.02 o                         
 -10   1  25        674.70        673.10        71.42 o                         
  -8   1  25         70.56         94.76        39.17 o                         
  -6   1  25        102.21         81.98        39.40 o                         
  -2   1  25        202.62        242.22        50.63 o                         
   0   1  25          1.58        -19.26        31.94 o                         
   4   1  25         55.21         31.92        33.12 o                         
   6   1  25         48.71         61.39        39.06 o                         
 -17   2  25        221.45        209.99        44.51 o                         
 -15   2  25         22.11        -28.16        30.29 o                         
 -11   2  25        106.59        192.34        61.05 o                         
  -9   2  25         17.05         26.73        30.89 o                         
  -7   2  25       1086.96       1158.04        93.32 o                         
  -5   2  25         55.73         76.74        36.43 o                         
  -3   2  25          6.57          7.41        31.71 o                         
  -1   2  25        240.44        257.97        54.78 o                         
   1   2  25        153.50        164.76        43.77 o                         
   5   2  25        236.68        251.56        63.11 o                         
 -16   3  25        309.33        406.92        53.19 o                         
 -14   3  25        400.25        372.51        52.27 o                         
 -10   3  25        778.85        810.50        74.97 o                         
  -8   3  25         43.23         67.36        35.43 o                         
  -6   3  25         42.70         34.12        54.43 o                         
  -4   3  25        887.62        862.45        78.49 o                         
   0   3  25         20.22          7.48        41.65 o                         
   2   3  25        475.56        543.66        64.28 o                         
  -7   4  25        817.52        959.90        79.13 o                         
  -5   4  25        456.11        487.61       106.15 o                         
  -7   1  26       4858.35       5084.08       209.39 o                         
  -5   1  26       1407.08       1598.39       109.29 o                         
  -3   1  26       9496.90       9221.33       312.18 o                         
  -1   1  26       2337.41       2740.11       247.15 o                         
   1   1  26        764.32        828.43        80.29 o                         
   3   1  26       3994.82       4111.32       197.13 o                         
   5   1  26        766.31        786.48        78.24 o                         
 -16   2  26       1799.79       2009.21       159.45 o                         
 -14   2  26        456.77        384.46        63.69 o                         
 -12   2  26       6223.13       6944.41       295.36 o                         
  -8   2  26       1478.37       1515.46       104.51 o                         
  -4   2  26       2086.74       2014.36       122.89 o                         
  -2   2  26        786.58        933.87        83.61 o                         
   0   2  26       3676.59       3663.88       171.31 o                         
   2   2  26       1119.41       1201.21        92.78 o                         
   4   2  26        598.39        676.97        71.03 o                         
 -15   3  26       2619.90       2638.70       182.09 o                         
 -13   3  26       1405.92       1607.81       141.15 o                         
 -11   3  26        749.31        726.99        69.83 o                         
  -3   3  26       3122.10       3590.70       164.74 o                         
  -1   3  26       1523.16       1629.40       105.64 o                         
   1   3  26        362.70        315.51        52.44 o                         
  -8   1  27         44.12         45.95        43.65 o                         
  -6   1  27         78.80         77.45        37.45 o                         
  -4   1  27        139.08         97.68        39.78 o                         
  -2   1  27         88.31         85.73        38.83 o                         
   0   1  27        103.83         81.90        36.96 o                         
   2   1  27          2.39          8.23        29.52 o                         
   4   1  27         51.67         64.29        36.73 o                         
 -15   2  27        270.85        270.46        65.78 o                         
 -13   2  27         15.67         26.35        28.97 o                         
 -11   2  27        101.69        116.66        38.23 o                         
  -9   2  27        703.44        792.06        76.65 o                         
  -7   2  27         73.24         56.51        35.96 o                         
  -5   2  27        383.55        370.57        55.32 o                         
  -3   2  27        237.74        230.22        47.96 o                         
  -1   2  27          8.34         64.95        58.27 o                         
   1   2  27        170.46        116.13        40.36 o                         
   3   2  27        137.22        161.37        44.79 o                         
 -14   3  27         59.89        131.46        49.38 o                         
 -12   3  27        873.81        979.60        79.35 o                         
 -10   3  27         38.36          0.00        43.05 o                         
  -8   3  27        260.57        406.53       159.72 o                         
  -6   3  27        371.92        540.63        62.97 o                         
  -4   3  27         12.44        -18.63        31.54 o                         
  -2   3  27        192.97        239.67        45.41 o                         
  -1   1  28       1692.95       1878.59       163.33 o                         
   1   1  28       2371.83       2603.47       138.91 o                         
   3   1  28        113.28        130.86        42.10 o                         
 -12   2  28        744.98        749.01        70.94 o                         
 -10   2  28       1552.60       1701.56       116.45 o                         
  -8   2  28       4458.64       5041.13       399.24 o                         
  -6   2  28        310.46        265.75        49.91 o                         
  -4   2  28       2150.19       2325.40       129.08 o                         
  -2   2  28       2539.21       3040.17       263.73 o                         
   0   2  28        120.67        123.22        40.42 o                         
 -11   3  28       2176.60       2359.74       123.97 o                         
  -9   3  28        170.16        238.38        49.47 o                         
  -7   3  28       1313.06       1716.09       107.20 o                         
  -5   3  28       1999.80       2234.46       123.16 o                         
 -11   2  29         99.33         47.69        43.80 o                         
  -9   2  29         21.67          0.00        31.06 o                         
  -7   2  29        185.40        128.16        38.21 o                         
  -3   2  29          1.63         15.12        30.10 o                         
  -1   2  29         69.66         55.77        48.28 o                         
  -8   2  30         23.73         82.74        47.44 o                         
  -6   2  30       1959.08       2186.93       122.87 o                         
  -4   2  30       1488.12       1697.16       106.30 o                         
  -2   2  30         34.41         47.63        33.10 o                         
                                                                                
