# Supplementary material for: Lattice response to the radiation damage of molecular crystals: radiation-induced versus thermal expansivity
Source: Acta Crystallogr B Struct Sci Cryst Eng Mater. 2024 Jan 4;80(Pt 1):13–8. doi: 10.1107/S2052520623010636 (PMC10848411; doi:10.1107/S2052520623010636)
Supplement: Supplementary file 3 [file b-80-00013-Hg_CN2sup3.hkl]

data_Hg_CN2                                                                     
_shelx_title ' hg_scn_0002p_a.res in Pna2(1)'                                   
_shelx_refln_list_code          4                                               
_shelx_F_calc_maximum      396.54                                               
_exptl_crystal_F_000      1528.00                                               
_reflns_d_resolution_high  0.8218                                               
                                                                                
loop_                                                                           
 _space_group_symop_operation_xyz                                               
 'x, y, z'                                                                      
 '-x, -y, z+1/2'                                                                
 'x+1/2, -y+1/2, z'                                                             
 '-x+1/2, y+1/2, z+1/2'                                                         
                                                                                
_cell_length_a    18.0303                                                       
_cell_length_b    10.0301                                                       
_cell_length_c    18.2532                                                       
_cell_angle_alpha  90.000                                                       
_cell_angle_beta   90.000                                                       
_cell_angle_gamma  90.000                                                       
                                                                                
_shelx_F_squared_multiplier     1.000                                           
                                                                                
loop_                                                                           
 _refln_index_h                                                                 
 _refln_index_k                                                                 
 _refln_index_l                                                                 
 _refln_F_squared_calc                                                          
 _refln_F_squared_meas                                                          
 _refln_F_squared_sigma                                                         
 _refln_observed_status                                                         
   0   3 -21       4115.15       4284.33       509.86 o                         
   1   3 -21        114.77         78.62        91.10 o                         
   2   3 -21        379.73        413.39       132.06 o                         
   3   3 -21         89.58        331.89       175.81 o                         
   0   2 -20       2548.81       2055.39       347.45 o                         
   1   2 -20       1262.22       1663.44       315.66 o                         
   2   2 -20        162.14        246.93       149.22 o                         
   3   2 -20       2963.85       3649.90       464.25 o                         
   4   2 -20        538.24        447.02       189.06 o                         
   5   2 -20         35.79        -40.36       107.79 o                         
   6   2 -20        575.30        733.41       220.15 o                         
   7   2 -20       1591.49       1515.84       307.46 o                         
   8   2 -20         84.75        204.93       148.48 o                         
   1   3 -20          4.00         40.68       117.35 o                         
   2   3 -20       2950.27       3204.60       308.18 o                         
   3   3 -20         70.62         59.98        82.70 o                         
   4   3 -20       1493.08       1472.82       212.32 o                         
   5   3 -20         48.19         17.43       101.79 o                         
   6   3 -20        683.82        941.65       172.18 o                         
   0   4 -20        422.91        681.06       207.18 o                         
   1   4 -20        695.29        491.90       184.41 o                         
   2   4 -20        106.03         20.20        82.39 o                         
   3   4 -20       2634.17       2666.31       279.63 o                         
   4   4 -20        257.50        409.91       179.72 o                         
   2   1 -19        222.90        199.75       144.73 o                         
   3   1 -19       5152.74       5642.20       584.72 o                         
   5   1 -19        140.18        -80.00       123.39 o                         
   6   1 -19        765.40        766.25       226.87 o                         
   7   1 -19       3029.62       2663.66       390.08 o                         
   8   1 -19        207.91        241.42       158.53 o                         
   9   1 -19       1597.78       1727.02       316.42 o                         
  10   1 -19        888.63        568.65       199.71 o                         
   1   2 -19       2887.20       2520.45       380.05 o                         
   2   2 -19       1512.85       1340.29       203.23 o                         
   3   2 -19        695.13        679.41       152.19 o                         
   4   2 -19        348.50        277.82       115.15 o                         
   5   2 -19       3785.14       3720.52       330.94 o                         
   6   2 -19        161.30         40.02       106.87 o                         
   8   2 -19        628.23        601.62       206.90 o                         
   9   2 -19       1544.27       1198.22       270.42 o                         
   0   3 -19       3086.42       2480.22       373.98 o                         
   1   3 -19        118.13         39.78        80.31 o                         
   2   3 -19        418.21        601.75       259.08 o                         
   3   3 -19         18.44        -66.57       119.67 o                         
   4   3 -19       2065.95       2540.01       269.44 o                         
   5   3 -19         98.72         92.30        84.21 o                         
   6   3 -19       2722.01       2698.18       398.98 o                         
   7   3 -19         61.89         83.67       129.05 o                         
   8   3 -19        220.75        217.99       108.96 o                         
   9   3 -19         49.12        128.14       147.36 o                         
   1   4 -19       1546.14       1449.27       204.62 o                         
   2   4 -19        421.79        548.72       160.69 o                         
   3   4 -19        144.99        199.31       100.13 o                         
   4   4 -19         31.61         76.70        93.65 o                         
   5   4 -19       3457.37       2859.42       286.99 o                         
   6   4 -19         40.68          0.00        81.75 o                         
   7   4 -19        812.89        956.54       252.12 o                         
   0   5 -19       1467.30       1454.27       291.84 o                         
   1   5 -19        746.26        728.70       153.48 o                         
   2   5 -19        224.15        105.16        86.42 o                         
   3   5 -19       1084.51        780.63       161.75 o                         
   4   5 -19       1378.26       1406.90       281.07 o                         
   1   1 -18       2999.16       3016.21       288.11 o                         
   2   1 -18       3343.11       3962.79       333.73 o                         
   3   1 -18        393.25        610.40       140.18 o                         
   4   1 -18        561.60        500.86       193.82 o                         
   5   1 -18       5307.38       5335.14       562.86 o                         
   6   1 -18        678.19        780.60       223.93 o                         
   7   1 -18        324.77        428.39       186.08 o                         
   8   1 -18       1516.18       1675.31       312.77 o                         
   9   1 -18       2004.93       2013.63       343.10 o                         
  11   1 -18       1881.50       2023.72       348.45 o                         
  12   1 -18        517.19         82.67       135.23 o                         
   0   2 -18       2009.26       2180.49       343.06 o                         
   1   2 -18       2041.54       1913.33       229.89 o                         
   2   2 -18        236.36        120.71        96.69 o                         
   3   2 -18       4408.05       4736.99       681.18 o                         
   4   2 -18        728.65        548.72       197.39 o                         
   5   2 -18         16.44        -80.77        80.77 o                         
   6   2 -18       1158.90        977.13       241.37 o                         
   7   2 -18       2883.79       3814.96       334.24 o                         
   8   2 -18          5.23        -59.47        84.52 o                         
   9   2 -18        965.19       1285.69       274.93 o                         
  10   2 -18       1178.75       1337.37       277.96 o                         
  11   2 -18        601.18        554.44       204.07 o                         
   1   3 -18         72.11        160.30        96.16 o                         
   2   3 -18       2759.36       3151.83       297.63 o                         
   3   3 -18          2.27         57.93        87.51 o                         
   4   3 -18       3185.90       3102.88       294.08 o                         
   5   3 -18         37.07        -16.39        90.55 o                         
   6   3 -18       1365.67       1332.55       436.65 o                         
   7   3 -18         66.99        286.24       148.42 o                         
   8   3 -18       3567.34       3955.47       341.20 o                         
   9   3 -18         17.78         -1.55        79.07 o                         
  10   3 -18        309.91        271.65       168.78 o                         
  11   3 -18        149.50         42.87       123.66 o                         
   0   4 -18        161.66         38.56       126.10 o                         
   1   4 -18       1056.54       1008.66       214.34 o                         
   2   4 -18        375.00        196.12       104.94 o                         
   3   4 -18       3358.32       3495.94       314.87 o                         
   4   4 -18         96.12         59.50        82.69 o                         
   5   4 -18         86.80        200.46       151.68 o                         
   6   4 -18        199.72        349.31       175.17 o                         
   7   4 -18       2010.19       2243.57       411.27 o                         
   8   4 -18         57.37         40.38        81.67 o                         
   9   4 -18       1414.74       1458.81       301.87 o                         
   1   5 -18        846.78        899.93       237.20 o                         
   2   5 -18       2618.84       2671.09       273.25 o                         
   3   5 -18        116.48         73.84        83.28 o                         
   4   5 -18        652.97        462.83       134.73 o                         
   5   5 -18        913.80        945.19       172.76 o                         
   6   5 -18        596.70        592.15       140.56 o                         
   7   5 -18        533.94        449.34       184.74 o                         
   0   6 -18       4410.11       4763.85       531.67 o                         
   1   6 -18        277.51        441.53       127.08 o                         
   2   6 -18        562.15        772.07       153.27 o                         
   3   6 -18        729.78        632.87       208.80 o                         
   2   0 -17      10779.89       9826.16       791.81 o                         
   4   0 -17       2790.53       2734.78       377.00 o                         
   6   0 -17       2088.28       2302.13       352.22 o                         
   8   0 -17       5543.16       5477.20       565.96 o                         
  10   0 -17         77.96        121.65       139.90 o                         
  12   0 -17       2630.11       3127.36       435.59 o                         
   0   1 -17       2759.39       3028.33       402.09 o                         
   1   1 -17       2385.57       2238.20       244.13 o                         
   2   1 -17        252.47        378.27       129.09 o                         
   3   1 -17       3944.65       4965.05       524.04 o                         
   4   1 -17       1304.03       1195.86       180.71 o                         
   5   1 -17         72.05        149.98       135.74 o                         
   6   1 -17       1848.38       1745.34       315.78 o                         
   7   1 -17       5810.77       5199.49       466.68 o                         
   9   1 -17       3027.34       3094.00       415.62 o                         
  10   1 -17        673.53        789.32       218.10 o                         
  12   1 -17         13.35        246.83       162.09 o                         
  13   1 -17       2317.84       2526.72       394.95 o                         
   1   2 -17       3175.84       3560.08       411.92 o                         
   2   2 -17       1044.04       1096.23       317.49 o                         
   3   2 -17        356.30        354.68       115.30 o                         
   4   2 -17       1131.90        967.28       175.89 o                         
   5   2 -17       4767.13       4462.61       353.54 o                         
   6   2 -17        433.84        382.54       124.07 o                         
   7   2 -17        309.62        396.78       123.27 o                         
   8   2 -17       1439.69       1074.68       178.62 o                         
   9   2 -17       2535.25       2762.60       492.26 o                         
  10   2 -17        360.33         49.14        98.36 o                         
  11   2 -17       2075.88       2008.10       336.73 o                         
  12   2 -17        743.88        842.92       238.75 o                         
   0   3 -17       4323.84       4442.11       493.01 o                         
   1   3 -17         12.18        140.82        86.50 o                         
   2   3 -17       1390.31       1232.59       186.80 o                         
   3   3 -17         55.07        -37.82        72.39 o                         
   4   3 -17       3974.03       4048.23       481.53 o                         
   5   3 -17          5.20        -76.77        88.80 o                         
   6   3 -17       4898.38       4084.71       481.74 o                         
   7   3 -17        265.05        175.24        97.61 o                         
   8   3 -17        107.29        -27.29       119.46 o                         
   9   3 -17        239.67        -81.99       126.46 o                         
  10   3 -17       2741.20       3095.18       298.70 o                         
  11   3 -17         19.45       -105.20       105.20 o                         
  12   3 -17       1320.98       1442.34       299.77 o                         
   1   4 -17       2792.60       2524.04       259.51 o                         
   2   4 -17        428.36        274.19       106.59 o                         
   3   4 -17        408.61        440.13       124.27 o                         
   4   4 -17        528.89        517.37       133.16 o                         
   5   4 -17       3793.22       3966.58       333.06 o                         
   6   4 -17        297.25        356.18       183.76 o                         
   7   4 -17        918.81        842.72       230.53 o                         
   8   4 -17        309.42        345.52       157.38 o                         
   9   4 -17       1395.17       1076.74       300.29 o                         
  10   4 -17        118.82        239.25       113.45 o                         
  11   4 -17       2641.14       2400.46       388.67 o                         
   0   5 -17       2859.41       2434.36       368.91 o                         
   1   5 -17        485.57        479.95       136.48 o                         
   2   5 -17        182.73        386.74       123.54 o                         
   3   5 -17       1664.18       1504.78       290.37 o                         
   4   5 -17       1668.23       1279.78       196.67 o                         
   5   5 -17        222.69        380.38       171.85 o                         
   6   5 -17       1900.37       1639.56       213.91 o                         
   7   5 -17       1218.89       1497.56       211.36 o                         
   8   5 -17        183.60        254.68       107.59 o                         
   9   5 -17       1376.00       1106.91       265.43 o                         
   1   6 -17        645.50        381.19       113.41 o                         
   2   6 -17       3985.40       3998.67       339.53 o                         
   3   6 -17        226.97        179.77       117.42 o                         
   4   6 -17       1324.27       1376.80       240.86 o                         
   5   6 -17        680.90        703.37       153.74 o                         
   6   6 -17        447.64        327.78       118.77 o                         
   0   0 -16      28484.18      31734.21      1844.34 o                         
   2   0 -16       2537.36       3045.61       272.41 o                         
   4   0 -16       5077.82       5870.69       400.56 o                         
   6   0 -16       4948.85       5403.28       545.89 o                         
   8   0 -16        234.34        187.43       141.82 o                         
  10   0 -16       6612.00       7058.30       665.97 o                         
  12   0 -16        824.86        654.00       211.12 o                         
  14   0 -16        802.98       1092.25       267.74 o                         
   1   1 -16       6299.16       6110.27       410.87 o                         
   2   1 -16       1499.89       1160.34       173.24 o                         
   3   1 -16       1518.85       1447.21       192.04 o                         
   4   1 -16       2197.45       2121.57       188.03 o                         
   5   1 -16       7707.11       7303.11       460.60 o                         
   6   1 -16       1119.89       1092.44       139.74 o                         
   7   1 -16        884.53        714.78       120.57 o                         
   8   1 -16       1129.17       1025.71       142.57 o                         
   9   1 -16       3118.05       3047.51       280.63 o                         
  10   1 -16         79.93         39.64        77.70 o                         
  11   1 -16       3137.26       3588.44       460.30 o                         
  12   1 -16        266.87        280.83       113.18 o                         
  13   1 -16         91.28        121.48        97.79 o                         
  14   1 -16        206.96        126.31        91.27 o                         
   0   2 -16       6120.07       6715.89       625.46 o                         
   1   2 -16       3622.96       3574.99       306.18 o                         
   2   2 -16       1561.00       1513.27       286.17 o                         
   3   2 -16       6127.25       5929.71       580.61 o                         
   4   2 -16       1100.77        690.69       204.50 o                         
   5   2 -16         19.99         67.93        78.81 o                         
   6   2 -16       2559.38       2532.66       260.41 o                         
   7   2 -16       4883.86       4477.91       639.16 o                         
   8   2 -16        110.75         42.57        96.62 o                         
   9   2 -16       1738.41       1473.84       204.32 o                         
  10   2 -16       2099.87       2225.41       354.61 o                         
  11   2 -16        945.67        585.90       396.28 o                         
  12   2 -16        422.35        405.65       125.97 o                         
  13   2 -16       2592.06       2740.12       400.39 o                         
   1   3 -16        242.55        288.45       241.52 o                         
   2   3 -16      10405.47      10603.32       592.73 o                         
   3   3 -16         44.36         36.59        73.92 o                         
   4   3 -16       4438.43       4137.71       334.55 o                         
   5   3 -16        145.58        186.03        97.79 o                         
   6   3 -16       2171.57       2877.46       278.27 o                         
   7   3 -16        181.96         97.81       243.13 o                         
   8   3 -16       5662.48       5446.53       554.91 o                         
   9   3 -16         70.39         17.85        91.82 o                         
  10   3 -16        817.85        690.42       153.42 o                         
  11   3 -16        139.44        115.68        90.70 o                         
  12   3 -16       2833.82       3166.82       442.95 o                         
  13   3 -16         44.85         41.62       120.06 o                         
   0   4 -16       1226.59       2223.02       343.41 o                         
   1   4 -16       2179.25       2066.59       332.91 o                         
   2   4 -16         94.18         62.10       112.15 o                         
   3   4 -16       6601.73       7051.87       458.87 o                         
   4   4 -16        898.95        645.97       205.05 o                         
   5   4 -16         25.42       -112.04       122.25 o                         
   6   4 -16        974.25        977.21       171.42 o                         
   7   4 -16       4251.28       5022.05       382.64 o                         
   8   4 -16        120.90         75.23        88.74 o                         
   9   4 -16       1946.41       1612.80       313.26 o                         
  10   4 -16        561.10        713.07       154.14 o                         
  11   4 -16        527.91        616.64       143.56 o                         
  12   4 -16        173.68         83.67       129.06 o                         
   1   5 -16       1763.76       2005.70       233.05 o                         
   2   5 -16       2492.04       2281.94       251.70 o                         
   3   5 -16        286.46        234.24       133.90 o                         
   4   5 -16        831.46        668.30       312.20 o                         
   5   5 -16       3849.21       4112.11       339.92 o                         
   6   5 -16        546.66        606.85       200.21 o                         
   7   5 -16        902.35       1109.54       260.52 o                         
   8   5 -16       2330.58       2166.28       335.28 o                         
   9   5 -16       1391.23       1438.41       203.54 o                         
  10   5 -16         16.55        -56.83        74.98 o                         
   0   6 -16       5828.10       5598.02       571.75 o                         
   1   6 -16        133.80        118.45        94.98 o                         
   2   6 -16        854.15        768.69       158.51 o                         
   3   6 -16        650.97        373.18       154.28 o                         
   5   6 -16         13.54        -19.29        78.66 o                         
   6   6 -16       2451.86       2250.50       251.25 o                         
   7   6 -16        418.81        424.88       125.45 o                         
   8   6 -16         83.84        -18.06        88.92 o                         
   1   7 -16       2532.07       2392.66       541.81 o                         
   2   7 -16        169.23        362.69       118.58 o                         
   3   7 -16        809.12        805.84       371.92 o                         
   4   7 -16        135.89         14.33        86.46 o                         
   5   7 -16       2638.34       2407.58       262.39 o                         
   2   0 -15      19487.75      21930.53      1003.27 o                         
   4   0 -15       3925.21       3814.99       304.16 o                         
   6   0 -15       1962.23       1739.41       204.81 o                         
   8   0 -15       8202.76      10177.27       811.02 o                         
  10   0 -15        488.84        692.10       207.75 o                         
  12   0 -15       5096.44       4856.24       540.43 o                         
  14   0 -15       1907.42       2149.53       359.72 o                         
   0   1 -15       1874.14       2148.21       498.39 o                         
   1   1 -15       6780.75       7034.83       304.29 o                         
   2   1 -15        475.03        685.03       124.20 o                         
   3   1 -15       8615.69       8344.41       494.54 o                         
   4   1 -15       1756.10       1918.67       275.52 o                         
   5   1 -15        406.40        496.51       120.52 o                         
   6   1 -15       2326.84       2173.63       188.52 o                         
   7   1 -15       6251.17       5941.15       408.29 o                         
   8   1 -15        658.06        670.00       123.99 o                         
   9   1 -15       2430.35       2788.95       388.83 o                         
  10   1 -15       1433.74       1796.37       182.52 o                         
  11   1 -15       1329.21       1206.91       204.46 o                         
  12   1 -15        517.32        559.47       152.79 o                         
  13   1 -15       3051.08       2798.96       289.02 o                         
  14   1 -15        311.90        162.86       140.55 o                         
  15   1 -15        192.88        370.33       125.83 o                         
   1   2 -15       4661.93       5069.12       366.67 o                         
   2   2 -15       4106.09       4145.89       382.37 o                         
   3   2 -15        261.38        398.97       114.14 o                         
   4   2 -15       4573.52       4142.72       594.11 o                         
   5   2 -15       9237.45       9837.97       789.76 o                         
   6   2 -15       1719.67       1893.70       251.79 o                         
   7   2 -15       1182.70       1208.74       254.20 o                         
   8   2 -15       3305.71       3260.64       295.26 o                         
   9   2 -15       2039.83       1597.08       211.50 o                         
  10   2 -15          6.31         11.87       135.78 o                         
  11   2 -15       3055.74       2563.39       377.78 o                         
  12   2 -15       1449.26       1413.72       418.31 o                         
  13   2 -15         23.37        -20.11        87.70 o                         
  14   2 -15        876.94        723.69       217.23 o                         
   0   3 -15      14562.30      13987.27      1004.98 o                         
   1   3 -15        346.74        349.73       110.60 o                         
   2   3 -15       1712.83       1385.78       270.20 o                         
   3   3 -15        432.76        387.95       159.50 o                         
   4   3 -15      10436.48       9359.28       766.00 o                         
   5   3 -15        278.69        126.77        90.17 o                         
   6   3 -15       8144.76       8382.00       721.26 o                         
   7   3 -15         61.31         71.34        84.20 o                         
   8   3 -15        713.75        802.35       158.87 o                         
   9   3 -15        197.24        301.95       123.10 o                         
  10   3 -15       5398.37       5717.34       412.70 o                         
  11   3 -15        252.65        221.40       124.41 o                         
  12   3 -15        983.80       1107.52       186.18 o                         
  13   3 -15         64.41         79.17        84.88 o                         
  14   3 -15       2059.84       2618.51       394.83 o                         
   1   4 -15       7324.78       7362.92       469.23 o                         
   2   4 -15       1285.39       1678.98       293.44 o                         
   3   4 -15       1327.29       1147.79       252.77 o                         
   4   4 -15        486.21        491.20       129.52 o                         
   5   4 -15       8646.33       8513.20       846.56 o                         
   6   4 -15        595.43        689.34       143.15 o                         
   7   4 -15       1344.29       1239.76       183.60 o                         
   8   4 -15       1420.06       1480.21       202.57 o                         
   9   4 -15       3193.98       3354.27       305.13 o                         
  10   4 -15         50.19         57.86        82.22 o                         
  11   4 -15       2726.79       2317.41       355.06 o                         
  12   4 -15        325.21        516.68       138.01 o                         
  13   4 -15        211.04         82.25       141.81 o                         
   0   5 -15       3190.43       2736.50       376.98 o                         
   1   5 -15       2345.99       2517.97       261.06 o                         
   2   5 -15        349.84        315.69       111.35 o                         
   3   5 -15       4527.24       4692.26       359.91 o                         
   5   5 -15         23.43         37.55        76.58 o                         
   6   5 -15       2473.98       2144.54       243.13 o                         
   7   5 -15       3648.60       3900.46       331.38 o                         
   8   5 -15        105.28         38.70        80.26 o                         
   9   5 -15       1708.30       1954.66       342.95 o                         
  10   5 -15       1231.93       1117.44       186.07 o                         
  11   5 -15        698.58       1009.50       279.34 o                         
  12   5 -15        251.90        206.43       149.57 o                         
   1   6 -15         34.69        243.85       102.62 o                         
   2   6 -15       5125.30       5575.98       402.65 o                         
   3   6 -15         37.12         72.08       132.95 o                         
   4   6 -15       1981.06       2201.21       247.15 o                         
   5   6 -15        305.44        312.56       137.73 o                         
   6   6 -15       1068.77        760.29       153.46 o                         
   8   6 -15       4364.01       4027.83       342.16 o                         
   9   6 -15        244.46        216.65       112.81 o                         
  10   6 -15        193.27        174.43        93.77 o                         
   0   7 -15        329.17        305.19       156.23 o                         
   1   7 -15       1483.05       1212.12       266.93 o                         
   3   7 -15       3419.48       2205.26       346.96 o                         
   4   7 -15        181.70          2.43        83.73 o                         
   5   7 -15        199.20        484.08       134.05 o                         
   6   7 -15        116.30        305.83       115.36 o                         
   7   7 -15       1951.93       1985.80       237.61 o                         
   1   8 -15        622.88        854.28       164.87 o                         
   2   8 -15       1527.00       1427.61       222.36 o                         
   3   8 -15          0.11        -79.46       136.93 o                         
   4   8 -15        623.57        471.88       136.32 o                         
   0   0 -14      12576.95      11891.15       855.71 o                         
   2   0 -14        333.24        370.28       142.30 o                         
   4   0 -14       3337.64       3246.98       271.48 o                         
   6   0 -14       8043.62       7960.72       471.98 o                         
   8   0 -14        117.48        122.07        83.12 o                         
  10   0 -14       7287.13       7477.65       473.80 o                         
  12   0 -14       2510.02       2900.18       404.34 o                         
  14   0 -14       1263.79       1264.95       287.18 o                         
  16   0 -14       3373.12       3443.29       459.47 o                         
   1   1 -14      10829.29      10775.44       396.26 o                         
   2   1 -14       1066.50       1286.08       117.07 o                         
   3   1 -14       1445.49       1319.91       136.50 o                         
   4   1 -14       2857.80       3030.40       183.57 o                         
   5   1 -14       8591.13       8574.77       396.91 o                         
   6   1 -14       1512.19       1638.29       158.22 o                         
   7   1 -14       3162.66       2931.01       220.39 o                         
   8   1 -14        876.08        953.90       133.28 o                         
   9   1 -14       4179.64       4035.46       268.56 o                         
  10   1 -14        608.20        931.88       233.76 o                         
  11   1 -14       5603.06       5614.96       409.40 o                         
  12   1 -14        776.63        665.64       123.51 o                         
  13   1 -14        216.31        193.15        86.51 o                         
  14   1 -14       1124.64        836.14       239.86 o                         
  15   1 -14       2167.00       2057.93       249.57 o                         
  16   1 -14         58.87        301.05       162.99 o                         
   0   2 -14       6050.10       6167.20       570.90 o                         
   1   2 -14       1674.02       1603.35       152.95 o                         
   2   2 -14        413.67        525.34       123.83 o                         
   3   2 -14       8086.16       8511.13       514.85 o                         
   4   2 -14       5150.32       5472.31       302.21 o                         
   5   2 -14       1144.40       1094.23       132.93 o                         
   6   2 -14       2497.57       2400.72       231.92 o                         
   7   2 -14       4934.66       4514.67       489.01 o                         
   8   2 -14        655.81        698.95       140.70 o                         
   9   2 -14       4207.39       4552.34       289.64 o                         
  10   2 -14       4178.10       4149.61       278.56 o                         
  11   2 -14        320.05        367.22        97.02 o                         
  12   2 -14         85.03        122.00       133.12 o                         
  13   2 -14       3544.60       3127.65       427.46 o                         
  14   2 -14        462.95        414.57       122.90 o                         
  15   2 -14         84.25         77.91        84.70 o                         
  16   2 -14        541.70        981.22       258.62 o                         
   1   3 -14        337.69        338.04       157.10 o                         
   2   3 -14      13980.81      14593.30       719.38 o                         
   3   3 -14        214.61        234.70        94.49 o                         
   4   3 -14       4873.90       4898.81       512.23 o                         
   5   3 -14        774.43        668.11       194.07 o                         
   6   3 -14       4303.72       4097.48       457.78 o                         
   7   3 -14         71.25        -84.25        84.25 o                         
   8   3 -14       6932.53       6834.98       449.56 o                         
   9   3 -14        395.48        354.46       115.57 o                         
  10   3 -14        658.60        632.35       144.45 o                         
  11   3 -14        184.05        192.63        99.09 o                         
  12   3 -14       4111.28       4424.43       358.00 o                         
  13   3 -14        100.75         53.88        99.75 o                         
  14   3 -14       1928.77       2145.14       466.45 o                         
  15   3 -14         60.20         41.88       111.85 o                         
   3   4 -14      13611.40      11903.85       891.78 o                         
   4   4 -14        766.29        925.46       157.97 o                         
   5   4 -14         39.12         95.03        77.92 o                         
   6   4 -14        686.34        533.16       191.37 o                         
   7   4 -14       8682.58       9030.69       532.94 o                         
   8   4 -14         14.52         31.33        87.57 o                         
   9   4 -14       2031.48       1567.85       284.50 o                         
  10   4 -14       1020.21       1172.22       182.82 o                         
  11   4 -14       1050.52        902.68       169.62 o                         
  12   4 -14          8.22        -58.36        91.02 o                         
  13   4 -14       3486.40       3998.74       343.95 o                         
  14   4 -14        231.51        258.52       113.80 o                         
   1   5 -14       6074.03       5788.78       402.79 o                         
   2   5 -14       3706.65       3945.10       323.25 o                         
   3   5 -14        327.69        707.13       147.72 o                         
   4   5 -14       1512.53       1168.74       195.78 o                         
   5   5 -14       6286.38       6207.37       423.23 o                         
   6   5 -14        555.35        400.65       209.43 o                         
   7   5 -14        870.24        657.59       147.01 o                         
   8   5 -14       2602.56       2477.87       257.98 o                         
   9   5 -14       2053.54       2076.42       239.64 o                         
  10   5 -14         61.97        148.04       101.45 o                         
  11   5 -14       1350.43       1296.71       194.43 o                         
  12   5 -14       1223.56       1076.59       249.28 o                         
  13   5 -14         93.51        121.96       133.06 o                         
   0   6 -14       7615.24       6729.52       629.32 o                         
   1   6 -14        213.30        259.00       101.10 o                         
   4   6 -14       3494.66       3991.58       610.23 o                         
   5   6 -14         52.12         74.91        78.90 o                         
   6   6 -14       3483.36       3374.69       304.12 o                         
   7   6 -14         72.86         38.36        77.34 o                         
   8   6 -14         95.50        155.20        98.99 o                         
   9   6 -14        187.00        230.34       110.94 o                         
  10   6 -14       4046.64       4101.98       347.09 o                         
  11   6 -14        147.84        107.01        85.57 o                         
   1   7 -14       3543.07       3294.60       302.07 o                         
   2   7 -14        247.26        282.84       153.20 o                         
   3   7 -14        356.25        262.59       109.66 o                         
   4   7 -14        189.66        277.23       134.14 o                         
   5   7 -14       2470.82       2538.93       288.76 o                         
   7   7 -14       1135.53       1212.92       192.14 o                         
   8   7 -14        196.40        114.86        99.46 o                         
   9   7 -14        970.81        913.83       352.13 o                         
   0   8 -14       1758.21       1430.94       287.16 o                         
   1   8 -14        310.64        329.24       154.55 o                         
   2   8 -14        287.50        327.43       115.43 o                         
   3   8 -14        760.91        742.54       223.95 o                         
   4   8 -14        716.77        665.17       198.41 o                         
   5   8 -14        137.78        136.99        95.72 o                         
   6   8 -14       1239.31        915.44       371.72 o                         
   7   8 -14        633.76        432.32       182.84 o                         
   1   9 -14        696.86        675.90       149.22 o                         
   2   9 -14       1445.63       1340.92       281.99 o                         
   2   0 -13       9719.29      10765.73       623.15 o                         
   4   0 -13       5994.38       6764.70      1191.84 o                         
   6   0 -13       3348.41       4091.68       355.64 o                         
   8   0 -13      19310.78      19504.66       886.90 o                         
  10   0 -13        963.70       1000.00       165.22 o                         
  12   0 -13       5073.08       5557.19       403.87 o                         
  14   0 -13       4396.02       4458.39       521.18 o                         
  16   0 -13        245.66        290.93       163.90 o                         
   0   1 -13        282.78        449.49       113.97 o                         
   1   1 -13       6107.87       6111.55       337.54 o                         
   2   1 -13       1140.02       1270.22       130.23 o                         
   3   1 -13      10707.30      11617.76       410.74 o                         
   4   1 -13       1188.90       1217.51       110.73 o                         
   5   1 -13        224.46        353.17       103.82 o                         
   6   1 -13       1633.39       1704.59       134.81 o                         
   7   1 -13       7348.39       7669.92       395.76 o                         
   8   1 -13        143.02        172.52        62.05 o                         
   9   1 -13       4516.87       4512.04       281.22 o                         
  10   1 -13       2147.86       2119.12       191.25 o                         
  11   1 -13       1027.25        738.73       147.96 o                         
  12   1 -13       1271.80       1259.01       154.12 o                         
  13   1 -13       3502.54       3565.22       261.66 o                         
  14   1 -13        756.67        453.47       128.42 o                         
  15   1 -13        174.76        175.52        86.75 o                         
  16   1 -13        741.46        957.17       175.77 o                         
   1   2 -13       5597.01       6159.66       433.93 o                         
   2   2 -13       9638.65       9742.78       360.45 o                         
   3   2 -13       1353.43       1334.01       191.23 o                         
   4   2 -13       1815.23       1747.68       189.70 o                         
   5   2 -13      12049.47      12123.64       503.30 o                         
   6   2 -13       3150.82       3181.53       271.18 o                         
   7   2 -13       2037.68       2092.45       223.52 o                         
   8   2 -13       6482.23       6756.33       437.14 o                         
   9   2 -13       1161.70       1098.42       176.57 o                         
  10   2 -13         63.27        133.73        72.44 o                         
  11   2 -13       4472.78       4423.05       350.69 o                         
  12   2 -13       1929.75       1753.97       221.53 o                         
  13   2 -13         18.36        178.76       106.19 o                         
  14   2 -13        247.77        142.75       111.45 o                         
  15   2 -13       2918.13       3073.24       244.89 o                         
  16   2 -13        181.42        103.57        99.24 o                         
  17   2 -13        631.85        562.35       148.27 o                         
   0   3 -13      15244.18      16532.53      1104.39 o                         
   1   3 -13        478.75        369.95       106.52 o                         
   2   3 -13       1764.76       1824.99       203.29 o                         
   3   3 -13       1049.55        723.12       199.00 o                         
   4   3 -13      10111.90      11269.38      1351.10 o                         
   5   3 -13        408.03        217.03        96.54 o                         
   6   3 -13       8454.85       8623.98       505.17 o                         
   7   3 -13        439.06        213.04       134.44 o                         
   8   3 -13       1743.30       1744.44       290.57 o                         
   9   3 -13         35.32        123.26        88.13 o                         
  10   3 -13       8852.05       8452.23       515.19 o                         
  11   3 -13        192.80        -77.55       126.85 o                         
  12   3 -13       1072.71       1181.98       187.67 o                         
  13   3 -13         65.19         57.54        89.81 o                         
  14   3 -13       2604.46       2298.31       352.34 o                         
  15   3 -13         89.06         40.59        85.55 o                         
  16   3 -13       1935.57       1256.18       287.15 o                         
   1   4 -13       9573.57      10428.58       569.08 o                         
   2   4 -13       1467.71       1523.11       191.22 o                         
   3   4 -13       1784.58       1703.40       202.23 o                         
   4   4 -13         29.78         -1.15        72.58 o                         
   5   4 -13      16830.05      19021.55      1244.55 o                         
   6   4 -13        205.19        336.49       111.76 o                         
   7   4 -13       1009.19        728.94       144.89 o                         
   8   4 -13       1425.87       1795.46       218.12 o                         
   9   4 -13       4632.99       4360.37       480.45 o                         
  10   4 -13        142.70        -38.83       112.02 o                         
  11   4 -13       2892.21       2788.59       280.17 o                         
  12   4 -13        715.95        865.34       163.64 o                         
  13   4 -13        244.41          9.80       137.57 o                         
  14   4 -13        162.58        132.06        98.26 o                         
  15   4 -13       2393.04       2312.49       369.79 o                         
   1   5 -13       4324.40       4249.41       518.01 o                         
   2   5 -13        552.47        637.22       137.77 o                         
   3   5 -13       6727.78       7092.11       450.26 o                         
   4   5 -13       3834.45       3774.41       313.90 o                         
   5   5 -13         76.34         38.43        90.37 o                         
   6   5 -13       3957.31       3815.28       413.82 o                         
   7   5 -13       3848.52       4687.51       782.25 o                         
   8   5 -13         87.00         54.45        84.84 o                         
   9   5 -13       1373.42       1297.51       187.87 o                         
  10   5 -13       2764.49       2847.33       280.30 o                         
  11   5 -13       1253.67       1284.84       336.29 o                         
  12   5 -13        755.99        630.47       148.33 o                         
  13   5 -13       1423.87       1074.93       186.08 o                         
  14   5 -13        779.43        584.14       143.18 o                         
   1   6 -13         69.96        107.73        86.02 o                         
   2   6 -13       7016.10       7607.98       477.73 o                         
   3   6 -13          2.64        -36.44        68.81 o                         
   4   6 -13       3653.37       3845.69       946.81 o                         
   5   6 -13        278.16        138.15       127.68 o                         
   7   6 -13        208.63        286.30       117.98 o                         
   8   6 -13       5624.12       5452.34       399.11 o                         
   9   6 -13         90.89         38.34        80.66 o                         
  10   6 -13        208.15        452.82       185.12 o                         
  11   6 -13        262.24        281.91       152.63 o                         
  12   6 -13       3072.74       3719.93       897.12 o                         
   0   7 -13        735.62        812.61       227.23 o                         
   1   7 -13       2114.68       1726.70       215.34 o                         
   2   7 -13        296.38        268.90       132.75 o                         
   3   7 -13       3841.70       4365.18       350.34 o                         
   4   7 -13        152.85        377.58       165.54 o                         
   5   7 -13        114.37        233.93       130.41 o                         
   6   7 -13        172.74        286.02       108.19 o                         
   7   7 -13       2445.60       2448.08       418.94 o                         
   8   7 -13         64.84         78.21        89.85 o                         
   9   7 -13       2159.48       2326.82       334.90 o                         
  10   7 -13        135.28        356.68       118.95 o                         
  11   7 -13        568.80        546.45       196.57 o                         
   1   8 -13       1029.22        727.57       154.16 o                         
   2   8 -13       2568.96       2340.86       254.85 o                         
   3   8 -13          3.74         38.79        84.57 o                         
   4   8 -13        744.38        824.10       225.44 o                         
   5   8 -13       1030.62       1134.55       261.06 o                         
   6   8 -13        457.96        502.38       154.13 o                         
   7   8 -13        345.96        430.19       186.86 o                         
   8   8 -13       2282.99       2478.14       269.56 o                         
   9   8 -13        186.95        321.10       170.09 o                         
   0   9 -13       2592.37       2755.74       394.64 o                         
   1   9 -13        310.79        234.66       111.37 o                         
   2   9 -13        351.10        238.77       276.93 o                         
   3   9 -13        868.85        968.47       169.51 o                         
   4   9 -13       1176.80       1328.38       234.40 o                         
   5   9 -13          4.77        129.86       101.62 o                         
   6   9 -13       1713.42       1668.32       325.77 o                         
   0   0 -12      29733.33      33661.66      1847.82 o                         
   2   0 -12       2553.63       2851.15       328.47 o                         
   4   0 -12      11446.24      12610.52       866.63 o                         
   6   0 -12      10022.27       9682.44       519.52 o                         
   8   0 -12        281.99        511.74       115.76 o                         
  10   0 -12      13443.82      13505.47       684.15 o                         
  12   0 -12       2071.96       1972.85       225.75 o                         
  14   0 -12       2315.91       1996.43       237.84 o                         
  16   0 -12       3373.07       3563.57       460.21 o                         
   1   1 -12      20814.05      21836.97       943.69 o                         
   2   1 -12       4921.91       4938.22       226.80 o                         
   3   1 -12       1002.49       1031.32        98.48 o                         
   4   1 -12       1566.70       1621.12       144.89 o                         
   5   1 -12      11451.34      11224.21       400.20 o                         
   6   1 -12        995.07        963.45       101.92 o                         
   7   1 -12       5143.65       5055.01       345.92 o                         
   8   1 -12       1795.70       1980.85       281.31 o                         
   9   1 -12       7371.80       7202.18       346.43 o                         
  10   1 -12       1217.04       1190.87       124.06 o                         
  11   1 -12       7510.34       7717.16       391.98 o                         
  12   1 -12       1387.75       1657.61       215.01 o                         
  13   1 -12         41.77        108.87       101.77 o                         
  14   1 -12       1292.86       1663.09       311.52 o                         
  15   1 -12       2652.16       2895.94       686.70 o                         
  16   1 -12        105.50        243.29       114.04 o                         
  17   1 -12        724.15       1063.87       185.82 o                         
   0   2 -12      15154.89      16943.05       745.95 o                         
   1   2 -12       2221.03       2376.08       147.16 o                         
   2   2 -12       1017.64        924.13       133.66 o                         
   3   2 -12      19930.47      20039.87       602.85 o                         
   4   2 -12       4844.57       4449.99       314.69 o                         
   5   2 -12        105.58        107.04        70.96 o                         
   6   2 -12       3460.55       3342.06       215.99 o                         
   7   2 -12       8979.91       8718.54       406.44 o                         
   8   2 -12       1530.58       1315.22       146.42 o                         
   9   2 -12       3853.41       3978.41       259.84 o                         
  10   2 -12       3303.06       3156.73       233.56 o                         
  11   2 -12        914.59        909.86       132.24 o                         
  12   2 -12        477.91        219.06       101.76 o                         
  13   2 -12       4081.07       3938.12       290.37 o                         
  14   2 -12        421.34        501.62       109.47 o                         
  15   2 -12        129.19        218.59        90.09 o                         
  16   2 -12        829.51        933.95       173.81 o                         
  17   2 -12       1124.21        976.87       217.48 o                         
   1   3 -12        823.11        894.62       144.98 o                         
   2   3 -12      16856.68      18672.72       806.77 o                         
   3   3 -12        329.30        368.77        94.07 o                         
   4   3 -12       8592.21       8950.98       400.39 o                         
   5   3 -12       1283.02       1222.98       147.80 o                         
   6   3 -12       7309.90       7423.79       789.64 o                         
   7   3 -12        449.49        587.50       101.65 o                         
   8   3 -12      10412.75      11045.35       485.30 o                         
   9   3 -12        344.48        193.09        98.79 o                         
  10   3 -12        212.41        177.24        85.60 o                         
  11   3 -12        439.96        576.19       110.74 o                         
  12   3 -12       4603.81       4577.28       507.84 o                         
  13   3 -12        184.95        272.12       135.60 o                         
  14   3 -12       2986.47       3247.41       358.81 o                         
  15   3 -12         27.86        -61.66        87.62 o                         
  16   3 -12        955.06       1046.41       242.20 o                         
   0   4 -12       3398.30       3253.18       397.48 o                         
   1   4 -12       5695.86       6202.02       701.10 o                         
   2   4 -12        377.60        302.16       164.10 o                         
   3   4 -12      13283.44      13413.76       671.52 o                         
   4   4 -12       1140.81       1147.03       163.20 o                         
   5   4 -12         96.62        -10.10        83.47 o                         
   6   4 -12       1426.02       1445.80       216.08 o                         
   7   4 -12      12597.23      13370.77       969.91 o                         
   8   4 -12        222.65        120.31        91.59 o                         
   9   4 -12       3404.00       3487.79       302.05 o                         
  10   4 -12        558.30        805.81       155.52 o                         
  11   4 -12       1223.29       1196.28       261.63 o                         
  12   4 -12        193.42        -76.14       117.43 o                         
  13   4 -12       4045.49       4588.37       362.49 o                         
  14   4 -12        110.81        196.76       154.93 o                         
  15   4 -12        119.56        102.50        84.16 o                         
   1   5 -12       7233.12       7765.92      1093.65 o                         
   2   5 -12       4620.28       4921.09       356.31 o                         
   3   5 -12       1631.28       1793.18       335.48 o                         
   4   5 -12       3291.73       3683.57       304.97 o                         
   6   5 -12       1956.21       1602.33       200.09 o                         
   7   5 -12       1161.00       1141.87       176.60 o                         
   8   5 -12       4115.54       3913.06       322.21 o                         
   9   5 -12       2852.29       2609.84       516.83 o                         
  10   5 -12        311.54        544.80       146.41 o                         
  11   5 -12       2673.52       2854.30       280.94 o                         
  12   5 -12       2283.34       2306.12       862.84 o                         
  13   5 -12        341.36        394.62       124.16 o                         
  14   5 -12        997.98        766.77       157.46 o                         
   0   6 -12      11675.41      10973.15       845.23 o                         
   1   6 -12        379.79        420.62       123.47 o                         
   2   6 -12        638.16        567.48       214.86 o                         
   3   6 -12        319.80        268.89       143.36 o                         
   4   6 -12       5733.86       5261.63      1150.88 o                         
   5   6 -12         18.11        -36.17        76.17 o                         
   6   6 -12       4087.51       4328.91       346.67 o                         
   7   6 -12        672.49        750.30       198.35 o                         
   8   6 -12         25.83        -38.27       110.39 o                         
   9   6 -12        713.20        585.91       196.95 o                         
  10   6 -12       5605.45       5951.33       421.22 o                         
  11   6 -12        129.76        341.95       171.48 o                         
  12   6 -12        912.43        670.97       148.83 o                         
  13   6 -12        404.74        377.02       122.92 o                         
   1   7 -12       3804.86       4359.16       490.28 o                         
   2   7 -12        320.08        235.85       223.38 o                         
   3   7 -12        233.81        104.52        93.33 o                         
   4   7 -12        656.27        837.66       159.75 o                         
   5   7 -12       5242.24       4969.47       531.06 o                         
   6   7 -12        203.40        321.27       154.36 o                         
   7   7 -12       1332.41       1273.12       192.38 o                         
   8   7 -12        173.64        360.60       120.56 o                         
   9   7 -12       2106.12       2276.46       352.12 o                         
  10   7 -12         15.54        -80.48       124.13 o                         
  11   7 -12       3581.19       3993.21       340.81 o                         
  12   7 -12         65.54         39.50       113.95 o                         
   0   8 -12       3848.92       4739.89       520.08 o                         
   1   8 -12        311.50        255.07       225.18 o                         
   2   8 -12        352.14        222.80       190.72 o                         
   3   8 -12       1776.52       1790.05       226.25 o                         
   4   8 -12       1135.14       1005.98       174.26 o                         
   5   8 -12        170.94         84.49       135.64 o                         
   6   8 -12       2284.09       1523.09       212.09 o                         
   7   8 -12       1120.67        928.88       169.22 o                         
   8   8 -12        214.83        179.31        97.30 o                         
   9   8 -12        493.29        585.78       142.23 o                         
  10   8 -12       2736.89       3193.93       429.36 o                         
   1   9 -12        566.38        667.68       211.95 o                         
   2   9 -12       2576.03       2541.17       384.47 o                         
   3   9 -12        180.12        -39.55       121.97 o                         
   4   9 -12       1601.49       1555.68       213.31 o                         
   5   9 -12        973.33       1188.51       190.20 o                         
   6   9 -12        526.25        628.48       145.96 o                         
   7   9 -12         50.90         17.62       101.48 o                         
   8   9 -12       1806.54       1708.54       320.03 o                         
   0  10 -12         19.65        243.23       146.99 o                         
   1  10 -12        886.20        962.33       221.58 o                         
   2  10 -12         23.70         48.12       101.71 o                         
   3  10 -12       2903.39       2073.94       353.38 o                         
   2   0 -11      27628.97      29302.89      1146.90 o                         
   4   0 -11       8053.62       9455.19       684.75 o                         
   6   0 -11       4582.67       4460.99       443.71 o                         
   8   0 -11      23934.97      24340.42      1030.00 o                         
  10   0 -11        378.06        326.63       101.46 o                         
  12   0 -11       9859.30      10459.28       583.69 o                         
  14   0 -11       4776.83       4913.29       376.83 o                         
  16   0 -11        751.92        809.95       244.61 o                         
  18   0 -11       3789.88       3776.48       481.90 o                         
   0   1 -11       5359.54       5416.11       337.59 o                         
   1   1 -11       6779.49       6407.75       351.59 o                         
   2   1 -11       1928.50       2160.11       156.38 o                         
   3   1 -11      19186.22      19460.75       669.60 o                         
   4   1 -11       5773.26       5812.80       294.25 o                         
   5   1 -11        359.62        261.50        65.45 o                         
   6   1 -11       4710.07       5142.58       262.57 o                         
   7   1 -11      12282.16      12244.50       493.60 o                         
   8   1 -11       1389.70       1515.71       146.94 o                         
   9   1 -11       7773.70       6723.82       416.44 o                         
  10   1 -11       1678.15       1511.13       132.84 o                         
  11   1 -11       2543.39       2480.38       176.19 o                         
  12   1 -11       1428.07       1751.41       175.54 o                         
  13   1 -11       6441.80       6917.41       372.98 o                         
  14   1 -11        903.22        924.86       171.48 o                         
  15   1 -11        695.76        630.44       118.62 o                         
  16   1 -11        810.02        557.40       121.40 o                         
  17   1 -11       1978.59       1883.27       196.46 o                         
  18   1 -11         12.51        -62.98        95.17 o                         
   1   2 -11      13930.37      14259.53       809.57 o                         
   2   2 -11       9875.90       9793.36       493.32 o                         
   3   2 -11       3577.07       3465.14       213.08 o                         
   4   2 -11       2246.39       2303.90       223.02 o                         
   5   2 -11      20642.40      20508.76       615.09 o                         
   6   2 -11        937.51        848.55       107.06 o                         
   7   2 -11       1175.79        951.92       101.24 o                         
   8   2 -11       5257.36       6023.89       316.09 o                         
   9   2 -11       4498.65       4825.47       285.68 o                         
  10   2 -11         78.54         76.71        66.88 o                         
  11   2 -11       6317.13       6852.39       510.97 o                         
  12   2 -11       2791.37       2703.20       218.13 o                         
  13   2 -11         70.09         14.80        65.91 o                         
  14   2 -11       1145.13       1066.20       149.49 o                         
  15   2 -11       4177.06       4568.78       361.01 o                         
  16   2 -11         12.20         14.07        71.21 o                         
  17   2 -11        758.01        558.97       118.31 o                         
  18   2 -11       1333.82        938.23       179.46 o                         
   0   3 -11      18816.58      19905.54       825.36 o                         
   1   3 -11         28.83         45.31        36.64 o                         
   2   3 -11       2877.16       2905.34       195.82 o                         
   3   3 -11        601.52        603.28        71.70 o                         
   4   3 -11      13275.50      13037.83       511.49 o                         
   5   3 -11        667.36        685.02       236.45 o                         
   6   3 -11      13043.11      12803.45       609.92 o                         
   7   3 -11        403.05        372.43       110.86 o                         
   8   3 -11       1325.08       1139.19       136.33 o                         
   9   3 -11         60.82          0.00        78.07 o                         
  10   3 -11       9872.89       9917.53       483.94 o                         
  11   3 -11         61.93         31.23        66.98 o                         
  12   3 -11       2356.11       2382.11       206.35 o                         
  13   3 -11        288.46        215.50        98.25 o                         
  14   3 -11       3876.24       3984.72       277.29 o                         
  15   3 -11         26.37         69.96        86.45 o                         
  16   3 -11       3160.17       3002.03       243.51 o                         
  17   3 -11         54.77         -2.92        73.24 o                         
  18   3 -11         79.17        -44.50       137.22 o                         
   3   4 -11        364.72        294.81        97.01 o                         
   4   4 -11       1432.58       1531.82       187.37 o                         
   5   4 -11      17450.11      17111.33       796.09 o                         
   6   4 -11        373.47        285.79       103.79 o                         
   7   4 -11       1847.94       1698.69       203.45 o                         
   8   4 -11       2436.56       2011.85       224.82 o                         
   9   4 -11       2939.70       3463.44       321.29 o                         
  10   4 -11        213.62        210.88        99.29 o                         
  11   4 -11       5687.61       5718.86       672.72 o                         
  12   4 -11        293.25        -38.01       117.20 o                         
  13   4 -11         68.05          3.89        79.64 o                         
  14   4 -11        443.94        355.05       124.01 o                         
  15   4 -11       4230.35       4272.20       355.03 o                         
  16   4 -11         22.65        -97.18       100.54 o                         
   0   5 -11       5117.22       5477.61       532.50 o                         
   1   5 -11       4579.26       4899.27       350.09 o                         
   2   5 -11        668.62        745.07       138.25 o                         
   3   5 -11       6985.23       7395.31       451.39 o                         
   4   5 -11       2679.43       2971.79       303.71 o                         
   5   5 -11        163.92         84.17        80.32 o                         
   6   5 -11       5996.67       5442.65       447.94 o                         
   7   5 -11       4590.62       4187.57       469.69 o                         
   8   5 -11         43.15         35.52        74.86 o                         
   9   5 -11       2545.38       2632.84       262.03 o                         
  10   5 -11       2233.82       2042.23       233.17 o                         
  11   5 -11        992.83        850.42       230.21 o                         
  12   5 -11        421.06        266.19       109.09 o                         
  13   5 -11       1800.68       1598.61       215.44 o                         
  14   5 -11       1057.45        737.77       156.84 o                         
  15   5 -11        445.21        497.73       131.62 o                         
   1   6 -11       1078.53       1136.41       172.80 o                         
   2   6 -11      10909.22      11970.00      1049.37 o                         
   3   6 -11        153.33        137.71       130.16 o                         
   4   6 -11       3069.74       2633.57       364.81 o                         
   5   6 -11       1107.08       1113.43       174.29 o                         
   6   6 -11       1528.83       1686.17       206.89 o                         
   7   6 -11        228.22        370.67       167.46 o                         
   8   6 -11       6608.52       7232.72       462.73 o                         
   9   6 -11        275.42        292.21       149.58 o                         
  10   6 -11        223.34        285.38       106.13 o                         
  11   6 -11        779.73        736.63       151.53 o                         
  12   6 -11       3172.14       3157.38       423.79 o                         
  13   6 -11        208.01        156.31       103.13 o                         
  14   6 -11        973.48       1179.62       190.08 o                         
   0   7 -11        149.39        390.13       169.47 o                         
   1   7 -11       3669.17       3427.35       310.24 o                         
   2   7 -11        240.48        145.48       119.13 o                         
   3   7 -11       5782.21       5418.61       389.11 o                         
   4   7 -11         11.68        -80.68        80.68 o                         
   5   7 -11        452.76        363.75       115.04 o                         
   6   7 -11        416.77        617.10       136.19 o                         
   7   7 -11       4100.36       4274.07       347.19 o                         
   8   7 -11        309.68        414.06       205.68 o                         
   9   7 -11       3298.22       2912.17       286.70 o                         
  10   7 -11        452.46        581.48       168.43 o                         
  11   7 -11        767.19        793.40       159.08 o                         
  12   7 -11        417.52        573.35       138.44 o                         
  13   7 -11       2425.33       2125.89       349.56 o                         
   1   8 -11       1594.52       2176.02       243.20 o                         
   2   8 -11       3047.52       3037.79       286.81 o                         
   3   8 -11        410.07        228.93       155.98 o                         
   4   8 -11       2142.78       1558.19       295.69 o                         
   5   8 -11       2870.00       3133.44       295.32 o                         
   6   8 -11        731.77        697.07       149.17 o                         
   7   8 -11         95.14         58.21        82.71 o                         
   8   8 -11       2474.94       2371.73       368.90 o                         
   9   8 -11        967.66        967.91       176.97 o                         
  10   8 -11         53.59        179.35       103.17 o                         
  11   8 -11       1189.85       1140.36       189.23 o                         
  12   8 -11       1089.76       1098.20       259.58 o                         
   0   9 -11       2979.16       2951.08       404.00 o                         
   1   9 -11        208.84        211.58        99.41 o                         
   2   9 -11        873.06        932.80       166.66 o                         
   3   9 -11        804.20        747.30       157.46 o                         
   4   9 -11       2152.14       2409.94       313.29 o                         
   5   9 -11        171.99        363.12       176.71 o                         
   6   9 -11       1916.26       1900.05       237.10 o                         
   7   9 -11        532.58        242.98       159.56 o                         
   8   9 -11        149.75        185.69       121.23 o                         
   9   9 -11        125.21       -124.12       135.42 o                         
   1  10 -11       1565.32       1534.75       215.64 o                         
   2  10 -11          9.04        121.80       140.08 o                         
   3  10 -11        264.32         81.28       132.97 o                         
   4  10 -11         37.03        -40.97       118.18 o                         
   5  10 -11       2302.32       2773.85       410.78 o                         
   0   0 -10      83269.13      95943.13      4654.96 o                         
   2   0 -10       3537.10       3904.78       281.78 o                         
   4   0 -10      26488.02      28505.36      1119.04 o                         
   6   0 -10      24415.46      20695.69      2301.08 o                         
   8   0 -10       1912.63       2015.38       204.71 o                         
  10   0 -10      20002.35      19127.94       863.82 o                         
  12   0 -10       1620.38       1187.65       177.69 o                         
  14   0 -10       3834.61       4209.33       490.51 o                         
  16   0 -10       3425.94       3568.67       458.11 o                         
   1   1 -10      23924.32      22848.21       782.21 o                         
   2   1 -10       8098.65       8481.51       306.43 o                         
   3   1 -10       3653.86       4054.40       329.34 o                         
   4   1 -10       5090.14       5413.21       389.19 o                         
   5   1 -10      17298.28      17070.78       626.97 o                         
   6   1 -10       1386.35       1395.89       130.71 o                         
   7   1 -10       5933.33       6017.26       262.31 o                         
   8   1 -10       6763.97       6654.81       337.86 o                         
   9   1 -10       9805.82       9860.48       376.32 o                         
  10   1 -10        540.43        723.35       110.55 o                         
  11   1 -10       7040.42       7430.14       323.71 o                         
  12   1 -10       2080.14       2310.87       241.37 o                         
  13   1 -10        674.03        548.88        92.54 o                         
  14   1 -10        896.15        885.61       131.77 o                         
  15   1 -10       3954.36       3837.58       270.44 o                         
  16   1 -10        423.05        456.44       108.43 o                         
  17   1 -10       1164.33       1286.39       162.23 o                         
  18   1 -10        505.16        544.61       113.29 o                         
  19   1 -10       1478.96       1489.47       300.08 o                         
   0   2 -10       9878.74      10909.99       688.32 o                         
   1   2 -10       5838.28       6189.97       324.62 o                         
   2   2 -10       2348.51       2338.92       188.76 o                         
   3   2 -10      33732.55      33045.97      1138.67 o                         
   4   2 -10       3853.07       3960.05       189.80 o                         
   5   2 -10         80.86         35.34        68.63 o                         
   6   2 -10       5796.25       5840.78       315.76 o                         
   7   2 -10      15409.10      15132.49       582.62 o                         
   8   2 -10        121.98        149.88        62.12 o                         
   9   2 -10       3384.14       3764.98       219.61 o                         
  10   2 -10       4978.18       5012.75       288.12 o                         
  11   2 -10       1999.42       1846.78       257.06 o                         
  12   2 -10       1859.07       1921.82       180.52 o                         
  13   2 -10       7380.62       7261.52       469.20 o                         
  14   2 -10       1110.67       1050.94       142.19 o                         
  15   2 -10         68.27         79.31        85.68 o                         
  16   2 -10       1876.82       1920.05       194.14 o                         
  17   2 -10       2293.72       2306.78       264.39 o                         
  18   2 -10          5.66        -10.81        78.19 o                         
   1   3 -10        671.16        746.47        79.03 o                         
   2   3 -10      23476.56      23068.76       650.04 o                         
   3   3 -10         15.61          6.83        36.02 o                         
   4   3 -10      15667.77      15357.37       476.50 o                         
   5   3 -10         70.56         80.89        39.73 o                         
   6   3 -10       6099.02       6330.48       264.10 o                         
   7   3 -10         95.22        -31.42        90.65 o                         
   8   3 -10      12349.31      12495.80       516.56 o                         
   9   3 -10         28.17          9.93        53.89 o                         
  10   3 -10       1369.02       1303.12       147.59 o                         
  11   3 -10         79.81         40.06        89.69 o                         
  12   3 -10       8032.31       8427.96       416.44 o                         
  13   3 -10        357.75        329.99       113.48 o                         
  14   3 -10       5503.53       5010.32       383.99 o                         
  15   3 -10         28.38         12.52        80.02 o                         
  16   3 -10       1012.72       1129.82       192.22 o                         
  17   3 -10         61.79         -2.56        88.32 o                         
  18   3 -10       2482.92       2104.14       255.34 o                         
   0   4 -10       3096.45       3516.28       393.03 o                         
   1   4 -10       4401.96       4170.05       293.53 o                         
   2   4 -10       1078.83        971.48       102.39 o                         
   3   4 -10      16100.20      15817.30       579.28 o                         
   4   4 -10        780.78        841.46       137.67 o                         
   5   4 -10        682.74        824.52       167.98 o                         
   6   4 -10       2562.45       2727.09       194.95 o                         
   7   4 -10       8184.63       8375.25       391.61 o                         
   8   4 -10         84.01          7.57        61.90 o                         
   9   4 -10       6183.45       6838.80       355.95 o                         
  10   4 -10       1824.80       1622.72       165.84 o                         
  11   4 -10       1013.46       1318.74       196.86 o                         
  12   4 -10        781.41        479.04       179.39 o                         
  13   4 -10       6141.03       6338.36       631.77 o                         
  14   4 -10         95.89         93.99       106.98 o                         
  15   4 -10        177.23        170.44       104.82 o                         
  16   4 -10        651.06        565.15       143.76 o                         
   1   5 -10       5989.78       6227.88       440.03 o                         
   2   5 -10       6075.26       5924.35       386.39 o                         
   3   5 -10       1549.90       1512.72       185.74 o                         
   4   5 -10       4739.06       4520.59       334.01 o                         
   5   5 -10       3729.11       3864.31       345.95 o                         
   6   5 -10       3849.54       3263.38       278.65 o                         
   7   5 -10       2549.44       2465.03       248.74 o                         
   8   5 -10       3022.57       2279.51       333.48 o                         
   9   5 -10       2257.05       2704.85       449.73 o                         
  10   5 -10        296.86        460.71       131.04 o                         
  11   5 -10       3974.79       3926.65       521.35 o                         
  12   5 -10       2021.62       1943.06       331.08 o                         
  13   5 -10        131.98        134.86        98.85 o                         
  14   5 -10       1441.97       1170.89       187.01 o                         
  15   5 -10       1545.96       1675.75       222.84 o                         
  16   5 -10        227.07        324.68       119.71 o                         
   0   6 -10      17274.98      16700.83      1113.25 o                         
   1   6 -10       2097.51       1918.44       212.96 o                         
   2   6 -10        305.15        377.86       108.62 o                         
   3   6 -10       1574.62       1459.16       186.97 o                         
   4   6 -10       4790.40       4927.34       355.71 o                         
   5   6 -10        231.32        208.31       141.93 o                         
   6   6 -10       7150.88       7765.08       475.91 o                         
   7   6 -10       1406.71       1278.38       186.18 o                         
   8   6 -10        756.73        822.67       154.94 o                         
   9   6 -10        187.29        139.21       133.74 o                         
  10   6 -10       7337.21       6362.92       611.18 o                         
  11   6 -10        408.57        388.50       180.55 o                         
  12   6 -10        874.06        782.48       158.62 o                         
  13   6 -10        201.48        400.24       175.47 o                         
  14   6 -10        876.55        789.42       165.56 o                         
  15   6 -10         14.90        -61.45        89.33 o                         
   3   7 -10       1038.74        675.41       192.32 o                         
   4   7 -10        261.77        223.57       269.88 o                         
   5   7 -10       8964.39       9461.16       773.27 o                         
   6   7 -10        181.63        312.36       144.30 o                         
   7   7 -10        588.14        610.88       213.77 o                         
   8   7 -10        207.58         74.38       128.26 o                         
   9   7 -10       4245.72       3889.68       335.13 o                         
  10   7 -10         67.61        197.18       142.86 o                         
  11   7 -10       2983.33       3495.41       315.65 o                         
  12   7 -10          8.63        -59.47        80.88 o                         
  13   7 -10        116.27         77.82        86.90 o                         
  14   7 -10         76.76        -82.92       127.90 o                         
   0   8 -10       6008.42       6174.54       597.38 o                         
   1   8 -10        875.36        933.68       222.02 o                         
   2   8 -10        303.52        342.54       128.13 o                         
   3   8 -10       4393.05       4913.36       664.53 o                         
   4   8 -10       3785.34       3819.20       324.58 o                         
   5   8 -10          1.48        -71.85        78.26 o                         
   6   8 -10       1798.17       2111.21       328.28 o                         
   7   8 -10       3467.90       3786.43       463.11 o                         
   8   8 -10        223.84        156.20        96.08 o                         
   9   8 -10        500.57        436.29       132.76 o                         
  10   8 -10       3275.22       3137.08       566.36 o                         
  11   8 -10        289.69        325.16       172.24 o                         
  12   8 -10        181.33        239.80       103.64 o                         
  13   8 -10       1080.01        993.51       255.30 o                         
   1   9 -10        364.95        308.39       163.36 o                         
   2   9 -10       4215.64       4116.39       341.11 o                         
   3   9 -10        136.00        113.51       173.86 o                         
   4   9 -10       1792.97       1701.31       224.13 o                         
   5   9 -10        584.32        570.48       181.35 o                         
   6   9 -10       1690.74       2111.43       250.24 o                         
   7   9 -10         13.51        120.59       138.67 o                         
   8   9 -10       2457.96       2791.72       347.79 o                         
   9   9 -10        177.03        206.49       149.61 o                         
  10   9 -10        102.41         41.52       128.04 o                         
   0  10 -10        382.78        442.84       187.29 o                         
   1  10 -10        762.94        522.70       192.54 o                         
   2  10 -10        131.15        161.45       146.12 o                         
   4  10 -10        197.40        122.61       141.00 o                         
   5  10 -10         25.39        -82.81       127.73 o                         
   6  10 -10         59.80        207.21       143.17 o                         
   7  10 -10       1980.62       1475.10       305.24 o                         
   2   0  -9      44736.69      46648.79      2998.77 o                         
   4   0  -9       4633.31       4481.53       285.32 o                         
   6   0  -9       9447.85       9555.13       487.04 o                         
   8   0  -9      36000.53      36543.46      2010.00 o                         
  10   0  -9        437.19        334.17       137.39 o                         
  12   0  -9      11961.48      11751.46       623.73 o                         
  14   0  -9       1998.33       2315.23       364.89 o                         
  16   0  -9        795.63        670.90       149.69 o                         
  18   0  -9       3627.74       3488.54       321.21 o                         
   0   1  -9      19905.13      19339.14      1488.33 o                         
   1   1  -9      15679.90      16242.49       802.49 o                         
   2   1  -9       2150.47       2072.90       144.63 o                         
   3   1  -9      42173.26      42331.43      1662.67 o                         
   4   1  -9      13667.21      13898.28       512.34 o                         
   5   1  -9        526.93        613.43        71.94 o                         
   6   1  -9       5697.80       5661.86       242.86 o                         
   7   1  -9      18962.62      19785.20       689.55 o                         
   8   1  -9       1681.99       1804.43       132.09 o                         
   9   1  -9       9301.62       8961.75       547.31 o                         
  10   1  -9       3782.76       3629.12       203.63 o                         
  11   1  -9       4541.74       4564.01       238.70 o                         
  12   1  -9        313.61        206.21        67.36 o                         
  13   1  -9       7366.60       7376.51       329.58 o                         
  14   1  -9       1381.38       1289.11       134.62 o                         
  15   1  -9        346.86        395.54       107.13 o                         
  16   1  -9        709.67        749.85       135.30 o                         
  17   1  -9       2844.24       3035.87       243.03 o                         
  18   1  -9         33.32        -65.35        77.27 o                         
  19   1  -9       1674.00       1529.21       371.02 o                         
   1   2  -9      13174.62      13332.98       412.13 o                         
   2   2  -9       7572.58       7348.82       407.45 o                         
   3   2  -9       1082.87        982.60       106.62 o                         
   4   2  -9       1052.94       1325.45       129.30 o                         
   5   2  -9      27704.72      27430.68       763.12 o                         
   6   2  -9        927.46        995.87       112.04 o                         
   7   2  -9       1535.43       1712.29       126.95 o                         
   8   2  -9       8946.50       9295.04       401.93 o                         
   9   2  -9       7998.47       7647.28       399.57 o                         
  10   2  -9        573.20        424.47        89.57 o                         
  11   2  -9       8586.95       8241.61       486.43 o                         
  12   2  -9       2529.24       2708.23       183.63 o                         
  13   2  -9        451.84        475.14       125.79 o                         
  14   2  -9       1606.41       1803.37       181.45 o                         
  15   2  -9       5397.98       5225.66       392.16 o                         
  16   2  -9        126.35        105.29        78.51 o                         
  17   2  -9        361.59        430.81       129.04 o                         
  18   2  -9       2049.72       1773.57       188.87 o                         
  19   2  -9        454.81        389.02       237.65 o                         
   0   3  -9      16469.27      14627.73      1379.76 o                         
   1   3  -9        185.47        211.94        51.83 o                         
   2   3  -9       5126.42       5394.08       240.09 o                         
   3   3  -9        984.44       1022.10        82.55 o                         
   4   3  -9      16312.13      16803.92       583.03 o                         
   5   3  -9       1285.58       1388.65       103.45 o                         
   6   3  -9      21469.96      20691.84       648.19 o                         
   7   3  -9        116.75         82.72        44.27 o                         
   8   3  -9       1504.09       1634.80       357.15 o                         
   9   3  -9        124.99         94.88        59.94 o                         
  10   3  -9       9825.26       9935.47       449.16 o                         
  11   3  -9        477.30        616.37       107.50 o                         
  12   3  -9       5787.63       5718.32       906.61 o                         
  13   3  -9        190.09        129.22        72.00 o                         
  14   3  -9       3963.02       4152.40       344.86 o                         
  15   3  -9         46.53        123.86        79.37 o                         
  16   3  -9       5487.42       5733.98       344.05 o                         
  17   3  -9         40.39        -70.93        70.93 o                         
  18   3  -9         60.50         95.96        73.13 o                         
   1   4  -9      11661.61      11269.51       383.91 o                         
   2   4  -9        982.90        996.42        66.85 o                         
   3   4  -9       1837.49       1720.39       179.32 o                         
   4   4  -9       1766.69       2135.46       183.49 o                         
   5   4  -9      21448.01      22028.75      1135.97 o                         
   6   4  -9        312.95        309.46        75.43 o                         
   7   4  -9       3555.13       3247.71       280.51 o                         
   8   4  -9       2296.19       2124.44       177.70 o                         
   9   4  -9       2015.59       1923.20       171.79 o                         
  10   4  -9        618.62        580.15       108.32 o                         
  11   4  -9       8449.61       8526.16       417.11 o                         
  12   4  -9       1052.46        872.10       147.99 o                         
  13   4  -9          4.27         -5.29        70.95 o                         
  14   4  -9        995.23       1193.01       157.00 o                         
  15   4  -9       6466.55       6698.73       378.17 o                         
  16   4  -9         11.06         43.14       115.22 o                         
  17   4  -9        767.49        855.60       137.92 o                         
  18   4  -9        362.15        133.29       153.28 o                         
   0   5  -9       9217.25       7620.45       635.01 o                         
   1   5  -9       3021.30       3072.08       259.66 o                         
   2   5  -9       1079.27       1283.43       165.60 o                         
   3   5  -9       4336.03       4507.50       325.13 o                         
   5   5  -9        640.77        686.47       319.85 o                         
   6   5  -9       3067.50       2797.38       254.66 o                         
   7   5  -9       3955.78       4243.28       695.31 o                         
   8   5  -9        825.90        869.00       151.50 o                         
   9   5  -9       4936.70       4507.11       484.89 o                         
  10   5  -9       5624.16       5209.02       378.57 o                         
  11   5  -9       1325.37       1549.49       204.19 o                         
  12   5  -9        173.33         92.94        91.11 o                         
  13   5  -9       2655.62       3314.56       430.37 o                         
  14   5  -9       1359.09       1275.11       196.61 o                         
  15   5  -9        720.50        578.78       178.96 o                         
  16   5  -9       1156.06        999.16       180.68 o                         
  17   5  -9       1027.35        827.74       233.12 o                         
   1   6  -9       2377.94       2566.85       243.45 o                         
   2   6  -9      13432.64      13638.93       957.23 o                         
   3   6  -9       1223.84       1025.41       316.72 o                         
   4   6  -9       1429.96       1846.60       403.17 o                         
   5   6  -9       4790.20       4394.78       471.26 o                         
   6   6  -9       2093.55       2319.28       236.43 o                         
   7   6  -9        483.34        370.71       152.42 o                         
   8   6  -9      11808.68      12537.16       934.07 o                         
   9   6  -9        597.95        690.56       143.21 o                         
  10   6  -9          0.04         54.51        75.10 o                         
  11   6  -9         40.08         38.12       117.56 o                         
  12   6  -9       4180.63       4230.95       492.81 o                         
  13   6  -9        394.01        314.10       119.78 o                         
  14   6  -9       1788.01       2009.19       352.11 o                         
  15   6  -9        174.26         32.62        84.49 o                         
  16   6  -9        195.33        377.37       177.86 o                         
   0   7  -9         91.50         67.34       110.16 o                         
   1   7  -9       7764.77       8331.64       492.56 o                         
   2   7  -9        116.81        200.53        99.67 o                         
   3   7  -9      15381.79      15737.68      1218.11 o                         
   4   7  -9        396.49        397.69       135.33 o                         
   5   7  -9        123.43        119.53        83.08 o                         
   6   7  -9        226.05        401.51       178.89 o                         
   7   7  -9       8324.86       9152.58       537.18 o                         
   8   7  -9        125.67         65.43       113.20 o                         
   9   7  -9       2460.92       3172.43       409.94 o                         
  10   7  -9        134.19        -37.73       108.83 o                         
  11   7  -9       2117.29       2008.12       241.38 o                         
  12   7  -9        426.17        465.10       132.04 o                         
  13   7  -9       2541.27       2246.02       255.08 o                         
  14   7  -9        129.79        186.60       103.32 o                         
  15   7  -9         98.83        127.89       139.54 o                         
   1   8  -9       3754.46       4263.73       337.58 o                         
   2   8  -9       4321.86       4364.16       343.29 o                         
   3   8  -9        148.74         36.66        79.93 o                         
   4   8  -9       1475.39       1514.11       202.16 o                         
   5   8  -9       4335.04       4513.43       354.02 o                         
   6   8  -9       2652.64       2629.11       268.13 o                         
   7   8  -9         28.19         38.17       110.09 o                         
   8   8  -9       3342.54       3122.62       297.78 o                         
   9   8  -9       1421.88       1130.71       185.39 o                         
  10   8  -9         82.21         68.52       159.16 o                         
  11   8  -9        944.21        682.22       153.12 o                         
  12   8  -9       2388.41       2174.43       359.56 o                         
   0   9  -9       4505.12       5029.75       535.79 o                         
   1   9  -9        342.14        323.20       117.70 o                         
   2   9  -9       1486.97       1290.01       191.76 o                         
   3   9  -9        666.86        669.27       148.92 o                         
   4   9  -9       4662.47       4783.91       527.02 o                         
   5   9  -9         92.26         30.07       118.41 o                         
   6   9  -9       3058.11       2952.95       409.39 o                         
   7   9  -9        208.63        179.65        97.57 o                         
   8   9  -9        864.57       1107.25       265.51 o                         
   9   9  -9        197.64        329.50       168.67 o                         
  10   9  -9       1931.61       1821.54       329.73 o                         
  11   9  -9         36.16        123.90       149.43 o                         
   3  10  -9        100.05        282.28       152.83 o                         
   4  10  -9         29.27        122.61       126.14 o                         
   5  10  -9       3090.69       3230.77       439.24 o                         
   6  10  -9         13.99        207.28       143.22 o                         
   7  10  -9       1045.55        760.86       228.39 o                         
   8  10  -9         72.19        253.80       166.66 o                         
   0   0  -8      70917.19      80207.29      3885.36 o                         
   2   0  -8      10167.96      11796.15       734.96 o                         
   4   0  -8      30824.24      32236.69      1704.42 o                         
   6   0  -8      26604.49      26119.76      1036.56 o                         
   8   0  -8       5083.46       5945.62       363.20 o                         
  10   0  -8      26206.43      25092.54      1053.73 o                         
  12   0  -8       4906.80       5196.67       526.35 o                         
  14   0  -8       1493.66       1780.99       257.33 o                         
  16   0  -8       5016.95       5483.04       568.22 o                         
  18   0  -8         45.67        110.72        97.32 o                         
  20   0  -8       1914.57       2439.04       379.95 o                         
   1   1  -8      36713.52      38781.87       992.44 o                         
   2   1  -8      14198.54      15055.36       446.27 o                         
   3   1  -8       4282.65       4429.02       241.31 o                         
   4   1  -8       4229.04       4039.58       183.27 o                         
   5   1  -8      12773.80      12100.43       459.98 o                         
   6   1  -8       2349.76       2226.30       238.00 o                         
   7   1  -8       2469.93       2436.59       185.12 o                         
   8   1  -8       7973.19       8255.16       358.73 o                         
   9   1  -8      12910.62      12253.92       426.29 o                         
  10   1  -8        158.83        116.23        50.36 o                         
  11   1  -8       7772.52       7866.13       378.62 o                         
  12   1  -8       3230.38       3312.73       201.22 o                         
  13   1  -8        540.66        536.61        91.77 o                         
  14   1  -8        374.82        342.41        96.93 o                         
  15   1  -8       2791.80       2768.78       191.81 o                         
  16   1  -8        331.40        157.71        74.60 o                         
  17   1  -8       1772.05       1692.31       156.21 o                         
  18   1  -8        265.18        170.00       304.58 o                         
  19   1  -8       1700.21       1578.86       179.56 o                         
  20   1  -8         82.17        -40.54        98.84 o                         
   0   2  -8       7536.78       8069.25       692.50 o                         
   1   2  -8       9642.30       9563.58       370.62 o                         
   2   2  -8        429.45        362.32        50.43 o                         
   3   2  -8      28274.30      27966.61       938.57 o                         
   4   2  -8       3641.86       3472.86       191.76 o                         
   5   2  -8        367.44        291.24        52.04 o                         
   6   2  -8       5826.59       5506.79       265.50 o                         
   7   2  -8      16181.17      15775.40       497.21 o                         
   8   2  -8        764.28        880.11       107.03 o                         
   9   2  -8       3196.37       3273.56       199.72 o                         
  10   2  -8      10766.20      10743.76       398.20 o                         
  11   2  -8        236.87        187.09        82.09 o                         
  12   2  -8       3701.04       3514.74       207.92 o                         
  13   2  -8       6916.49       6783.58       358.92 o                         
  14   2  -8       1414.96       1586.03       145.67 o                         
  15   2  -8         62.11         84.91        71.70 o                         
  16   2  -8       1452.27       1586.41       506.00 o                         
  17   2  -8       2884.31       2681.75       228.53 o                         
  18   2  -8         41.08         81.36        92.63 o                         
  19   2  -8        895.38        909.61       141.03 o                         
   1   3  -8        134.99        139.89        33.94 o                         
   2   3  -8      18655.73      18476.21       520.54 o                         
   3   3  -8       1823.56       1755.63       135.46 o                         
   4   3  -8      16702.78      17363.66       506.04 o                         
   5   3  -8        115.65        155.49        43.61 o                         
   6   3  -8       8683.12       8622.09       312.96 o                         
   7   3  -8        883.34        919.82        91.89 o                         
   8   3  -8      13363.17      13378.48       518.54 o                         
   9   3  -8        965.02        769.54       122.56 o                         
  10   3  -8       1341.04       1215.99       115.52 o                         
  11   3  -8        943.58        682.02       135.25 o                         
  12   3  -8       6989.86       6817.94       360.30 o                         
  13   3  -8        653.21        641.85       112.60 o                         
  14   3  -8       6754.44       7194.52       381.31 o                         
  15   3  -8        298.33        240.20       157.73 o                         
  16   3  -8        481.77        513.68       111.32 o                         
  17   3  -8         20.83         61.27        99.29 o                         
  18   3  -8       2600.99       2691.25       230.89 o                         
  19   3  -8         70.68         43.03       124.12 o                         
   0   4  -8       6823.78       6508.19       302.42 o                         
   1   4  -8       4550.44       4897.96       226.58 o                         
   2   4  -8        961.37       1100.05        99.46 o                         
   3   4  -8      24957.96      23592.05       771.82 o                         
   4   4  -8        841.13        836.92        66.54 o                         
   5   4  -8        245.85        267.14        51.16 o                         
   6   4  -8       1871.63       2048.60       161.85 o                         
   7   4  -8      11900.59      11690.89       606.58 o                         
   8   4  -8        695.71        812.23       200.64 o                         
   9   4  -8       8741.76       8140.51       389.34 o                         
  10   4  -8       1033.85       1005.66       158.17 o                         
  11   4  -8        391.80        294.34       191.96 o                         
  12   4  -8        373.92        363.43        94.79 o                         
  13   4  -8       6728.61       7184.19       380.32 o                         
  14   4  -8         76.67         26.42        97.50 o                         
  15   4  -8         82.44         73.09        72.64 o                         
  16   4  -8        328.24        388.84       104.09 o                         
  17   4  -8       2498.55       2701.89       231.35 o                         
  18   4  -8         18.03        109.35        78.70 o                         
   1   5  -8       6279.13       6044.26       377.38 o                         
   2   5  -8       8853.99       8733.24       480.79 o                         
   3   5  -8        610.08        466.52        85.38 o                         
   4   5  -8       3313.02       3051.30       193.26 o                         
   5   5  -8       4290.14       4199.82       310.53 o                         
   6   5  -8       5146.57       4970.31       271.83 o                         
   7   5  -8       5717.60       5446.48       295.04 o                         
   8   5  -8       6247.61       6098.35       405.86 o                         
   9   5  -8       1171.78       1167.43       137.19 o                         
  10   5  -8        200.24        145.66        84.83 o                         
  11   5  -8       2533.89       2403.47       202.81 o                         
  12   5  -8       4116.89       3903.29       268.01 o                         
  13   5  -8         15.95        134.19       100.53 o                         
  14   5  -8       2725.71       2355.29       412.77 o                         
  15   5  -8       2088.92       2219.51       250.15 o                         
  16   5  -8        442.62        607.58       213.57 o                         
  17   5  -8       1481.56       1496.35       356.53 o                         
   0   6  -8      17246.42      17195.19      1115.64 o                         
   1   6  -8       1914.33       1715.46       274.73 o                         
   2   6  -8       1154.45       1304.27       239.57 o                         
   3   6  -8       1251.38       1360.72       246.91 o                         
   4   6  -8       5573.77       5548.10       558.91 o                         
   5   6  -8         30.46        -16.22        70.72 o                         
   6   6  -8      12550.04      12549.90       642.18 o                         
   7   6  -8       1647.75       1385.30       184.71 o                         
   8   6  -8        296.01        296.78       129.80 o                         
   9   6  -8       1945.32       1959.25       236.21 o                         
  10   6  -8      11170.53      10823.16       601.70 o                         
  11   6  -8        414.46        463.36       125.82 o                         
  12   6  -8        680.27        750.61       150.81 o                         
  13   6  -8         66.25        -57.59        79.40 o                         
  14   6  -8        825.65       1207.74       191.32 o                         
  15   6  -8        138.13         31.77        92.55 o                         
  16   6  -8       2810.35       2702.31       282.22 o                         
  17   6  -8        167.47         42.65       123.04 o                         
   1   7  -8      15864.46      16194.39       834.56 o                         
   2   7  -8        769.47        785.46       142.19 o                         
   3   7  -8       1074.34        976.11       156.18 o                         
   4   7  -8        357.72        352.73       112.19 o                         
   5   7  -8      11447.00      11292.39       606.61 o                         
   6   7  -8        233.50        243.95       142.58 o                         
   7   7  -8       1406.43       1308.95       184.41 o                         
   8   7  -8         58.44        150.37       123.13 o                         
   9   7  -8       5109.27       5558.97       398.92 o                         
  10   7  -8        157.98        149.96        92.12 o                         
  11   7  -8       3231.84       3895.22       385.26 o                         
  12   7  -8         61.57         93.46        87.34 o                         
  13   7  -8        226.28        452.34       185.98 o                         
  14   7  -8        136.56        149.99       265.97 o                         
  15   7  -8       2138.17       2689.43       408.19 o                         
   0   8  -8       6559.77       6710.51       617.25 o                         
   1   8  -8        450.76        512.49       177.46 o                         
   2   8  -8         87.03        117.30       212.86 o                         
   3   8  -8       6755.24       5972.95       578.00 o                         
   4   8  -8       4766.32       4994.39       370.37 o                         
   5   8  -8         77.48        111.17       114.37 o                         
   6   8  -8       2570.40       2758.54       538.94 o                         
   7   8  -8       2102.46       2757.88       387.92 o                         
   8   8  -8         56.37        -61.94       115.06 o                         
   9   8  -8        846.83       1117.09       184.72 o                         
  10   8  -8       3845.18       4083.26       492.14 o                         
  11   8  -8        274.18        266.81       120.59 o                         
  12   8  -8        654.26        443.60       182.38 o                         
  13   8  -8       1889.53       1900.75       345.10 o                         
   1   9  -8        789.54        407.85       120.79 o                         
   2   9  -8       3561.80       4239.73       586.38 o                         
   3   9  -8        314.11         93.72        89.47 o                         
   4   9  -8       2925.81       3063.12       291.02 o                         
   5   9  -8        638.26        725.91       153.04 o                         
   7   9  -8         27.01         81.01       132.51 o                         
   8   9  -8       3093.92       3509.43       457.83 o                         
   9   9  -8        143.18        246.89       127.37 o                         
  10   9  -8          5.64        205.87       149.16 o                         
  11   9  -8        880.84        822.48       235.94 o                         
   2   0  -7      65050.38      67647.23      2328.98 o                         
   4   0  -7       6225.94       6117.66       327.73 o                         
   6   0  -7      19489.49      20283.44      1701.31 o                         
   8   0  -7      37454.15      38207.93      2035.58 o                         
  10   0  -7        561.53        450.71       149.28 o                         
  12   0  -7      12129.31      13035.73       658.16 o                         
  14   0  -7       4171.83       4269.63       473.71 o                         
  16   0  -7        154.24        141.76       206.73 o                         
  18   0  -7       6216.31       6992.33       468.31 o                         
  20   0  -7         75.69         82.50       134.96 o                         
   0   1  -7      19743.22      21213.44       815.95 o                         
   1   1  -7      19474.60      16442.20       603.39 o                         
   2   1  -7        848.84        997.73        87.43 o                         
   3   1  -7      33468.57      34932.96       901.87 o                         
   4   1  -7       6318.18       5238.73       299.92 o                         
   5   1  -7        315.50        352.77        55.76 o                         
   6   1  -7       8997.31       9200.15       415.22 o                         
   7   1  -7      23722.17      22955.27       659.33 o                         
   8   1  -7       1245.72       1251.42       121.96 o                         
   9   1  -7      10939.08       9608.90       355.89 o                         
  10   1  -7       4143.46       3872.00       241.27 o                         
  11   1  -7       5556.07       5402.14       362.18 o                         
  12   1  -7       1710.38       1717.51       217.90 o                         
  13   1  -7       9749.31       9477.08       441.79 o                         
  14   1  -7       1371.05       1263.08       203.06 o                         
  15   1  -7        415.68        462.78        91.06 o                         
  16   1  -7       1764.61       1906.53       171.09 o                         
  17   1  -7       2346.37       2585.22       191.13 o                         
  18   1  -7          0.27        -64.43        64.43 o                         
  19   1  -7       1816.65       1882.68       191.34 o                         
  20   1  -7        494.85        563.90       198.04 o                         
   1   2  -7       9684.50       9200.92       291.85 o                         
   2   2  -7      14548.90      15477.60       533.82 o                         
   3   2  -7        285.20        279.05        48.77 o                         
   4   2  -7        602.16        528.89        60.48 o                         
   5   2  -7      34532.41      31604.22       842.28 o                         
   6   2  -7        839.91        674.23        73.29 o                         
   7   2  -7       3348.95       3811.67       271.26 o                         
   8   2  -7      10393.03      10534.31       401.05 o                         
   9   2  -7       8249.56       8120.98       318.94 o                         
  10   2  -7        979.85        995.15       102.96 o                         
  11   2  -7       9365.42       8605.10       397.76 o                         
  12   2  -7       4388.21       4233.39       241.88 o                         
  13   2  -7        129.06         82.66        66.09 o                         
  14   2  -7       1970.63       2043.94       269.10 o                         
  15   2  -7       6483.62       6631.27       384.83 o                         
  16   2  -7        519.22        618.33       402.94 o                         
  17   2  -7        572.95        553.92       114.05 o                         
  18   2  -7       1525.80       1671.11       374.81 o                         
  19   2  -7        293.18        304.60       105.22 o                         
   0   3  -7      18682.29      17746.44       689.22 o                         
   1   3  -7         42.70        116.66        39.91 o                         
   2   3  -7       7749.75       7845.09       255.59 o                         
   3   3  -7       1552.03       1642.99        94.09 o                         
   4   3  -7      28805.86      29295.24       919.63 o                         
   5   3  -7        467.57        544.45        85.20 o                         
   6   3  -7      19925.15      18901.81       555.42 o                         
   7   3  -7        316.11        268.05        55.35 o                         
   8   3  -7       1997.93       2028.50       164.65 o                         
   9   3  -7        516.31        485.03        75.64 o                         
  10   3  -7      12197.25      11915.59       488.05 o                         
  11   3  -7         38.97         98.10        73.32 o                         
  12   3  -7       5747.01       5509.96       342.58 o                         
  13   3  -7        636.74        693.60       212.94 o                         
  14   3  -7       3817.41       3173.05       290.33 o                         
  15   3  -7        116.84        203.09        85.59 o                         
  16   3  -7       5947.87       6280.00       387.64 o                         
  17   3  -7        113.84         89.32        72.27 o                         
  18   3  -7         16.51        -80.94        93.00 o                         
  19   3  -7         18.35         77.06        80.28 o                         
   1   4  -7      16879.37      16819.15       554.31 o                         
   2   4  -7       3629.69       3608.55       218.45 o                         
   3   4  -7       3164.63       3136.14       213.89 o                         
   4   4  -7         48.66         53.67        43.51 o                         
   5   4  -7      33817.51      31185.77      1374.52 o                         
   6   4  -7       1356.43       1383.64       101.12 o                         
   7   4  -7       2926.42       2610.21       150.44 o                         
   8   4  -7       1186.01       1281.05       114.34 o                         
   9   4  -7       6596.27       6451.56       405.07 o                         
  10   4  -7        557.43        691.06       108.81 o                         
  11   4  -7       8710.32       8425.31       498.67 o                         
  12   4  -7       1513.39       1823.01       303.20 o                         
  13   4  -7        579.06        569.33       114.62 o                         
  14   4  -7        235.89        191.98        80.84 o                         
  15   4  -7       5898.45       6097.55       431.08 o                         
  16   4  -7        155.52        261.36       130.16 o                         
  17   4  -7        875.12       1068.24       188.87 o                         
  18   4  -7        354.67        268.31       134.12 o                         
  19   4  -7        740.59        693.14       233.51 o                         
   0   5  -7      12241.70      14029.53       933.22 o                         
   1   5  -7       6789.73       7118.65       386.49 o                         
   2   5  -7       1703.01       2056.38       236.95 o                         
   3   5  -7       6100.56       5733.63       268.81 o                         
   4   5  -7       8858.73       8404.62       595.88 o                         
   5   5  -7       1081.36       1216.23       226.22 o                         
   6   5  -7       8555.05       8360.41       373.35 o                         
   7   5  -7       6607.68       6670.02       399.07 o                         
   8   5  -7        784.33        945.23       145.85 o                         
   9   5  -7       7097.37       7438.89       369.42 o                         
  10   5  -7       6683.42       6868.84       357.12 o                         
  11   5  -7       2243.24       2098.64       232.43 o                         
  12   5  -7       1157.32       1118.74       142.98 o                         
  13   5  -7       3324.60       3677.51       260.08 o                         
  14   5  -7       2272.46       2550.97       218.45 o                         
  15   5  -7        337.56        381.02       101.81 o                         
  16   5  -7       1641.40       1549.26       218.08 o                         
  17   5  -7       1189.75       1068.22       150.17 o                         
  18   5  -7          3.65         85.26       131.50 o                         
   1   6  -7        961.56        888.06       166.91 o                         
   2   6  -7      17902.61      19217.92       930.59 o                         
   3   6  -7       1218.81       1125.83       288.98 o                         
   4   6  -7       3872.21       3594.74       400.35 o                         
   5   6  -7       3051.05       3059.50       263.40 o                         
   6   6  -7       2137.42       1918.82       301.48 o                         
   7   6  -7        864.34        838.73       144.76 o                         
   8   6  -7      17139.78      17627.15       826.80 o                         
   9   6  -7        347.94        211.65        96.26 o                         
  10   6  -7        130.24        169.66       180.22 o                         
  11   6  -7        761.48        646.84       141.25 o                         
  12   6  -7       4411.31       4255.18       346.33 o                         
  13   6  -7        202.67        219.70       234.79 o                         
  14   6  -7       2818.06       3530.41       320.66 o                         
  15   6  -7        620.14        531.72       139.82 o                         
  16   6  -7        340.11        246.00       155.23 o                         
  17   6  -7         87.51        342.78       181.58 o                         
   1   7  -7       6756.48       5468.76       525.37 o                         
   2   7  -7        843.65        774.32       195.84 o                         
   3   7  -7      13363.70      12586.73       639.62 o                         
   4   7  -7       1226.33       1145.17       228.53 o                         
   5   7  -7        348.48        453.93       115.14 o                         
   6   7  -7        272.91        223.29        97.46 o                         
   7   7  -7       8893.33       9213.90       531.88 o                         
   8   7  -7        194.62        196.93        91.72 o                         
   9   7  -7       3834.27       3616.00       308.57 o                         
  10   7  -7         75.13         41.46       132.25 o                         
  11   7  -7       1968.35       1998.17       329.10 o                         
  12   7  -7        393.50        434.83       131.89 o                         
  13   7  -7       3218.61       3881.63       564.96 o                         
  14   7  -7        169.81        189.10       126.70 o                         
  15   7  -7        310.38        289.09       162.86 o                         
   1   8  -7       3193.25       3020.86       272.61 o                         
   2   8  -7       5877.47       5953.99       403.18 o                         
   3   8  -7         65.05         51.87        73.68 o                         
   4   8  -7       1389.38       1576.68       199.33 o                         
   5   8  -7       3584.98       3526.38       423.68 o                         
   6   8  -7       1736.20       1939.00       538.36 o                         
   7   8  -7        598.62        533.97       196.53 o                         
   8   8  -7       3497.94       3814.43       324.47 o                         
   9   8  -7        911.92        835.11       163.92 o                         
  10   8  -7        128.58        156.15       102.03 o                         
  11   8  -7       1829.41       1783.30       321.95 o                         
  12   8  -7       2186.06       1382.51       294.10 o                         
  13   8  -7         20.95         41.43       119.52 o                         
  14   8  -7        456.41        501.28       194.55 o                         
   2   9  -7       1920.85       1888.25       319.20 o                         
   3   9  -7       1339.53       1568.92       291.05 o                         
   4   9  -7       3228.76       3206.40       296.81 o                         
   5   9  -7        166.91         38.78       111.85 o                         
   6   9  -7       3284.68       3262.22       430.68 o                         
   8   9  -7        592.56        283.47       159.69 o                         
   9   9  -7        393.78        450.01       185.02 o                         
  10   9  -7       1974.45       1556.56       314.24 o                         
  11   9  -7        155.61        370.24       180.17 o                         
  12   9  -7        910.98       1303.25       288.68 o                         
   0   0  -6      46544.66      43386.36      2149.05 o                         
   2   0  -6      40879.87      44053.95      1546.70 o                         
   4   0  -6      22817.26      23213.69       890.30 o                         
   6   0  -6      40796.61      39754.32      1723.17 o                         
   8   0  -6        619.74        524.99       251.31 o                         
  10   0  -6      29218.65      29154.78      1412.19 o                         
  12   0  -6       3809.85       3294.58       277.41 o                         
  14   0  -6       5930.21       6059.12       788.21 o                         
  16   0  -6       7665.51       7751.89       489.68 o                         
  18   0  -6        178.69         58.69        83.38 o                         
  20   0  -6       4536.84       4862.91       387.45 o                         
   1   1  -6      51123.95      52210.05      1279.30 o                         
   2   1  -6      11154.91      10797.00       326.41 o                         
   3   1  -6       5447.21       6054.12       246.35 o                         
   4   1  -6       6831.42       7151.88       287.70 o                         
   5   1  -6      26598.37      26641.42       830.30 o                         
   6   1  -6       1732.15       1812.19       213.36 o                         
   7   1  -6      14447.86      14764.99       461.11 o                         
   8   1  -6       4883.64       4578.52       243.46 o                         
   9   1  -6      13879.77      13775.83       524.76 o                         
  10   1  -6       1684.02       1536.18       143.10 o                         
  11   1  -6      13309.47      12431.71       439.61 o                         
  12   1  -6       3437.13       3021.95       269.05 o                         
  13   1  -6        399.41        507.45        85.39 o                         
  14   1  -6       2393.91       2285.61       169.71 o                         
  15   1  -6       4900.76       4994.38       262.60 o                         
  16   1  -6        713.20        772.62       106.32 o                         
  17   1  -6       2516.00       2372.43       179.92 o                         
  18   1  -6        975.28       1084.83       150.26 o                         
  19   1  -6       2417.05       2460.04       218.92 o                         
  20   1  -6        242.45        232.53        78.36 o                         
   0   2  -6      44722.46      47404.15      2265.90 o                         
   1   2  -6      14944.83      14939.05       772.36 o                         
   2   2  -6       3370.91       3619.50       146.08 o                         
   3   2  -6      37417.88      38958.36      1151.95 o                         
   4   2  -6      10372.30      11023.52       343.98 o                         
   5   2  -6       1369.64       1565.54       102.36 o                         
   6   2  -6       9380.15       9432.17       324.37 o                         
   7   2  -6      21429.73      22895.44       655.13 o                         
   8   2  -6       1529.07       1440.34       112.33 o                         
   9   2  -6       5674.93       5275.22       239.02 o                         
  10   2  -6       6265.71       6717.14       306.35 o                         
  11   2  -6        445.27        465.28        77.31 o                         
  12   2  -6        159.01        152.16        59.01 o                         
  13   2  -6      14400.41      13905.82       493.17 o                         
  14   2  -6       1178.94       1549.03       239.55 o                         
  15   2  -6        246.74        386.12        83.70 o                         
  16   2  -6       1339.67       1207.25       149.69 o                         
  17   2  -6       2761.13       2949.40       202.95 o                         
  18   2  -6        106.65         60.88        89.88 o                         
  19   2  -6       1190.97       1168.00       213.57 o                         
  20   2  -6        930.59       1111.57       253.71 o                         
   1   3  -6       3266.85       3620.02       175.58 o                         
   2   3  -6      36255.86      34955.10      1189.07 o                         
   3   3  -6        451.98        533.67        49.72 o                         
   4   3  -6      28264.16      28060.82       836.42 o                         
   5   3  -6       2484.57       2502.02       131.78 o                         
   6   3  -6      10199.59       9818.85       333.09 o                         
   7   3  -6        567.55        584.42        70.00 o                         
   8   3  -6      23418.35      25291.62       845.60 o                         
   9   3  -6        746.67        795.01        89.60 o                         
  10   3  -6        610.27        502.13       130.69 o                         
  11   3  -6        176.98        161.23        56.81 o                         
  12   3  -6      12655.43      12781.78       459.71 o                         
  13   3  -6        419.51        473.89        86.18 o                         
  14   3  -6       4978.56       5006.15       305.18 o                         
  15   3  -6        331.67        370.50       119.90 o                         
  16   3  -6       2026.82       2164.04       276.40 o                         
  17   3  -6         97.03         20.87        71.96 o                         
  18   3  -6       2844.77       3418.68       458.92 o                         
  19   3  -6          4.23        -72.33        72.33 o                         
   0   4  -6       2618.57       2184.01       275.86 o                         
   1   4  -6      11872.38      12649.14       436.24 o                         
   2   4  -6        997.82        760.08       115.97 o                         
   3   4  -6      44628.73      43539.99      1276.91 o                         
   4   4  -6       2747.28       2873.78       125.42 o                         
   5   4  -6        250.24        174.39        40.57 o                         
   6   4  -6       3123.79       3163.71       157.38 o                         
   7   4  -6      23073.85      22577.50       653.11 o                         
   8   4  -6         89.10         30.42        42.89 o                         
   9   4  -6       4313.69       4118.36       208.86 o                         
  10   4  -6       2938.71       2746.88       196.64 o                         
  11   4  -6       2916.04       2877.76       216.64 o                         
  12   4  -6        168.46        134.69        67.83 o                         
  13   4  -6      11032.40      10977.73       496.57 o                         
  14   4  -6        306.73        327.81       116.09 o                         
  15   4  -6        304.40        273.59       109.21 o                         
  16   4  -6        744.86        337.37       118.48 o                         
  17   4  -6       2415.89       2376.55       216.22 o                         
  18   4  -6         64.70         40.90        86.20 o                         
  19   4  -6       1227.31       1350.26       286.48 o                         
   1   5  -6      17192.82      14921.50       743.86 o                         
   2   5  -6      12623.38      11843.55       813.92 o                         
   3   5  -6       3324.37       3344.28       188.98 o                         
   4   5  -6       7435.61       7407.17       325.72 o                         
   5   5  -6      12328.47      12957.38       495.34 o                         
   6   5  -6       3995.70       4109.58       238.35 o                         
   7   5  -6       3606.91       3793.02       233.50 o                         
   8   5  -6       5633.95       5827.08       375.29 o                         
   9   5  -6       8505.34       8692.30       497.55 o                         
  10   5  -6        651.53        575.25       103.65 o                         
  11   5  -6       5515.00       5209.57       375.70 o                         
  12   5  -6       4766.89       5249.91       312.41 o                         
  13   5  -6        172.52        229.10        81.70 o                         
  14   5  -6       2008.33       1795.43       242.24 o                         
  15   5  -6       2227.36       2190.40       253.16 o                         
  16   5  -6        525.14        410.12       172.81 o                         
  17   5  -6        860.33        953.72       146.69 o                         
  18   5  -6        956.07        988.28       286.31 o                         
   0   6  -6      37159.05      34844.66      1919.71 o                         
   1   6  -6        850.68        758.13       158.22 o                         
   2   6  -6       1093.84       1376.60       234.57 o                         
   3   6  -6       1830.50       1842.83       195.77 o                         
   4   6  -6      10628.81      10741.16       557.38 o                         
   5   6  -6        157.65        151.21        80.88 o                         
   6   6  -6      11777.44      13372.49       922.47 o                         
   7   6  -6       1510.44       1220.28       167.01 o                         
   8   6  -6        445.30        390.29       159.56 o                         
   9   6  -6        633.11        717.35       199.74 o                         
  10   6  -6      13555.88      16235.72      1110.28 o                         
  11   6  -6        942.03       1065.16       181.79 o                         
  12   6  -6        729.63        841.33       244.80 o                         
  13   6  -6        430.37        625.22       206.27 o                         
  14   6  -6       1200.04       1162.71       187.51 o                         
  15   6  -6        199.10        169.09       161.52 o                         
  16   6  -6       2893.41       2896.50       315.77 o                         
  17   6  -6        105.55        158.45       151.24 o                         
   1   7  -6       8231.88       8810.76       624.64 o                         
   2   7  -6        747.08        811.11       137.51 o                         
   3   7  -6       1047.19       1057.04       217.06 o                         
   4   7  -6       1210.21       1373.14       174.76 o                         
   5   7  -6       9348.16       8906.52       725.09 o                         
   6   7  -6        226.19        215.48        89.40 o                         
   7   7  -6       2004.38       2076.75       225.11 o                         
   8   7  -6        625.96        525.71       127.89 o                         
   9   7  -6       5388.07       5445.33       390.01 o                         
  10   7  -6        422.41        273.32       107.67 o                         
  11   7  -6       5173.76       4867.26       373.21 o                         
  12   7  -6        558.84        505.81       298.20 o                         
  13   7  -6         66.67        197.15       105.18 o                         
  14   7  -6        104.20         41.36        83.56 o                         
  15   7  -6       2596.76       2902.20       420.50 o                         
  16   7  -6        109.92        -41.75       128.73 o                         
   0   8  -6       6841.87       6885.65       611.99 o                         
   1   8  -6        714.22        563.19       127.76 o                         
   2   8  -6        623.81        714.85       140.24 o                         
   3   8  -6       5102.94       4768.51       351.03 o                         
   4   8  -6       2683.60       3310.49       287.61 o                         
   5   8  -6        163.16         81.56        78.70 o                         
   6   8  -6       2857.60       2915.22       384.28 o                         
   7   8  -6       2106.44       1972.11       227.04 o                         
   8   8  -6        526.49        428.12       124.31 o                         
   9   8  -6       1269.63       1632.36       302.82 o                         
  10   8  -6       2989.59       3015.31       412.47 o                         
  11   8  -6         35.86        159.32       137.50 o                         
  12   8  -6        517.95        614.44       206.54 o                         
  13   8  -6       1967.69       1578.98       315.53 o                         
  14   8  -6        523.50        840.75       236.79 o                         
   1   9  -6        942.18        936.18       300.58 o                         
   2   9  -6       3715.65       3260.58       350.09 o                         
   3   9  -6        362.80        220.75       139.30 o                         
   4   9  -6       3323.12       3799.80       454.52 o                         
   5   9  -6       1324.59       1257.24       272.03 o                         
   6   9  -6       1665.68       1610.57       308.61 o                         
   7   9  -6         23.37        198.85       150.46 o                         
   8   9  -6       2525.07       3187.80       428.53 o                         
   9   9  -6        379.91        243.60       159.97 o                         
  10   9  -6        307.08        122.09       133.20 o                         
  11   9  -6        887.92        499.88       194.00 o                         
  12   9  -6        944.07       1357.68       302.55 o                         
  13   9  -6        154.80         85.63       140.08 o                         
   2   0  -5      86733.75      87336.45      2930.02 o                         
   4   0  -5      16941.16      16604.01       661.33 o                         
   6   0  -5       8219.92       8365.86       592.50 o                         
   8   0  -5      35658.89      34052.67      1313.80 o                         
  10   0  -5       1457.80       1728.31       259.34 o                         
  12   0  -5      15878.59      15388.99      1033.04 o                         
  14   0  -5       9190.18      10035.35       559.80 o                         
  16   0  -5         17.36         72.14        85.37 o                         
  18   0  -5      10980.72      11560.61       652.05 o                         
  20   0  -5        423.16        275.79       110.59 o                         
   0   1  -5       1362.83       1342.91       160.10 o                         
   1   1  -5      18102.23      18568.71       704.57 o                         
   2   1  -5       6328.07       6800.57       825.31 o                         
   3   1  -5      15207.18      14547.55       411.12 o                         
   4   1  -5       1921.37       2013.69       109.84 o                         
   5   1  -5        344.77        344.94        57.45 o                         
   6   1  -5       3707.94       3875.85       191.33 o                         
   7   1  -5      22175.09      21101.55       725.86 o                         
   8   1  -5       3374.12       3322.19       173.11 o                         
   9   1  -5      20035.43      19617.52      1467.72 o                         
  10   1  -5       5791.36       5815.95       279.83 o                         
  11   1  -5       5576.47       5954.28       305.36 o                         
  12   1  -5       4445.14       4292.87       258.38 o                         
  13   1  -5      12178.97      12278.09       447.92 o                         
  14   1  -5       1754.31       2133.88       159.30 o                         
  15   1  -5        531.02        337.27        89.33 o                         
  16   1  -5       2807.74       2881.28       227.05 o                         
  17   1  -5       3149.48       3036.07       360.47 o                         
  18   1  -5         24.06          5.44        91.73 o                         
  19   1  -5       2591.78       2596.61       193.62 o                         
  20   1  -5        851.42        966.87       153.56 o                         
  21   1  -5        261.22         41.93       120.95 o                         
   1   2  -5      17461.81      17787.17       470.08 o                         
   2   2  -5      31552.94      33365.34      1019.30 o                         
   3   2  -5       3020.55       3073.43       167.90 o                         
   4   2  -5       8375.53       8141.53       267.37 o                         
   5   2  -5      46101.18      46453.90      1172.91 o                         
   6   2  -5       3167.92       3094.20       154.58 o                         
   7   2  -5       3681.76       3862.65       183.37 o                         
   8   2  -5      15684.77      15220.44       477.76 o                         
   9   2  -5       7668.91       7908.64       353.51 o                         
  10   2  -5         66.53          9.17        44.44 o                         
  11   2  -5      10165.59      10225.91       446.21 o                         
  12   2  -5       5742.92       5161.77       333.50 o                         
  13   2  -5        220.71        156.17        62.68 o                         
  14   2  -5       1928.78       1995.59       183.80 o                         
  15   2  -5      10407.76      10520.30       479.99 o                         
  16   2  -5        583.15        499.55        91.51 o                         
  17   2  -5       1130.40       1378.74       139.77 o                         
  18   2  -5       1471.02       1468.82       224.70 o                         
  19   2  -5        188.39        354.46       124.68 o                         
  20   2  -5         57.26         37.96        71.80 o                         
   0   3  -5      55655.16      53763.16      2690.42 o                         
   1   3  -5       6254.85       7148.32       271.70 o                         
   2   3  -5       9256.66       9504.86       452.65 o                         
   3   3  -5       1060.57       1111.20        83.93 o                         
   4   3  -5      42379.61      42619.93      1062.81 o                         
   5   3  -5       1673.65       1749.85       124.02 o                         
   6   3  -5      32185.15      31968.74       849.69 o                         
   7   3  -5        555.00        559.57        77.24 o                         
   8   3  -5       3953.73       4308.35       289.52 o                         
   9   3  -5         58.04        -31.10        49.12 o                         
  10   3  -5      16031.66      16047.63       521.69 o                         
  11   3  -5        383.63        364.53        82.24 o                         
  12   3  -5       3591.21       3603.46       238.35 o                         
  13   3  -5        394.10        465.36        83.37 o                         
  14   3  -5       7160.78       7453.38       385.53 o                         
  15   3  -5        120.92        177.87        70.13 o                         
  16   3  -5       5641.73       6068.86       349.32 o                         
  17   3  -5        238.93        214.59       108.05 o                         
  18   3  -5         44.21         89.20       120.36 o                         
  19   3  -5         22.59         54.25        74.53 o                         
  20   3  -5       1855.44       2201.78       365.57 o                         
   1   4  -5      22620.33      21171.47       664.38 o                         
   2   4  -5      11406.50      10407.07       499.70 o                         
   3   4  -5        539.54        447.54        64.76 o                         
   4   4  -5         82.37         75.78        25.33 o                         
   5   4  -5      47050.28      48112.83      1217.22 o                         
   6   4  -5       1128.32       1169.43        90.49 o                         
   7   4  -5       2234.88       2319.05       155.99 o                         
   8   4  -5       5078.42       4539.64       242.96 o                         
   9   4  -5      12622.20      12892.42       443.29 o                         
  10   4  -5         67.22         41.49        46.63 o                         
  11   4  -5       8708.60       9308.33       364.35 o                         
  12   4  -5       1679.17       1385.73       149.18 o                         
  13   4  -5        991.38       1000.98       169.30 o                         
  14   4  -5        340.66        239.31       113.60 o                         
  15   4  -5       6115.14       6869.69       388.07 o                         
  16   4  -5        120.12         93.86        89.88 o                         
  17   4  -5       1013.44        989.48       147.60 o                         
  18   4  -5        637.99        693.05       154.89 o                         
  19   4  -5        394.54        290.98       100.03 o                         
   0   5  -5      10454.64       8633.64       636.92 o                         
   1   5  -5      21222.14      20620.41       983.70 o                         
   2   5  -5       3876.96       3810.60       267.70 o                         
   3   5  -5      12725.70      12717.83       466.65 o                         
   4   5  -5      10044.13       9814.19       393.22 o                         
   5   5  -5         17.43         41.00        30.44 o                         
   6   5  -5      10866.43      11173.31       555.21 o                         
   7   5  -5      12683.72      13096.06       489.23 o                         
   8   5  -5        573.25        704.14       104.14 o                         
   9   5  -5       6088.12       5892.75       428.36 o                         
  10   5  -5       2579.59       2401.15       513.90 o                         
  11   5  -5       3600.60       3863.95       256.35 o                         
  12   5  -5       1391.30       1429.18       196.76 o                         
  13   5  -5       4334.42       4216.94       280.13 o                         
  14   5  -5       2205.77       2227.77       204.81 o                         
  15   5  -5        159.44         65.05        74.63 o                         
  16   5  -5       2470.86       2515.51       220.18 o                         
  17   5  -5       1113.05       1146.52       152.97 o                         
  18   5  -5          9.96         42.09        75.78 o                         
  19   5  -5        636.54        272.31       238.98 o                         
   1   6  -5        617.21        532.11       200.43 o                         
   2   6  -5      23624.28      23613.10       764.23 o                         
   3   6  -5         46.47        -20.16        44.40 o                         
   4   6  -5       8106.98       7750.42       456.04 o                         
   5   6  -5         14.68         48.94        48.55 o                         
   6   6  -5       1761.40       2077.31       167.32 o                         
   7   6  -5        102.89        145.17        74.81 o                         
   8   6  -5      15087.93      15920.54       757.59 o                         
   9   6  -5        194.92         67.24       137.27 o                         
  10   6  -5        917.00        946.85       131.49 o                         
  11   6  -5        477.74        379.08        95.13 o                         
  12   6  -5       6392.27       6581.56       363.80 o                         
  13   6  -5          7.04        -51.47        75.73 o                         
  14   6  -5       2359.28       2516.76       219.67 o                         
  16   6  -5        195.33        338.39       179.25 o                         
  17   6  -5        183.84        130.16       149.69 o                         
   0   7  -5        983.37        877.70       200.63 o                         
   1   7  -5       3686.91       3938.59       292.57 o                         
   2   7  -5       1992.34       2217.67       217.00 o                         
   3   7  -5       6980.42       7299.64       434.56 o                         
   4   7  -5       1766.61       1829.90       198.57 o                         
   5   7  -5        542.49        432.00       159.00 o                         
   6   7  -5        169.79        174.04       123.86 o                         
   7   7  -5       5501.11       5396.97       536.76 o                         
   8   7  -5       1057.10        979.00       156.37 o                         
   9   7  -5       5541.68       5297.46       378.98 o                         
  10   7  -5        280.50        250.38       130.20 o                         
  11   7  -5       1487.55        952.08       205.61 o                         
  12   7  -5        663.29        681.60       331.57 o                         
  13   7  -5       3454.30       4457.36       363.04 o                         
  14   7  -5         10.86         41.03       109.57 o                         
  15   7  -5        538.38        540.80       209.28 o                         
  16   7  -5        127.76         41.75       111.49 o                         
   1   8  -5        914.65        768.75       138.46 o                         
   2   8  -5       6231.17       6236.72       565.83 o                         
   3   8  -5         56.69         48.39        71.33 o                         
   4   8  -5       2788.95       2983.77       383.51 o                         
   5   8  -5       4215.11       4379.48       479.02 o                         
   6   8  -5        268.92        271.65       103.90 o                         
   7   8  -5        633.69        428.95       121.42 o                         
   8   8  -5       3561.27       3240.56       294.08 o                         
   9   8  -5        457.45        536.61       188.46 o                         
  10   8  -5         31.50         38.84       112.04 o                         
  12   8  -5       1052.24       1067.50       261.68 o                         
  13   8  -5         59.55        -83.29       120.17 o                         
  14   8  -5        680.32        846.36       247.14 o                         
  15   8  -5       1205.55       1580.93       320.66 o                         
   0   9  -5       3541.88       4718.90       500.83 o                         
   1   9  -5        456.00        453.73       171.41 o                         
   2   9  -5        821.32        849.04       211.25 o                         
   3   9  -5       2214.63       1915.29       317.38 o                         
   4   9  -5       2036.98       2111.55       337.09 o                         
   5   9  -5         62.00       -136.93       136.93 o                         
   6   9  -5       3835.26       4457.69       507.26 o                         
   7   9  -5        777.50        865.42       234.27 o                         
   8   9  -5        118.32        119.80       130.71 o                         
   9   9  -5        161.09        120.63       138.73 o                         
  10   9  -5       1801.12       1514.31       300.59 o                         
  11   9  -5        218.59        210.39       159.19 o                         
  13   9  -5        342.97        561.03       211.94 o                         
   2   0  -4      27460.53      28449.04      1717.55 o                         
   4   0  -4       6169.24       5932.96       295.90 o                         
   6   0  -4      34171.84      33423.59      1632.34 o                         
   8   0  -4       4078.44       4105.10       394.89 o                         
  10   0  -4      29552.27      25947.88      1502.41 o                         
  12   0  -4       2131.40       2112.62       215.49 o                         
  14   0  -4       3442.33       3446.10       289.84 o                         
  16   0  -4       9016.49      10149.28       576.45 o                         
  18   0  -4         96.80        170.04        93.52 o                         
  20   0  -4       5185.50       5678.69       532.24 o                         
   1   1  -4      92748.80     101265.45      2384.52 o                         
   2   1  -4      12941.91      12472.59       506.77 o                         
   3   1  -4       5805.68       5503.36       225.22 o                         
   4   1  -4       4757.66       5003.08       184.99 o                         
   5   1  -4      22543.44      22429.41       818.51 o                         
   6   1  -4       5168.61       5286.62       242.66 o                         
   7   1  -4      10731.21       9836.76       456.38 o                         
   8   1  -4        971.09        884.70        86.45 o                         
   9   1  -4      18293.64      19056.62       575.78 o                         
  10   1  -4       1080.28       1300.14       125.55 o                         
  11   1  -4      17954.20      17298.63       740.33 o                         
  12   1  -4       1141.05       1015.73       107.14 o                         
  13   1  -4         17.85         14.19        49.34 o                         
  14   1  -4       3616.99       3469.04       207.38 o                         
  15   1  -4       5400.61       5249.64       534.77 o                         
  16   1  -4        555.01        534.06       186.34 o                         
  17   1  -4       2790.33       3106.16       205.36 o                         
  18   1  -4        905.68        856.91       113.93 o                         
  19   1  -4       2023.34       1989.08       197.32 o                         
  20   1  -4        318.12        421.68       106.04 o                         
  21   1  -4       2068.83       2448.32       389.36 o                         
   0   2  -4      87552.27      94553.16      3088.41 o                         
   1   2  -4      14243.18      15588.55       488.43 o                         
   2   2  -4       1932.56       1804.97        91.02 o                         
   3   2  -4      48935.02      47748.07      1415.87 o                         
   4   2  -4      17837.50      18149.38       588.78 o                         
   5   2  -4       2228.25       2150.93       116.30 o                         
   6   2  -4       6818.18       6963.48       293.06 o                         
   7   2  -4      16850.19      15696.86       477.55 o                         
   8   2  -4       3118.70       2778.30       178.13 o                         
   9   2  -4       7018.58       7426.69       397.37 o                         
  10   2  -4      14551.94      14886.41       488.61 o                         
  11   2  -4        263.57        124.08        57.22 o                         
  12   2  -4        648.74        561.39       101.55 o                         
  13   2  -4      12365.46      12057.62       442.64 o                         
  14   2  -4       1562.46       1558.82       138.42 o                         
  15   2  -4        102.30        -31.89        62.02 o                         
  16   2  -4       1715.52       1586.45       210.35 o                         
  17   2  -4       2495.40       2601.55       380.59 o                         
  18   2  -4        114.16         88.38        70.93 o                         
  19   2  -4       1788.40       1674.51       178.18 o                         
  20   2  -4        680.86        652.02       153.63 o                         
   1   3  -4       1607.82       1606.12        96.64 o                         
   2   3  -4      64639.20      66377.66      2254.53 o                         
   3   3  -4        724.43        774.61        59.02 o                         
   4   3  -4      31149.19      30496.58       780.51 o                         
   5   3  -4       3234.76       3290.71       151.13 o                         
   6   3  -4      17309.56      17687.86       517.32 o                         
   7   3  -4        834.69       1020.21       118.12 o                         
   8   3  -4      30236.17      31421.36      1002.62 o                         
   9   3  -4       1216.80       1185.30       121.74 o                         
  10   3  -4        343.41        434.25        83.26 o                         
  11   3  -4       1479.15       1360.30       122.08 o                         
  12   3  -4      13157.95      12805.15       643.39 o                         
  13   3  -4        369.25        272.05        70.31 o                         
  14   3  -4       5189.82       5614.49       395.91 o                         
  15   3  -4        256.31        254.89        83.97 o                         
  16   3  -4       2367.62       2668.91       191.52 o                         
  17   3  -4         51.14         58.07        82.52 o                         
  18   3  -4       2870.83       2480.02       218.09 o                         
  19   3  -4         52.83          0.36       105.11 o                         
  20   3  -4        338.34        243.77       114.93 o                         
   0   4  -4      11153.64      10907.31       713.26 o                         
   1   4  -4       8837.16       8729.05       319.66 o                         
   2   4  -4        472.16        360.61       216.55 o                         
   3   4  -4      49961.65      49837.04      1443.94 o                         
   4   4  -4       8660.94       8411.75       271.34 o                         
   5   4  -4        128.96        163.53       139.07 o                         
   6   4  -4       3040.24       3072.89       154.73 o                         
   7   4  -4      34198.15      33150.04      1128.73 o                         
   8   4  -4        107.30         84.33        67.57 o                         
   9   4  -4       5651.27       5898.53       256.83 o                         
  10   4  -4       3837.08       3612.63       198.88 o                         
  11   4  -4       2518.48       2689.80       172.50 o                         
  12   4  -4        591.15        598.15        87.88 o                         
  13   4  -4      11924.59      11931.68       445.34 o                         
  14   4  -4        618.00        655.67       115.02 o                         
  15   4  -4        311.33        408.57       101.62 o                         
  16   4  -4        752.53        731.07       127.75 o                         
  17   4  -4       4084.13       4647.14       304.95 o                         
  18   4  -4         14.55        -33.38        76.08 o                         
  19   4  -4       1398.60       1610.65       179.85 o                         
  20   4  -4        213.01         87.27       134.60 o                         
   1   5  -4      28361.32      29166.16       888.49 o                         
   2   5  -4       6505.23       6397.41       275.28 o                         
   3   5  -4       4946.56       4867.35       237.75 o                         
   4   5  -4       6893.59       7718.57       371.28 o                         
   5   5  -4      19073.59      19867.13      1181.39 o                         
   6   5  -4       2967.88       2841.14       149.92 o                         
   7   5  -4       2534.67       2322.31       140.67 o                         
   8   5  -4       7576.10       7685.47       301.00 o                         
   9   5  -4       9023.58       9265.66       391.67 o                         
  10   5  -4       1517.26       1762.30       194.76 o                         
  11   5  -4       4413.05       4232.41       268.13 o                         
  12   5  -4       4232.24       4668.98       290.69 o                         
  13   5  -4        304.78        424.43       102.78 o                         
  14   5  -4       1782.51       1955.80       188.75 o                         
  15   5  -4       1783.85       1781.29       227.99 o                         
  16   5  -4        527.83        606.16       170.37 o                         
  17   5  -4        600.79        528.99       147.18 o                         
  18   5  -4       1068.18       1039.65       152.13 o                         
  19   5  -4        609.58        673.45       158.30 o                         
   0   6  -4      31253.57      32584.27      1182.37 o                         
   1   6  -4        691.93        713.59        57.51 o                         
   2   6  -4       1319.00       1329.69        84.04 o                         
   3   6  -4         65.50         25.69        41.58 o                         
   4   6  -4       9431.26       9698.30       488.13 o                         
   5   6  -4        232.14        240.98        64.67 o                         
   6   6  -4      12721.29      12668.95       504.02 o                         
   7   6  -4        704.60        789.66       186.39 o                         
   8   6  -4        375.76        515.74       239.45 o                         
   9   6  -4       1390.92       1370.76       148.07 o                         
  10   6  -4      11086.84      10498.29      1097.43 o                         
  11   6  -4        341.85        401.27       100.61 o                         
  12   6  -4        880.24        893.67       133.27 o                         
  13   6  -4        636.69        876.71       166.08 o                         
  14   6  -4       1409.87       1562.59       369.33 o                         
  15   6  -4        151.89        219.78        92.91 o                         
  16   6  -4       3489.28       3423.11       427.80 o                         
  17   6  -4        331.00        508.97       139.05 o                         
  18   6  -4          1.64        223.51       161.94 o                         
   1   7  -4       6585.29       6950.82       678.02 o                         
   2   7  -4        231.15        378.94        97.72 o                         
   3   7  -4        487.86        535.82       205.47 o                         
   4   7  -4       2430.63       2452.26       228.36 o                         
   5   7  -4       8286.41       9160.96       505.02 o                         
   6   7  -4        833.46        904.68       204.17 o                         
   7   7  -4       4718.89       5173.83       927.00 o                         
   8   7  -4        419.20        485.17       117.69 o                         
   9   7  -4       3906.42       4029.15       703.12 o                         
  10   7  -4        171.97        -35.80        95.60 o                         
  11   7  -4       7471.36       7898.78       496.19 o                         
  12   7  -4        528.57        602.44       143.19 o                         
  13   7  -4         13.62        161.49       139.37 o                         
  14   7  -4        147.90         41.14       126.88 o                         
  16   7  -4         27.57        125.84       137.30 o                         
   0   8  -4       6002.20       7007.10       600.99 o                         
   1   8  -4       1281.39       1321.20       172.55 o                         
   2   8  -4       1469.76       1506.21       231.70 o                         
   3   8  -4       3193.49       3767.31       297.13 o                         
   4   8  -4       1397.77       1229.90       239.81 o                         
   5   8  -4         83.77         82.40        78.68 o                         
   6   8  -4       5033.76       5162.40       368.82 o                         
   7   8  -4       1366.89       1426.00       280.88 o                         
   8   8  -4        123.15        148.98       134.84 o                         
   9   8  -4        866.60       1093.20       251.55 o                         
  10   8  -4       5104.03       5686.55       584.21 o                         
  11   8  -4        110.79         80.68       131.98 o                         
  12   8  -4        848.41        780.50       231.10 o                         
  13   8  -4       2736.27       1930.61       344.50 o                         
  15   8  -4         84.22        -85.48       131.84 o                         
   3   9  -4        576.50        462.06       182.95 o                         
   4   9  -4       3778.90       3001.51       396.26 o                         
   5   9  -4       1928.69       1500.94       282.80 o                         
   6   9  -4       1670.88       1947.25       326.53 o                         
   7   9  -4         15.11        -38.92       120.02 o                         
   8   9  -4       3063.51       3034.01       417.25 o                         
   9   9  -4        710.48       1161.72       263.72 o                         
  11   9  -4        432.53        549.51       202.41 o                         
  12   9  -4       1425.74       1072.32       264.89 o                         
   2   0  -3      37677.15      36046.92      1745.98 o                         
   4   0  -3      16249.69      16033.60       624.30 o                         
   6   0  -3       5331.49       4957.25       280.63 o                         
   8   0  -3      56386.19      53680.68      1926.60 o                         
  10   0  -3       1854.46       1939.63       191.51 o                         
  12   0  -3      14217.52      13227.06       707.80 o                         
  14   0  -3       7892.31       7492.63       458.05 o                         
  16   0  -3        406.76        436.85       123.22 o                         
  18   0  -3       7123.92       7185.53       667.86 o                         
  20   0  -3        264.25        340.89       120.24 o                         
   0   1  -3      13328.75      12199.16       607.17 o                         
   1   1  -3      44550.09      45980.32      1087.80 o                         
   2   1  -3       4876.23       4513.77       149.28 o                         
   3   1  -3      40031.99      41109.50      1000.16 o                         
   4   1  -3      10713.04      10292.03       309.00 o                         
   5   1  -3        555.77        615.34        72.71 o                         
   6   1  -3        991.10        713.39        97.63 o                         
   7   1  -3      26426.65      25536.78       702.45 o                         
   8   1  -3        455.19        397.32        62.78 o                         
   9   1  -3      16444.98      15978.10       501.08 o                         
  10   1  -3       4519.64       4384.15       214.05 o                         
  11   1  -3       7136.52       7177.40       314.90 o                         
  12   1  -3       3265.65       3005.77       183.29 o                         
  13   1  -3       8220.71       8206.31       338.34 o                         
  14   1  -3       2132.38       1898.73       151.70 o                         
  15   1  -3        917.25        699.63       123.16 o                         
  16   1  -3        868.03        864.22       126.70 o                         
  17   1  -3       3335.39       3790.93       265.46 o                         
  18   1  -3         38.49         81.03        72.98 o                         
  19   1  -3       2088.24       2276.28       180.48 o                         
  20   1  -3        472.94        475.14       135.69 o                         
  21   1  -3        530.11        527.19       194.19 o                         
   1   2  -3      13972.62      13815.63       431.78 o                         
   2   2  -3      45209.60      45860.77      1292.69 o                         
   3   2  -3       4429.43       4583.74       187.18 o                         
   4   2  -3      14063.81      14875.62       610.93 o                         
   5   2  -3      51328.70      50634.54      1447.60 o                         
   6   2  -3       9901.77       9383.02       435.40 o                         
   7   2  -3       3395.55       3730.35       175.94 o                         
   8   2  -3      23304.97      21418.23       773.22 o                         
   9   2  -3       6682.06       6341.09       302.37 o                         
  10   2  -3       1134.11       1202.89       108.61 o                         
  11   2  -3      11191.68      10444.94       448.95 o                         
  12   2  -3       6393.66       6195.87       281.19 o                         
  13   2  -3        748.43        776.29       100.42 o                         
  14   2  -3       1575.52       1504.12       138.61 o                         
  15   2  -3       9622.90       9721.47       782.39 o                         
  16   2  -3        523.08        551.16        95.76 o                         
  17   2  -3        837.71        818.91       173.30 o                         
  18   2  -3       2168.31       2098.20       174.34 o                         
  19   2  -3        306.14        280.25       145.55 o                         
  20   2  -3         81.46        115.96        71.10 o                         
   0   3  -3      29200.64      28589.75      1489.12 o                         
   1   3  -3       5429.61       5820.04       223.71 o                         
   2   3  -3      11591.44      11634.45       393.55 o                         
   3   3  -3       4327.49       4498.25       161.85 o                         
   4   3  -3      58955.19      60980.79      1491.21 o                         
   5   3  -3       1290.79       1275.24        87.88 o                         
   6   3  -3      33026.69      33222.82      1009.54 o                         
   7   3  -3        445.33        422.15        61.68 o                         
   8   3  -3       9012.22       9230.08       462.58 o                         
   9   3  -3         93.68        127.77        59.73 o                         
  10   3  -3      21953.53      20985.95       636.69 o                         
  11   3  -3        660.46        726.48       105.11 o                         
  12   3  -3       6385.43       6305.37       329.03 o                         
  13   3  -3        250.75        211.82        66.33 o                         
  14   3  -3       5552.93       5187.35       308.45 o                         
  15   3  -3         34.77        -71.16        71.16 o                         
  16   3  -3       6576.95       6538.12       311.76 o                         
  17   3  -3        206.55        304.57        79.41 o                         
  18   3  -3         63.51        107.26        66.19 o                         
  19   3  -3         91.53         -0.45       104.12 o                         
  20   3  -3       1655.45       1475.74       214.86 o                         
   1   4  -3      19965.49      20584.92       606.76 o                         
   2   4  -3       8406.21       8380.22       286.02 o                         
   3   4  -3       3132.27       2878.74       200.22 o                         
   4   4  -3        556.65        612.87        57.88 o                         
   5   4  -3      60729.19      65623.10      1613.94 o                         
   6   4  -3        707.94        623.36        97.82 o                         
   7   4  -3       4439.38       4411.02       226.71 o                         
   8   4  -3       6931.09       6917.57       352.64 o                         
   9   4  -3      13127.80      14253.21       544.09 o                         
  10   4  -3        678.04        725.33        87.94 o                         
  11   4  -3      12139.13      11714.19       589.21 o                         
  12   4  -3       1892.54       1590.14       155.67 o                         
  13   4  -3       1100.93       1092.95       117.82 o                         
  14   4  -3        875.90        554.83       152.92 o                         
  15   4  -3       8526.47       9345.58       453.56 o                         
  16   4  -3          3.06         20.08       140.47 o                         
  17   4  -3        713.14        818.36       184.62 o                         
  18   4  -3        708.21        667.94       206.28 o                         
  19   4  -3        613.81        442.32       128.73 o                         
  20   4  -3         40.39         43.71       116.74 o                         
   0   5  -3      23874.63      23719.33       887.90 o                         
   1   5  -3      16877.50      17258.92       751.62 o                         
   2   5  -3        670.07        630.54        55.10 o                         
   3   5  -3      13278.43      13756.17       407.60 o                         
   4   5  -3      12657.69      13276.46       545.20 o                         
   5   5  -3        418.57        471.94        58.94 o                         
   6   5  -3       9578.75       9830.43       337.54 o                         
   7   5  -3       9274.18       9844.85       383.42 o                         
   8   5  -3        410.65        293.62        74.80 o                         
   9   5  -3       5737.06       5429.25       283.10 o                         
  10   5  -3       5926.88       6195.88       277.16 o                         
  11   5  -3       3394.04       3447.95       340.64 o                         
  12   5  -3       2157.32       2406.69       204.26 o                         
  13   5  -3       3348.10       3512.69       250.45 o                         
  14   5  -3       2546.06       2575.87       216.02 o                         
  15   5  -3        427.02        397.04        98.49 o                         
  16   5  -3       1819.26       2243.36       254.38 o                         
  17   5  -3       1314.07       1388.13       169.15 o                         
  18   5  -3          9.59         18.26        74.70 o                         
  19   5  -3       1017.97       1426.07       304.95 o                         
   1   6  -3        603.13        456.97        68.19 o                         
   2   6  -3      21409.88      20865.41       691.39 o                         
   3   6  -3        614.83        634.34        83.69 o                         
   4   6  -3       5903.24       6151.81       545.93 o                         
   5   6  -3       1610.63       1427.43       117.39 o                         
   6   6  -3       3406.61       3445.00       269.69 o                         
   7   6  -3        918.21       1145.98       127.99 o                         
   8   6  -3      17861.74      16437.33       624.49 o                         
   9   6  -3        587.30        571.99       102.16 o                         
  10   6  -3        246.49        195.55        96.54 o                         
  11   6  -3        858.85        916.17       130.28 o                         
  12   6  -3       7698.69       7704.88       503.36 o                         
  13   6  -3         59.94         64.21        64.77 o                         
  14   6  -3       2474.74       2925.76       274.53 o                         
  15   6  -3        517.44        502.38       122.66 o                         
  16   6  -3        100.56        100.50        99.29 o                         
  17   6  -3        204.66        361.00       127.25 o                         
  18   6  -3       3053.26       3033.90       305.79 o                         
   0   7  -3        358.77        496.79       147.09 o                         
   1   7  -3       8194.97       8414.80       639.00 o                         
   2   7  -3        952.36        983.71       136.25 o                         
   3   7  -3      11974.96      13459.82       913.88 o                         
   4   7  -3        119.10         88.91        97.01 o                         
   5   7  -3        256.15        186.19       235.36 o                         
   6   7  -3        144.75        239.87        90.77 o                         
   7   7  -3      10208.44      10951.54       798.99 o                         
   8   7  -3        148.08        192.93        93.89 o                         
   9   7  -3       5509.78       5522.40       423.64 o                         
  10   7  -3         35.31        -11.11        75.49 o                         
  11   7  -3       2218.46       2227.61       241.17 o                         
  12   7  -3        370.07        434.88       183.92 o                         
  13   7  -3       4603.82       4905.79       542.35 o                         
  14   7  -3        156.04        123.19       134.41 o                         
  15   7  -3        342.07        166.89       144.03 o                         
  16   7  -3         26.31         42.02       129.57 o                         
  17   7  -3       1983.43       2231.70       366.96 o                         
   1   8  -3       3580.27       3922.79       294.38 o                         
   2   8  -3       7590.01       7261.81       429.33 o                         
   3   8  -3       1078.52       1158.97       160.19 o                         
   4   8  -3       3060.88       3639.67       390.31 o                         
   5   8  -3       5033.35       5869.80       535.71 o                         
   6   8  -3       1232.32       1361.69       259.99 o                         
   7   8  -3        360.73        645.57       197.69 o                         
   8   8  -3       7011.54       8075.05       701.68 o                         
   9   8  -3        771.51        722.08       213.80 o                         
  10   8  -3        107.85        -39.39       113.62 o                         
  11   8  -3       2091.21       1855.52       334.01 o                         
  13   8  -3        143.46        168.88       145.75 o                         
  14   8  -3       1174.91        681.73       229.66 o                         
  15   8  -3       1768.56       2026.22       344.90 o                         
  16   8  -3        189.92        172.98       156.55 o                         
   0   0  -2     157246.03     134092.00      6178.37 o                         
   2   0  -2         93.47         47.12        39.48 o                         
   4   0  -2      34292.61      33581.84      1186.72 o                         
   6   0  -2      36407.41      36484.51      3127.57 o                         
   8   0  -2       1760.88       2152.82       186.42 o                         
  10   0  -2      45216.28      45400.70      2382.24 o                         
  12   0  -2       2030.85       1913.35       305.61 o                         
  14   0  -2       2867.12       2929.56       380.38 o                         
  16   0  -2       8334.09       7788.27       625.54 o                         
  18   0  -2        258.44        577.04       198.45 o                         
  20   0  -2       4035.85       4823.80       573.73 o                         
   1   1  -2      28951.76      28118.99      1037.40 o                         
   2   1  -2      13099.42      12291.44       939.31 o                         
   3   1  -2      19350.53      19002.72       634.07 o                         
   4   1  -2      18169.12      18300.24       489.67 o                         
   5   1  -2      41478.46      41796.27      1044.06 o                         
   6   1  -2       6692.45       6962.04       322.47 o                         
   7   1  -2       7954.82       6944.84       257.18 o                         
   8   1  -2       5066.52       4975.42       250.27 o                         
   9   1  -2      17389.20      17878.53       543.32 o                         
  10   1  -2       1044.30       1260.07       215.22 o                         
  11   1  -2      18191.08      18386.91       638.07 o                         
  12   1  -2       2748.69       2633.97       168.48 o                         
  13   1  -2        297.81        242.89        96.97 o                         
  14   1  -2       3168.70       3262.86       391.28 o                         
  15   1  -2       6617.21       7005.38       316.51 o                         
  16   1  -2        528.31        375.09        96.40 o                         
  17   1  -2       1819.62       1944.06       164.18 o                         
  18   1  -2        873.97       1039.10       121.13 o                         
  19   1  -2       1862.08       1890.85       218.84 o                         
  20   1  -2         46.83        195.26        87.48 o                         
  21   1  -2       1801.75       1534.94       214.58 o                         
   0   2  -2      47874.20      52186.04      2509.82 o                         
   1   2  -2       5270.25       5099.94       187.55 o                         
   2   2  -2      13136.00      12907.67       713.75 o                         
   3   2  -2      50639.77      52578.21      1274.45 o                         
   4   2  -2       9777.89      10028.23       378.20 o                         
   5   2  -2       2197.82       2064.08       160.69 o                         
   6   2  -2      14443.09      14768.30       505.90 o                         
   7   2  -2      18995.86      18817.21       546.49 o                         
   8   2  -2         60.95         43.52        39.27 o                         
   9   2  -2       9457.42       9162.94       335.31 o                         
  10   2  -2      13990.77      14173.63       541.28 o                         
  11   2  -2       2200.05       1918.02       205.71 o                         
  12   2  -2       2451.48       2331.47       184.15 o                         
  13   2  -2      13110.49      13135.97       540.61 o                         
  14   2  -2       1379.33       1264.40       124.03 o                         
  15   2  -2        296.30        230.01        98.67 o                         
  16   2  -2       2580.70       2846.67       253.34 o                         
  17   2  -2       3254.79       3476.72       276.50 o                         
  18   2  -2         12.49        -61.62        61.62 o                         
  19   2  -2       1304.69       1191.06       155.25 o                         
  20   2  -2       1772.05       1708.08       182.98 o                         
  21   2  -2         60.87         40.11       107.11 o                         
   1   3  -2        123.58        116.01        29.77 o                         
   2   3  -2      38870.15      37514.69      1388.86 o                         
   3   3  -2       1325.12       1489.61        82.80 o                         
   4   3  -2      40009.56      39985.86      1168.47 o                         
   5   3  -2       2116.55       2354.78       124.05 o                         
   6   3  -2      16776.78      17295.42       609.65 o                         
   7   3  -2        881.11       1069.70       102.96 o                         
   8   3  -2      21836.34      22493.02       646.83 o                         
   9   3  -2        589.01        562.29        74.42 o                         
  10   3  -2       2977.83       3388.49       186.45 o                         
  11   3  -2       1273.18       1539.11       310.36 o                         
  12   3  -2       9449.56       9836.89       557.44 o                         
  13   3  -2        339.18        416.22       101.15 o                         
  14   3  -2       9688.39       9815.39       391.02 o                         
  15   3  -2         87.42        119.42        62.97 o                         
  16   3  -2       2066.56       2413.00       178.23 o                         
  17   3  -2        259.10        224.68        83.00 o                         
  18   3  -2       3473.80       3922.31       236.82 o                         
  19   3  -2         56.38         69.52        59.87 o                         
  20   3  -2        465.39        327.20       100.76 o                         
   0   4  -2      24461.55      25590.56       930.04 o                         
   1   4  -2       9183.79       8670.71       366.27 o                         
   2   4  -2       1124.22       1199.40        74.17 o                         
   3   4  -2      39558.63      40534.40      1160.29 o                         
   4   4  -2        285.16        253.08        43.01 o                         
   5   4  -2       1583.32       1698.63       105.28 o                         
   6   4  -2       4682.00       4898.57       205.71 o                         
   7   4  -2      24938.25      25856.02       719.96 o                         
   8   4  -2        342.80        369.80        62.19 o                         
   9   4  -2       7615.42       7253.65       338.17 o                         
  10   4  -2       2454.63       2209.08       188.33 o                         
  11   4  -2       1680.91       1610.38       192.06 o                         
  12   4  -2       1265.01       1231.39       121.19 o                         
  13   4  -2      14978.30      15543.54       535.81 o                         
  14   4  -2        353.02        183.13        75.92 o                         
  15   4  -2        676.75        748.48       105.47 o                         
  16   4  -2        619.81        578.01        97.58 o                         
  17   4  -2       3073.69       3268.35       250.65 o                         
  18   4  -2         28.42        115.83        94.11 o                         
  19   4  -2       1447.26       1410.47       169.48 o                         
  20   4  -2        488.37        788.21       241.37 o                         
   1   5  -2      14437.03      14429.57       594.42 o                         
   2   5  -2      18491.30      19546.64       776.96 o                         
   3   5  -2       1145.94        991.07        76.68 o                         
   4   5  -2       5039.08       5139.67       228.37 o                         
   5   5  -2       6928.10       6822.21       255.64 o                         
   6   5  -2       4737.61       4907.68       212.71 o                         
   7   5  -2       6949.56       7158.83       287.45 o                         
   8   5  -2      10421.60      11328.06       539.72 o                         
   9   5  -2       5015.24       4550.73       223.22 o                         
  10   5  -2         92.97         70.95        53.36 o                         
  11   5  -2       5749.03       6563.42      1115.81 o                         
  12   5  -2       3812.82       3973.00       297.02 o                         
  13   5  -2        244.81        108.32        86.84 o                         
  14   5  -2       2297.22       2591.01       219.33 o                         
  15   5  -2       2121.43       1933.51       192.91 o                         
  16   5  -2        532.57        329.31       168.57 o                         
  17   5  -2       1909.90       2240.23       371.23 o                         
  18   5  -2       1226.46       1449.75       304.88 o                         
  19   5  -2       1049.46        814.17       236.49 o                         
   0   6  -2      30463.98      32310.90      1197.52 o                         
   1   6  -2        790.93       1007.14        83.96 o                         
   2   6  -2       3478.59       3617.04       164.21 o                         
   3   6  -2       2409.14       2609.75       137.07 o                         
   4   6  -2      10297.72       9747.10       331.34 o                         
   5   6  -2        240.68        211.07        56.52 o                         
   6   6  -2      11484.34      11449.17       453.50 o                         
   7   6  -2       2330.99       2685.28       193.88 o                         
   8   6  -2         27.72         50.43        56.50 o                         
   9   6  -2        531.63        421.41       234.20 o                         
  10   6  -2      13938.64      15715.14       619.74 o                         
  11   6  -2        373.94        510.48       104.99 o                         
  12   6  -2       1063.31       1033.72       172.07 o                         
  13   6  -2        789.58        808.74       157.17 o                         
  14   6  -2       1594.24       1199.47       157.33 o                         
  15   6  -2         89.00        139.64        97.16 o                         
  16   6  -2       3295.01       3568.68       330.40 o                         
  17   6  -2        222.43         16.91       190.33 o                         
  18   6  -2          5.66       -100.21       100.21 o                         
   1   7  -2      17819.73      18465.46       635.87 o                         
   2   7  -2        145.76        235.83        79.23 o                         
   3   7  -2       3917.86       4060.71       277.83 o                         
   4   7  -2       1147.90       1104.92       119.03 o                         
   5   7  -2      13141.97      13180.43       596.76 o                         
   6   7  -2        719.84        750.09       149.97 o                         
   7   7  -2       2837.85       2958.84       209.93 o                         
   8   7  -2        664.29        711.11       111.15 o                         
   9   7  -2       7555.24       7789.03       388.11 o                         
  10   7  -2        156.26        109.82        88.17 o                         
  11   7  -2       6369.33       6790.94       655.36 o                         
  12   7  -2          9.22        152.78       145.67 o                         
  13   7  -2        227.79         -1.60        81.08 o                         
  14   7  -2        430.08        524.53       138.92 o                         
  15   7  -2       2068.61       1844.42       411.46 o                         
  16   7  -2        155.24        126.24       137.74 o                         
  17   7  -2       1017.00        962.89       257.86 o                         
   1   8  -2        755.31       1076.06       212.80 o                         
   2   8  -2       1067.28        884.14       196.93 o                         
   3   8  -2       6909.85       8194.33       662.84 o                         
   4   8  -2       4893.87       4743.11       480.64 o                         
   5   8  -2        327.42        627.93       185.92 o                         
   6   8  -2       4392.04       4825.86       502.98 o                         
   7   8  -2       4062.54       3435.81       416.53 o                         
   8   8  -2        374.44        219.76       144.31 o                         
   9   8  -2        666.08        611.08       205.86 o                         
  10   8  -2       4618.64       4841.44       533.23 o                         
  11   8  -2        169.02        243.70       160.03 o                         
  12   8  -2        898.53        916.41       248.08 o                         
  13   8  -2       1819.71       2154.64       361.31 o                         
  14   8  -2        926.38       1073.97       269.40 o                         
  15   8  -2         51.03        -43.30       115.64 o                         
  16   8  -2        991.92        998.26       263.12 o                         
   2   0  -1     123500.57     120201.71      3929.45 o                         
   4   0  -1      48600.04      46881.58      1721.69 o                         
   6   0  -1       8763.83       9623.00       733.26 o                         
   8   0  -1      63856.71      62934.77      2219.87 o                         
  10   0  -1        620.45        572.30       104.82 o                         
  12   0  -1      24612.42      22815.80      1266.33 o                         
  14   0  -1       6026.01       6033.88       401.84 o                         
  16   0  -1       1443.45       2065.64       327.86 o                         
  18   0  -1       4690.34       5076.21       547.49 o                         
  20   0  -1         73.28         51.58       118.84 o                         
   0   1  -1      20885.12      20905.59      1018.05 o                         
   1   1  -1      49361.64      53036.94      1592.88 o                         
   2   1  -1       7793.83       7968.39       221.17 o                         
   3   1  -1      33546.28      32956.56      1138.34 o                         
   4   1  -1      42806.79      42344.60      1038.45 o                         
   5   1  -1       2034.34       1997.42       215.80 o                         
   6   1  -1      35226.88      38783.00       988.47 o                         
   7   1  -1      49500.27      49436.32      1549.94 o                         
   8   1  -1       6258.95       6810.80       349.74 o                         
   9   1  -1      24243.04      23949.55       685.76 o                         
  10   1  -1       4061.99       3396.84       480.95 o                         
  11   1  -1       9545.98       9978.53       415.87 o                         
  12   1  -1       1559.34       1700.67       134.64 o                         
  13   1  -1      10777.93      10157.41       674.17 o                         
  14   1  -1       1744.70       1671.24       142.52 o                         
  15   1  -1       2206.38       2257.19       167.73 o                         
  16   1  -1       1505.06       1593.36       168.29 o                         
  17   1  -1       5479.04       5196.25       366.78 o                         
  18   1  -1         36.28        -69.77        69.77 o                         
  19   1  -1       3208.66       3618.49       226.16 o                         
  20   1  -1        256.27        210.31       102.83 o                         
  21   1  -1        268.96        198.51        97.57 o                         
   1   2  -1      32388.32      33360.96       912.39 o                         
   2   2  -1      14481.84      15774.16      1497.99 o                         
   3   2  -1       2514.77       2587.94       181.12 o                         
   4   2  -1      16563.77      16913.36       581.15 o                         
   5   2  -1      50054.77      47333.46      1389.80 o                         
   6   2  -1       1669.43       1516.90       113.67 o                         
   7   2  -1       1151.97       1136.83        91.90 o                         
   8   2  -1       5493.53       4961.65       216.44 o                         
   9   2  -1      15109.19      14425.29       463.01 o                         
  10   2  -1        186.10        191.24        64.61 o                         
  11   2  -1      22209.12      21839.04       763.82 o                         
  12   2  -1       4374.98       4505.19       228.11 o                         
  13   2  -1        844.72        646.55       106.82 o                         
  14   2  -1       2567.01       2669.20       216.70 o                         
  15   2  -1       8228.07       8139.90       348.29 o                         
  16   2  -1         30.04        -74.10        74.10 o                         
  17   2  -1       1320.05       1198.54       142.47 o                         
  18   2  -1       2836.21       2664.48       221.41 o                         
  19   2  -1        480.34        692.90       122.02 o                         
  20   2  -1        116.47        172.98        82.78 o                         
  21   2  -1       1576.43       1648.74       224.04 o                         
   0   3  -1      44546.00      46748.45      1588.96 o                         
   1   3  -1       4135.36       4207.64       144.95 o                         
   2   3  -1       6257.37       6406.34       202.51 o                         
   3   3  -1       1061.43       1094.55        87.21 o                         
   4   3  -1      33455.79      32964.85       967.13 o                         
   5   3  -1       2980.65       3213.65       166.26 o                         
   6   3  -1      41711.26      41722.30      1229.02 o                         
   7   3  -1        907.83        973.58        86.65 o                         
   8   3  -1       1142.75       1287.89       103.97 o                         
   9   3  -1        862.74        848.68       102.25 o                         
  10   3  -1      13262.34      13666.47       531.05 o                         
  11   3  -1        147.49        156.31        56.74 o                         
  12   3  -1       9901.72       9964.17       439.87 o                         
  13   3  -1        206.84         75.02        62.24 o                         
  14   3  -1      10881.27      11230.40       426.74 o                         
  15   3  -1         12.94        124.98        63.58 o                         
  16   3  -1       5140.99       5387.33       277.89 o                         
  17   3  -1         43.82        -50.69        69.29 o                         
  18   3  -1         30.08        -11.09        57.74 o                         
  19   3  -1        173.23        110.73        68.45 o                         
  20   3  -1       2125.60       2093.75       202.91 o                         
  21   3  -1         16.79         86.30       133.10 o                         
   1   4  -1      23454.96      23141.87       702.50 o                         
   2   4  -1       2254.61       2141.36       180.56 o                         
   3   4  -1       3024.56       2938.11       131.77 o                         
   4   4  -1       2055.03       2422.13       139.34 o                         
   5   4  -1      26970.53      24927.08       938.12 o                         
   6   4  -1       1106.21       1115.45       124.73 o                         
   7   4  -1       2057.89       2272.24       248.62 o                         
   8   4  -1       7150.31       6998.28       318.28 o                         
   9   4  -1       6105.40       6225.14       265.29 o                         
  10   4  -1        381.83        407.47        86.38 o                         
  11   4  -1      14206.30      14311.67       487.85 o                         
  12   4  -1        723.60        638.03        92.48 o                         
  13   4  -1        362.69        377.18        92.01 o                         
  14   4  -1        836.01        879.07       128.94 o                         
  15   4  -1      13590.06      15101.64       640.85 o                         
  16   4  -1         86.77        110.29        69.07 o                         
  17   4  -1       1354.96       1635.98       153.87 o                         
  18   4  -1        940.23        766.58       131.28 o                         
  19   4  -1        503.40        323.05        97.28 o                         
   0   5  -1      11382.43      11234.27       480.05 o                         
   1   5  -1       2575.70       2397.42       119.93 o                         
   2   5  -1       3326.20       3417.37       170.74 o                         
   3   5  -1      10062.96       9867.60       317.30 o                         
   4   5  -1      10927.71      10922.82       503.64 o                         
   5   5  -1        506.02        281.07        85.15 o                         
   6   5  -1      14369.38      13741.25       529.84 o                         
   7   5  -1      11755.76      13048.14       586.27 o                         
   8   5  -1        280.23        152.79        50.90 o                         
   9   5  -1       9553.45       9390.39       355.47 o                         
  10   5  -1       5468.40       5785.09       265.27 o                         
  11   5  -1       2099.34       1921.92       184.64 o                         
  12   5  -1        491.78        550.88        88.70 o                         
  13   5  -1       3738.20       3545.71       215.33 o                         
  14   5  -1       2105.83       2310.80       206.24 o                         
  15   5  -1       1512.69       1371.31       215.29 o                         
  16   5  -1       2146.17       1833.79       251.80 o                         
  17   5  -1       1628.28       1190.96       311.18 o                         
  18   5  -1        165.23         78.90        91.56 o                         
  19   5  -1       1907.87       2041.93       248.85 o                         
   1   6  -1       4328.68       4304.36       182.47 o                         
   2   6  -1      30442.67      32551.15       855.09 o                         
   3   6  -1        772.05        793.91        76.01 o                         
   4   6  -1       5977.15       5920.67       237.04 o                         
   5   6  -1       3617.89       3321.56       168.75 o                         
   6   6  -1       1745.04       1925.51       185.78 o                         
   7   6  -1       1058.69       1071.95       165.06 o                         
   8   6  -1      18213.42      17935.42       564.28 o                         
   9   6  -1       2384.28       2430.74       262.41 o                         
  10   6  -1          2.35         39.26        64.92 o                         
  11   6  -1        210.23        236.82        94.39 o                         
  12   6  -1       6329.48       6982.73       538.49 o                         
  13   6  -1        782.66        965.78       301.73 o                         
  14   6  -1       2146.50       2250.14       256.29 o                         
  15   6  -1        266.16        424.84       130.28 o                         
  16   6  -1        116.17        123.56       108.31 o                         
  17   6  -1        113.17       -122.11       140.42 o                         
  18   6  -1       3740.58       3337.32       322.19 o                         
   0   7  -1        713.35        709.93       104.96 o                         
   1   7  -1      11328.67      11368.11       432.08 o                         
   2   7  -1         38.29         60.60        36.95 o                         
   3   7  -1      17948.91      18967.36       660.08 o                         
   4   7  -1        160.67        104.95        67.51 o                         
   5   7  -1        427.84        420.95        83.60 o                         
   6   7  -1        808.80        623.44       117.69 o                         
   7   7  -1      11883.40      11375.77       645.42 o                         
   8   7  -1         22.25         74.53        56.41 o                         
   9   7  -1       7485.65       7683.42       481.80 o                         
  10   7  -1        717.11        645.84       146.38 o                         
  11   7  -1       2734.52       3058.69       294.00 o                         
  12   7  -1        635.11        633.59       213.44 o                         
  13   7  -1       4570.63       4313.07       362.24 o                         
  14   7  -1        165.40        303.27       170.85 o                         
  15   7  -1         84.43         85.83        93.58 o                         
  16   7  -1        141.88        265.96       167.83 o                         
  17   7  -1       1290.68       1663.33       231.45 o                         
   1   8  -1       4279.62       5129.19       472.76 o                         
   3   8  -1        395.46        237.96       134.13 o                         
   4   8  -1       3630.75       3155.94       377.37 o                         
   5   8  -1       9783.80       9482.29       745.02 o                         
   6   8  -1       1336.12       1229.33       244.02 o                         
   8   8  -1       3606.37       3784.53       450.56 o                         
   9   8  -1       2190.10       2704.12       384.60 o                         
  10   8  -1          4.24       -143.35       143.35 o                         
  11   8  -1       1427.88       1756.76       321.87 o                         
  12   8  -1       2725.71       2376.18       371.08 o                         
  14   8  -1        777.80        603.78       212.05 o                         
  16   8  -1        513.80        735.38       238.15 o                         
   2   0   0        875.50       1185.85       167.06 o                         
   4   0   0      64802.42      58668.71      1994.53 o                         
   6   0   0      29666.28      30247.58      1118.61 o                         
   8   0   0       2765.66       2778.58       213.00 o                         
  10   0   0      50728.93      52689.94      1927.61 o                         
  12   0   0       1114.19       1245.96       222.82 o                         
  14   0   0       4942.23       5324.54       373.79 o                         
  16   0   0       5557.70       6113.17       419.53 o                         
  20   0   0       4155.17       4041.61       343.38 o                         
   1   1   0      36277.14      39373.30      1084.97 o                         
   2   1   0      15926.35      16963.83       622.34 o                         
   3   1   0       3018.29       2817.12       148.55 o                         
   4   1   0      53229.88      55607.25      1353.97 o                         
   5   1   0      60546.29      59409.79      1785.46 o                         
   6   1   0       7964.00       8361.37       280.51 o                         
   7   1   0       3808.00       3852.85       535.50 o                         
   8   1   0      17859.15      17775.77       527.62 o                         
   9   1   0      20878.24      19748.62       586.77 o                         
  10   1   0         39.62         71.03        62.41 o                         
  11   1   0      15086.86      13743.83       463.06 o                         
  12   1   0       4055.12       4079.68       281.90 o                         
  13   1   0       1969.00       1580.59       270.55 o                         
  14   1   0        917.48        897.21       109.69 o                         
  15   1   0       8439.79       8275.38       350.98 o                         
  16   1   0        972.03        845.17       156.19 o                         
  17   1   0       1512.08       1546.23       145.73 o                         
  18   1   0       1309.28       1052.73       181.25 o                         
  19   1   0       1698.67       1787.32       161.72 o                         
  20   1   0         44.71         21.77        64.58 o                         
  21   1   0       1663.94       1755.35       224.63 o                         
   0   2   0      12210.54      12680.18       460.17 o                         
   1   2   0      17252.42      17116.86       430.40 o                         
   2   2   0      52464.48      54245.34      1812.50 o                         
   3   2   0      89416.39      82147.84      4665.65 o                         
   4   2   0       1030.84       1389.76       106.03 o                         
   5   2   0        329.60        395.46        51.69 o                         
   6   2   0       8729.77       8249.04       549.82 o                         
   7   2   0      45365.36      41773.81      2312.09 o                         
   8   2   0        469.11        452.85        71.05 o                         
   9   2   0       3854.61       3776.95       328.41 o                         
  10   2   0       9764.89      10007.04       423.31 o                         
  11   2   0       6471.95       6437.97       277.54 o                         
  12   2   0       1600.23       1473.39       125.06 o                         
  13   2   0      14870.69      14909.56       509.14 o                         
  14   2   0        535.98        687.68        97.97 o                         
  15   2   0        244.34        315.61        80.80 o                         
  16   2   0       4165.16       4558.98       357.88 o                         
  17   2   0       3470.86       3208.11       223.13 o                         
  18   2   0          4.01        -78.10        85.16 o                         
  19   2   0       1569.06       1651.36       152.51 o                         
  20   2   0       2274.75       2298.67       250.22 o                         
  21   2   0         45.29         18.49        86.46 o                         
   1   3   0        548.96        617.08       105.87 o                         
   2   3   0      50357.51      51912.27      2514.84 o                         
   3   3   0       2476.21       2473.85       115.34 o                         
   4   3   0      52016.26      56004.93      1507.03 o                         
   5   3   0        695.63        749.10        77.04 o                         
   6   3   0      20095.88      20896.19       585.86 o                         
   7   3   0        256.00        258.15        78.34 o                         
   8   3   0      15960.05      15768.94       488.08 o                         
   9   3   0         14.08         48.05        84.22 o                         
  10   3   0       4467.56       4403.98       218.09 o                         
  11   3   0        511.49        547.14        80.92 o                         
  12   3   0       6719.74       6820.77       802.62 o                         
  13   3   0        188.76        144.25        60.14 o                         
  14   3   0       7902.96       8180.45       398.45 o                         
  15   3   0         45.90         84.71        60.16 o                         
  16   3   0       3169.73       3063.56       290.11 o                         
  17   3   0        126.67        188.62       188.67 o                         
  18   3   0       4733.36       5280.35       398.82 o                         
  19   3   0        135.47        139.77        64.52 o                         
  20   3   0        761.12        724.91       112.45 o                         
  21   3   0        125.18        123.52        93.76 o                         
   0   4   0       9549.56      10667.50       441.71 o                         
   1   4   0       7771.70       7942.59       248.48 o                         
   2   4   0        159.60        147.26        34.90 o                         
   3   4   0      35157.77      35845.53       906.09 o                         
   4   4   0       1002.21       1009.25        77.07 o                         
   5   4   0          7.94          4.80        30.95 o                         
   6   4   0       5028.44       5846.52       332.60 o                         
   7   4   0      15214.38      14346.30       450.74 o                         
   8   4   0         13.70          9.12        38.29 o                         
   9   4   0       8051.89       8066.41       322.54 o                         
  10   4   0       1358.06       1284.30       131.69 o                         
  11   4   0       1719.96       1897.48       142.97 o                         
  12   4   0        510.97        557.42        88.39 o                         
  13   4   0      17110.19      16952.15       569.35 o                         
  14   4   0         34.69         44.55        52.44 o                         
  15   4   0        478.51        384.73        86.59 o                         
  16   4   0       1261.89       1459.13       167.52 o                         
  17   4   0       2437.63       2499.61       217.76 o                         
  18   4   0         28.51        -40.53        85.33 o                         
  19   4   0       1427.86       1457.45       208.47 o                         
   1   5   0       3477.19       3297.25       144.67 o                         
   2   5   0      20482.32      20530.64       563.31 o                         
   3   5   0       3203.22       3395.99       209.69 o                         
   4   5   0       6092.88       5884.63       264.42 o                         
   5   5   0       7330.63       7227.15       266.55 o                         
   6   5   0       4246.28       3638.55       178.07 o                         
   7   5   0       8405.22       8813.92       322.28 o                         
   8   5   0      17753.90      17506.67       545.55 o                         
   9   5   0       5122.25       4810.89       231.59 o                         
  10   5   0        174.36         97.98        82.60 o                         
  11   5   0       7905.87       8405.35       343.61 o                         
  12   5   0       2632.39       3041.76       194.20 o                         
  13   5   0        124.44        164.82        92.79 o                         
  14   5   0       1927.07       2330.54       182.04 o                         
  15   5   0       2531.31       1991.62       239.37 o                         
  16   5   0       1215.67       1196.09       228.59 o                         
  17   5   0       3035.88       2712.78       284.43 o                         
  18   5   0       2074.80       1519.87       219.36 o                         
  19   5   0       1208.12       1231.65       197.42 o                         
   0   6   0      47295.62      46338.67      1650.49 o                         
   1   6   0        923.52        727.04       242.75 o                         
   2   6   0       2825.55       2967.94       208.95 o                         
   3   6   0       3332.59       3204.60       158.18 o                         
   4   6   0      11589.48      11936.55       565.77 o                         
   5   6   0         27.30         13.69        34.33 o                         
   6   6   0      13821.21      13733.75       444.27 o                         
   7   6   0       4238.84       4292.78       209.04 o                         
   8   6   0         16.40         51.60        42.39 o                         
   9   6   0         37.62         21.37        55.79 o                         
  10   6   0      17451.06      16729.41      1018.08 o                         
  11   6   0        405.48        428.00       111.30 o                         
  12   6   0       1463.73       1540.89       242.15 o                         
  13   6   0        932.84        736.52       268.03 o                         
  14   6   0       2886.98       2785.67       283.49 o                         
  16   6   0       3000.68       3158.99       308.26 o                         
  18   6   0          0.97         63.33        92.06 o                         
   1   7   0      15152.48      15268.09       467.06 o                         
   2   7   0       1521.95       1557.68       110.88 o                         
   3   7   0       6796.62       7187.48       276.82 o                         
   4   7   0       1354.12       1505.94       122.79 o                         
   5   7   0      14246.57      16284.79       992.60 o                         
   6   7   0        875.75        764.59       104.23 o                         
   7   7   0       2727.60       4455.73      2043.86 o                         
   8   7   0         17.38        -15.48        72.48 o                         
  10   7   0          9.33         38.34        91.01 o                         
  11   7   0       6761.29       6831.17       462.82 o                         
  12   7   0         74.24        -98.40        98.40 o                         
  13   7   0        518.98        523.74       156.56 o                         
  14   7   0       1127.72       1260.85       337.35 o                         
  15   7   0       2367.90       2431.88       273.95 o                         
  16   7   0        107.66         15.05        89.54 o                         
  17   7   0        430.44        740.99       193.26 o                         
   4   8   0       7178.80       7552.13       624.09 o                         
   5   8   0        120.77         30.94        82.63 o                         
   6   8   0       2506.74       2715.56       362.36 o                         
   7   8   0       8542.01       8367.98       705.64 o                         
   8   8   0        630.53        622.65       193.58 o                         
   9   8   0        691.16        689.31       211.08 o                         
  10   8   0       3513.49       3691.84       464.30 o                         
  11   8   0        248.74        285.36       172.60 o                         
  12   8   0        262.42        501.32       189.16 o                         
   2   0   1     113298.14     124155.23      4061.62 o                         
   4   0   1      37364.10      36925.57      1294.15 o                         
   6   0   1      12189.76      11874.05       515.53 o                         
   8   0   1      66649.95      65254.01      4668.55 o                         
  10   0   1       1105.91       1059.21       140.89 o                         
  12   0   1      24719.26      21498.49       933.60 o                         
  14   0   1       6069.29       5683.00       388.17 o                         
  16   0   1       1380.30       1283.10       184.20 o                         
  18   0   1       5138.73       5778.64       579.02 o                         
  20   0   1        207.84        324.61       171.95 o                         
   0   1   1      16258.23      15777.61       785.63 o                         
   1   1   1      46835.78      48055.76      1594.71 o                         
   2   1   1       7782.88       8339.33       229.51 o                         
   3   1   1      32195.83      33140.91      1152.50 o                         
   4   1   1      37677.27      34935.99      1215.80 o                         
   5   1   1       2432.86       2631.24       124.05 o                         
   6   1   1      34233.09      34962.89       898.64 o                         
   7   1   1      48861.59      46305.19      1361.21 o                         
   8   1   1       5876.93       6024.85       257.44 o                         
   9   1   1      25869.89      24448.68       697.35 o                         
  10   1   1       5439.51       4897.95       320.44 o                         
  11   1   1       8852.83       9209.39       350.38 o                         
  12   1   1       2326.84       2299.36       159.83 o                         
  13   1   1      10921.98      10207.28       549.78 o                         
  14   1   1       2083.01       2071.83       157.62 o                         
  15   1   1       2325.74       2253.34       194.73 o                         
  16   1   1       1620.56       1536.22       163.95 o                         
  17   1   1       5318.21       5046.18       267.54 o                         
  18   1   1         33.21         27.49        85.63 o                         
  19   1   1       3283.32       2926.87       236.55 o                         
  20   1   1        400.78        247.61        84.55 o                         
  21   1   1        298.72        169.65       103.95 o                         
   1   2   1      29676.09      29929.19       835.90 o                         
   2   2   1       9317.27       9318.42       299.19 o                         
   3   2   1       2248.38       2294.12       101.12 o                         
   4   2   1      12212.42      12262.18       352.75 o                         
   5   2   1      49081.94      48588.85      1193.86 o                         
   6   2   1       3144.20       3619.53       230.11 o                         
   7   2   1       3050.68       3147.05       156.77 o                         
   8   2   1       5821.76       5697.94       235.63 o                         
   9   2   1      13003.82      11812.90       698.16 o                         
  10   2   1        245.98        238.10        58.20 o                         
  11   2   1      21018.94      20173.10       617.94 o                         
  12   2   1       3924.49       3705.91       204.04 o                         
  13   2   1        704.78        721.75        95.48 o                         
  14   2   1       2096.04       2182.07       161.95 o                         
  15   2   1       9072.08       9641.31       388.18 o                         
  16   2   1        126.31        129.27        71.90 o                         
  17   2   1       1225.04       1048.15       121.38 o                         
  18   2   1       2551.88       2722.62       249.60 o                         
  19   2   1        551.58        456.79        94.78 o                         
  20   2   1         91.79         -6.03        68.01 o                         
  21   2   1       1575.33       1936.79       240.52 o                         
   0   3   1      31630.16      32013.24      1110.91 o                         
   1   3   1       4466.98       4413.70       170.23 o                         
   2   3   1       8912.95       9318.18       313.32 o                         
   3   3   1        706.97        936.02        80.33 o                         
   4   3   1      30235.88      29254.08       831.20 o                         
   5   3   1       2973.58       3000.06       166.04 o                         
   6   3   1      38848.88      40648.68      1067.09 o                         
   7   3   1       1177.00       1204.25       107.09 o                         
   8   3   1       1978.01       1872.36       125.60 o                         
   9   3   1        964.35       1051.98       111.44 o                         
  10   3   1      14745.87      14923.17       568.58 o                         
  11   3   1        248.57        197.43        58.94 o                         
  12   3   1       9315.79      10278.08       665.88 o                         
  13   3   1        181.49        166.06       114.17 o                         
  14   3   1       9967.39       9762.05       389.39 o                         
  15   3   1         14.16         18.82        58.03 o                         
  16   3   1       4893.33       5000.53       266.98 o                         
  17   3   1         71.13        129.81        75.10 o                         
  18   3   1         40.95        -21.98        55.76 o                         
  19   3   1        154.11        154.53        87.44 o                         
  20   3   1       1658.31       1465.50       171.69 o                         
  21   3   1         12.29        247.25       156.02 o                         
   1   4   1      24567.11      26008.75       779.21 o                         
   2   4   1       1245.10       1246.32       134.37 o                         
   3   4   1       3736.93       4036.85       161.00 o                         
   4   4   1       1668.55       1690.98       113.25 o                         
   5   4   1      28627.81      28730.48       880.42 o                         
   6   4   1        592.83        681.96        72.15 o                         
   7   4   1       1477.82       1233.45       210.11 o                         
   8   4   1       6606.23       5939.47       293.11 o                         
   9   4   1       5337.30       5489.90       278.82 o                         
  10   4   1        259.23        359.47       111.97 o                         
  11   4   1      12928.80      12924.18       454.76 o                         
  12   4   1        778.34        793.27        99.25 o                         
  13   4   1        486.80        361.27        90.10 o                         
  14   4   1        654.10        684.37       114.28 o                         
  15   4   1      12391.23      13354.99       728.80 o                         
  16   4   1         95.25        136.68        72.10 o                         
  17   4   1       1276.43       1403.09       143.36 o                         
  18   4   1        882.41        754.07       131.07 o                         
  19   4   1        444.17        597.57       150.17 o                         
   0   5   1      13096.56      13155.42       545.26 o                         
   1   5   1       4025.64       4045.75       184.40 o                         
   2   5   1       3351.84       3415.26       170.27 o                         
   3   5   1      11101.65      11369.83       353.81 o                         
   4   5   1      10249.24      10868.18       499.29 o                         
   5   5   1        636.18        593.61        65.97 o                         
   6   5   1      14476.39      15004.04       465.37 o                         
   7   5   1       9914.97       9803.99       463.13 o                         
   8   5   1        353.25        421.28        67.65 o                         
   9   5   1       9510.95       9592.22       359.20 o                         
  10   5   1       5580.03       6334.82       281.53 o                         
  11   5   1       2193.58       2372.74       190.80 o                         
  12   5   1       1007.41       1095.17       123.08 o                         
  13   5   1       3573.43       3535.17       225.49 o                         
  14   5   1       2084.75       2472.95       226.86 o                         
  15   5   1       1377.06       1244.99       154.54 o                         
  16   5   1       2129.52       2400.42       265.09 o                         
  17   5   1       1526.41       1603.67       220.67 o                         
  18   5   1        139.40        228.41       111.13 o                         
  19   5   1       1693.84       1523.23       217.57 o                         
   1   6   1       4369.21       4534.29       188.39 o                         
   2   6   1      30052.04      31283.48       827.92 o                         
   3   6   1        786.84        883.98        94.18 o                         
   4   6   1       6050.13       6008.14       319.43 o                         
   5   6   1       3600.91       3652.39       178.51 o                         
   6   6   1       1969.89       1689.36       257.46 o                         
   7   6   1       1097.46       1053.02       113.50 o                         
   8   6   1      17952.44      17425.02       807.29 o                         
   9   6   1       2307.19       2637.18       168.64 o                         
  10   6   1         64.32         43.78        55.60 o                         
  11   6   1        509.58        563.71       108.03 o                         
  12   6   1       6379.06       6606.68       447.96 o                         
  13   6   1        727.57        802.62       226.05 o                         
  14   6   1       2181.22       2248.80       255.14 o                         
  15   6   1        393.11        426.65       130.08 o                         
  16   6   1        121.39         22.44        98.60 o                         
  17   6   1        138.72         43.03       132.69 o                         
  18   6   1       3575.71       3410.75       325.52 o                         
   0   7   1        784.04        673.83       104.26 o                         
   1   7   1      11432.06      12735.70       623.31 o                         
   2   7   1         18.87         25.71        33.48 o                         
   3   7   1      17598.68      18293.59       544.53 o                         
   4   7   1        262.70        302.03        58.34 o                         
   5   7   1        572.30        663.57        97.23 o                         
   6   7   1        759.15       1014.24       145.23 o                         
   7   7   1      11141.68      10106.83       554.44 o                         
   8   7   1         22.54         33.89        97.75 o                         
   9   7   1       7557.50       7309.41       619.18 o                         
  10   7   1        712.70        607.45       142.93 o                         
  11   7   1       2550.33       2340.52       262.37 o                         
  12   7   1        616.73        794.08       235.12 o                         
  13   7   1       4704.62       4557.05       423.76 o                         
  14   7   1        179.65         81.84       133.87 o                         
  15   7   1        163.63         83.10       150.70 o                         
  16   7   1        108.80        126.55       138.07 o                         
  17   7   1       1418.51       1436.19       218.19 o                         
   3   8   1        214.95        122.89       111.22 o                         
   4   8   1       3242.02       4057.23       440.86 o                         
   5   8   1       9992.59       9986.91       782.89 o                         
   6   8   1       1436.43       2053.55       322.64 o                         
   9   8   1       1900.79       1528.82       298.09 o                         
  10   8   1         15.06        -41.16       126.94 o                         
  11   8   1       1297.77       1463.74       307.82 o                         
  12   8   1       2469.36       3123.66       441.67 o                         
   0   0   2     140052.34     122340.80      5643.30 o                         
   2   0   2       1040.31       1147.01        83.45 o                         
   4   0   2      50362.49      53266.69      2601.84 o                         
   6   0   2      39712.64      41297.88      2485.51 o                         
   8   0   2        995.45       1056.59       130.33 o                         
  10   0   2      47762.30      47947.00      2516.03 o                         
  12   0   2       2355.57       2100.19       210.72 o                         
  14   0   2       2368.48       2796.36       259.23 o                         
  16   0   2      10399.52      10083.30       571.84 o                         
  18   0   2        228.52        404.64       171.13 o                         
  20   0   2       4767.22       4762.52       495.29 o                         
   1   1   2      30026.89      29582.21      1412.58 o                         
   2   1   2       9101.41       8880.22       336.92 o                         
   3   1   2      15294.25      15513.71       620.95 o                         
   4   1   2      18542.79      19499.89       518.65 o                         
   5   1   2      39591.53      38180.38       961.17 o                         
   6   1   2       7188.85       7849.90       270.08 o                         
   7   1   2       7802.22       7846.18       280.76 o                         
   8   1   2       4255.79       4027.02       188.62 o                         
   9   1   2      17606.74      17491.28       534.08 o                         
  11   1   2      17056.38      16974.05       541.47 o                         
  12   1   2       2669.89       2628.34       214.54 o                         
  13   1   2        236.74        161.75        82.87 o                         
  14   1   2       4478.98       4151.19       227.80 o                         
  15   1   2       6098.85       6732.20       313.07 o                         
  16   1   2        602.76        363.73        94.74 o                         
  17   1   2       1510.32       1820.63       205.55 o                         
  18   1   2       1145.54        929.44       136.29 o                         
  19   1   2       2030.61       2031.97       169.33 o                         
  20   1   2         69.76         39.28        78.14 o                         
  21   1   2       1858.19       1855.43       233.17 o                         
   0   2   2      57844.01      62214.97      2970.98 o                         
   1   2   2      10520.66      10665.71       400.53 o                         
   2   2   2      10189.56      11618.42       314.21 o                         
   3   2   2      50269.59      53039.34      1486.47 o                         
   4   2   2      11664.03      11754.56       449.01 o                         
   5   2   2       2288.97       2291.73       139.20 o                         
   6   2   2      14214.07      13306.38       564.50 o                         
   7   2   2      18466.51      16914.25       500.69 o                         
   8   2   2         67.06        119.62        44.56 o                         
   9   2   2      11553.75      11499.08       393.19 o                         
  10   2   2      14267.03      12875.09       504.93 o                         
  11   2   2       1739.74       1515.96       179.26 o                         
  12   2   2       1883.74       1970.12       145.93 o                         
  13   2   2      12858.85      12864.10       535.07 o                         
  14   2   2       1163.25       1203.67       123.19 o                         
  15   2   2        114.94         37.24        78.85 o                         
  16   2   2       2160.06       2326.43       174.44 o                         
  17   2   2       2932.08       3052.20       230.37 o                         
  18   2   2         20.85         38.15        61.84 o                         
  19   2   2       1371.55       1519.06       186.67 o                         
  20   2   2       1472.93       1389.65       166.51 o                         
  21   2   2         43.81        126.12       129.75 o                         
   1   3   2        347.59        366.48        34.21 o                         
   2   3   2      38651.32      37829.37      1151.59 o                         
   3   3   2       1318.68       1295.32        90.65 o                         
   4   3   2      35661.10      34826.13      1881.62 o                         
   5   3   2       2711.07       2712.75       132.89 o                         
   6   3   2      18612.40      17876.73       931.07 o                         
   7   3   2        737.48        695.32        83.73 o                         
   8   3   2      21072.06      20950.26       609.66 o                         
   9   3   2        673.39        728.15        95.44 o                         
  10   3   2       2452.78       2358.56       153.05 o                         
  11   3   2       1045.45        884.75       116.77 o                         
  12   3   2      10453.50      10188.18       387.34 o                         
  13   3   2        400.81        325.60        76.38 o                         
  14   3   2       9518.23      10084.61       398.56 o                         
  15   3   2         64.69         -9.06        54.58 o                         
  16   3   2       2047.53       2077.58       165.66 o                         
  17   3   2        215.77        367.94        97.08 o                         
  18   3   2       2722.87       3271.17       215.95 o                         
  19   3   2         37.26        -40.03        61.45 o                         
  20   3   2        396.18        321.54        94.03 o                         
   0   4   2      23792.95      24289.82       879.06 o                         
   1   4   2       9502.81       9620.64       334.25 o                         
   2   4   2        692.25        800.63        59.63 o                         
   3   4   2      40870.07      40870.61      1238.47 o                         
   4   4   2       1010.55        967.79        75.36 o                         
   5   4   2       1328.53       1438.75       108.19 o                         
   6   4   2       3573.77       3860.26       177.75 o                         
   7   4   2      26336.82      25834.38       781.56 o                         
   8   4   2        401.19        317.18        78.46 o                         
   9   4   2       6514.86       6276.91       309.61 o                         
  10   4   2       2537.82       2738.47       227.49 o                         
  11   4   2       1268.11       1217.28       161.30 o                         
  12   4   2        791.17        887.93       105.16 o                         
  13   4   2      13832.12      13890.29       493.63 o                         
  14   4   2        317.70        292.41       121.62 o                         
  15   4   2        396.20        535.21        96.22 o                         
  16   4   2        569.60        460.35        91.27 o                         
  17   4   2       2949.38       3092.29       391.55 o                         
  18   4   2         34.10        175.49        98.96 o                         
  19   4   2       1140.73       1348.43       163.36 o                         
  20   4   2        422.79        247.35       168.53 o                         
   1   5   2      15517.77      15353.70      1039.89 o                         
   2   5   2      18010.37      17560.62       943.04 o                         
   3   5   2        895.91        938.16        74.01 o                         
   4   5   2       6054.02       6319.87       335.80 o                         
   5   5   2       8002.99       7851.16       281.73 o                         
   6   5   2       5274.65       5183.40       220.04 o                         
   7   5   2       6307.11       6227.79       256.76 o                         
   8   5   2      11402.14      12211.77       478.43 o                         
   9   5   2       6372.58       6486.52       505.10 o                         
  10   5   2        178.86        193.64        66.68 o                         
  11   5   2       4634.46       4479.97       334.94 o                         
  12   5   2       4751.84       4831.80       494.34 o                         
  13   5   2        279.12        185.75       108.53 o                         
  14   5   2       2469.51       2591.67       214.81 o                         
  15   5   2       1742.92       1673.58       176.14 o                         
  16   5   2        276.34        278.41       113.25 o                         
  17   5   2       1485.05       1531.51       214.52 o                         
  18   5   2       1394.98       1857.43       234.65 o                         
  19   5   2        972.90        745.50       223.78 o                         
   0   6   2      30640.85      31959.74      1562.76 o                         
   1   6   2        540.53        626.41        62.20 o                         
   2   6   2       3068.47       2913.50       142.26 o                         
   3   6   2       2205.10       2448.19       140.36 o                         
   4   6   2      11688.50      12149.71       390.38 o                         
   5   6   2        243.89        216.93        54.55 o                         
   6   6   2      12074.19      11276.31       401.32 o                         
   7   6   2       2051.01       1775.07       162.25 o                         
   8   6   2         99.99        115.89        50.87 o                         
   9   6   2        812.11        795.43       135.62 o                         
  10   6   2      13937.94      15031.94       599.61 o                         
  11   6   2        262.29        104.42        69.60 o                         
  12   6   2       1427.15       1525.64       195.75 o                         
  13   6   2        914.50        706.05       150.78 o                         
  14   6   2       1414.21       1358.11       212.02 o                         
  15   6   2         89.90         -2.74        86.55 o                         
  16   6   2       3737.23       3860.73       409.90 o                         
  17   6   2        355.67        312.55       295.68 o                         
  18   6   2          4.08         62.79        86.62 o                         
   1   7   2      17071.34      17577.63       520.07 o                         
   2   7   2        102.02         66.00        74.97 o                         
   3   7   2       3632.07       3450.37       250.62 o                         
   4   7   2       1220.79       1147.35       120.97 o                         
   5   7   2      11225.32      11015.26       457.72 o                         
   6   7   2        787.20        750.64       136.08 o                         
   7   7   2       3346.78       3580.81       234.32 o                         
   8   7   2        312.48        392.96        88.06 o                         
   9   7   2       7443.54       7865.45       681.24 o                         
  10   7   2        206.36        187.36       100.23 o                         
  11   7   2       6723.68       6920.55       654.06 o                         
  12   7   2         64.53        -18.19        85.22 o                         
  13   7   2        258.10        164.73        98.37 o                         
  14   7   2        303.01        449.14       178.88 o                         
  15   7   2       2296.87       2301.82       478.39 o                         
  16   7   2        153.76        133.03       107.14 o                         
  17   7   2       1324.95       1176.08       198.36 o                         
   1   8   2        488.95        377.78       146.19 o                         
   2   8   2        991.09        877.35       204.55 o                         
   3   8   2       6741.93       6599.19       588.56 o                         
   4   8   2       4953.96       5566.49       538.55 o                         
   5   8   2        408.90        447.63       169.10 o                         
   6   8   2       4844.95       3938.69       458.77 o                         
   7   8   2       3596.03       3997.25       466.12 o                         
   8   8   2        439.66        232.55       152.71 o                         
  10   8   2       4803.64       5347.29       573.14 o                         
  11   8   2         82.35        -42.15       121.58 o                         
  12   8   2       1183.18        875.79       251.23 o                         
  13   8   2       2102.66       2056.45       363.71 o                         
  14   8   2        910.38        895.67       256.94 o                         
  15   8   2        106.11        179.12       154.58 o                         
  16   8   2        998.62        853.22       247.84 o                         
   2   0   3      39094.27      35162.09      1708.52 o                         
   4   0   3      11161.76       9911.82       592.17 o                         
   6   0   3       4166.58       4172.12       251.37 o                         
   8   0   3      51915.70      45824.10      1672.47 o                         
  10   0   3       2336.40       2351.62       213.95 o                         
  12   0   3      17354.12      18078.49       924.64 o                         
  14   0   3       7327.04       6894.52       434.74 o                         
  16   0   3        242.40         34.24        85.62 o                         
  18   0   3       7714.50       8887.53       749.42 o                         
  20   0   3        400.27        483.34       477.48 o                         
   0   1   3       8205.14       7296.31       383.12 o                         
   1   1   3      50929.54      50006.95      1186.08 o                         
   2   1   3       6598.22       6871.87       205.41 o                         
   3   1   3      49819.38      51476.73      1238.94 o                         
   4   1   3      10287.43      11118.44       476.57 o                         
   5   1   3        806.62        822.35        70.12 o                         
   6   1   3       1252.04       1018.48       149.83 o                         
   7   1   3      25720.51      26506.25       722.87 o                         
   8   1   3        338.39        165.00        56.74 o                         
   9   1   3      16426.49      16029.54       591.33 o                         
  10   1   3       5446.39       6065.86       304.99 o                         
  11   1   3       7177.95       7426.37       305.35 o                         
  12   1   3       3558.38       3398.41       276.27 o                         
  13   1   3       8368.14       8132.01       337.24 o                         
  14   1   3       2108.32       2059.12       167.39 o                         
  15   1   3       1141.48       1234.54       165.92 o                         
  16   1   3       1441.69       1356.10       166.21 o                         
  17   1   3       3154.20       3211.25       208.68 o                         
  18   1   3         39.08        108.07        70.12 o                         
  19   1   3       2346.66       2521.81       219.90 o                         
  20   1   3        699.84        675.10       121.28 o                         
  21   1   3        570.34        628.51       211.27 o                         
   1   2   3      14028.24      13615.39       422.47 o                         
   2   2   3      43762.48      42366.42      1202.43 o                         
   3   2   3       4890.79       4828.28       175.46 o                         
   4   2   3      13877.82      14215.17       474.80 o                         
   5   2   3      53377.48      53510.51      1520.51 o                         
   6   2   3      10148.70      10710.24       548.25 o                         
   7   2   3       4658.88       5120.22       249.84 o                         
   8   2   3      22467.99      20238.73       909.13 o                         
   9   2   3       5635.55       5661.14       279.75 o                         
  10   2   3        882.33        998.82       100.27 o                         
  11   2   3      10345.87      10158.97       529.44 o                         
  12   2   3       6284.37       6499.80       288.99 o                         
  13   2   3        577.13        383.89       106.24 o                         
  14   2   3       1365.09       1361.73       130.38 o                         
  15   2   3      10924.41      10507.59       582.67 o                         
  16   2   3        704.46        759.68       106.37 o                         
  17   2   3        908.01        789.01       111.46 o                         
  18   2   3       1723.92       1705.23       157.10 o                         
  19   2   3        410.69        329.06       148.59 o                         
  20   2   3         28.81         80.59        60.53 o                         
  21   2   3       1517.93       1856.78       339.25 o                         
   0   3   3      31074.13      31093.86      1607.22 o                         
   1   3   3       5514.13       5424.32       212.44 o                         
   2   3   3      12270.02      11735.60       510.08 o                         
   3   3   3       3584.07       3680.30       159.54 o                         
   4   3   3      59902.91      63771.55      2018.03 o                         
   5   3   3       1285.82       1320.49        89.40 o                         
   6   3   3      32987.71      34427.30      1209.94 o                         
   7   3   3        298.49        274.30        87.97 o                         
   8   3   3       9785.21      10566.88       428.15 o                         
   9   3   3        101.12         98.65        55.00 o                         
  10   3   3      21960.00      21371.44       841.93 o                         
  11   3   3        806.56        931.50       120.57 o                         
  12   3   3       5506.76       4980.60       409.69 o                         
  13   3   3        188.70        198.38        78.76 o                         
  14   3   3       5646.51       5558.61       318.41 o                         
  15   3   3         32.63          8.64        66.64 o                         
  16   3   3       5816.51       6472.19       309.61 o                         
  17   3   3        244.05        169.05        69.39 o                         
  18   3   3         65.69         29.15        63.76 o                         
  19   3   3         52.62        -77.09        77.09 o                         
  20   3   3       1330.85       1375.63       167.38 o                         
   1   4   3      21851.38      20743.06       682.09 o                         
   2   4   3       8722.81       8934.37       433.33 o                         
   3   4   3       3938.06       4136.75       197.49 o                         
   4   4   3        109.23        117.26        32.38 o                         
   5   4   3      63916.84      65576.23      1617.48 o                         
   6   4   3        941.87        806.10        85.18 o                         
   7   4   3       3615.78       3499.13       196.93 o                         
   8   4   3       7629.61       8266.67       433.48 o                         
   9   4   3      13237.17      12268.00       506.63 o                         
  10   4   3        537.59        439.77        73.32 o                         
  11   4   3      11000.87      11280.56       415.53 o                         
  12   4   3       1852.32       1674.24       164.37 o                         
  13   4   3       1242.85       1356.34       130.18 o                         
  14   4   3        621.12        657.18       114.02 o                         
  15   4   3       7606.66       8127.30       355.48 o                         
  16   4   3         12.97         57.31        83.31 o                         
  17   4   3        555.45        724.68       155.62 o                         
  18   4   3        816.49        786.51       311.65 o                         
  19   4   3        555.40        431.75       106.48 o                         
  20   4   3         11.87        -40.96       118.15 o                         
   0   5   3      19161.28      18200.97       700.08 o                         
   1   5   3      19327.84      18536.02       510.65 o                         
   2   5   3       1336.54       1411.44        83.85 o                         
   3   5   3      12771.87      13069.91       416.20 o                         
   4   5   3      12239.77      13150.36       482.46 o                         
   5   5   3        379.03        312.99        50.12 o                         
   6   5   3      10138.42       9957.50       341.43 o                         
   7   5   3       9473.36       9013.84       400.05 o                         
   8   5   3        312.48        269.73        73.23 o                         
   9   5   3       5643.43       5487.75       251.12 o                         
  10   5   3       5192.17       5179.64       472.82 o                         
  11   5   3       3388.35       3305.86       195.86 o                         
  12   5   3       2357.61       2720.51       242.20 o                         
  13   5   3       3280.54       3558.19       250.57 o                         
  14   5   3       2509.05       2928.75       471.34 o                         
  15   5   3        342.12        176.18       179.73 o                         
  16   5   3       1953.61       1995.40       240.90 o                         
  17   5   3       1188.60       1309.85       194.91 o                         
  18   5   3          2.45        -99.18        99.18 o                         
  19   5   3        937.84        797.53       240.53 o                         
   1   6   3        216.54        272.26        57.11 o                         
   2   6   3      20205.18      20848.36       766.74 o                         
   3   6   3        472.01        409.26        71.56 o                         
   4   6   3       5280.37       4592.14       527.29 o                         
   5   6   3       1057.09       1033.47        97.00 o                         
   6   6   3       3248.49       2940.26       274.31 o                         
   7   6   3       1065.70        974.94       118.55 o                         
   8   6   3      18169.32      18144.02       672.92 o                         
   9   6   3        353.49        237.79       121.04 o                         
  10   6   3        349.18         94.51        82.00 o                         
  11   6   3       1222.96       1231.87       146.85 o                         
  12   6   3       7854.58       8167.03       409.92 o                         
  13   6   3         29.48        -10.60        58.94 o                         
  14   6   3       2390.94       2442.99       214.14 o                         
  15   6   3        671.60        556.81       143.18 o                         
  16   6   3        213.39        210.69       112.73 o                         
  17   6   3        235.96        276.55       118.58 o                         
  18   6   3       2916.09       3349.38       670.60 o                         
   0   7   3        188.57        190.82       111.53 o                         
   1   7   3       7901.89       7726.96       609.93 o                         
   2   7   3       1139.00       1012.14       123.05 o                         
   3   7   3      10851.51      11251.98       811.00 o                         
   4   7   3        260.65        448.90       104.33 o                         
   5   7   3        329.87        310.34        75.01 o                         
   6   7   3         58.61         22.29        58.50 o                         
   7   7   3       8943.46       8765.67       490.99 o                         
   8   7   3        151.86         16.08        80.94 o                         
   9   7   3       6387.33       5979.30       485.44 o                         
  10   7   3        114.08        144.98       131.21 o                         
  11   7   3       2186.15       1957.16       248.39 o                         
  12   7   3        349.26        360.91       124.17 o                         
  13   7   3       4903.07       5058.36       394.02 o                         
  14   7   3        120.33         43.45       116.05 o                         
  15   7   3        419.28        304.54       164.87 o                         
  16   7   3         18.53         86.85       133.95 o                         
  17   7   3       2103.54       2396.42       386.71 o                         
   1   8   3       2667.99       2568.28       237.65 o                         
   2   8   3       7573.91       7903.12       458.32 o                         
   3   8   3        756.36        896.73       143.54 o                         
   4   8   3       2754.60       2667.92       358.65 o                         
   6   8   3       1037.29       1310.42       264.01 o                         
   7   8   3        180.45        300.92       159.40 o                         
   8   8   3       7398.31       6952.23       658.72 o                         
   9   8   3        363.81        924.91       239.81 o                         
  11   8   3       2260.41       2407.89       381.01 o                         
  13   8   3        131.78        221.91       160.78 o                         
  14   8   3       1190.20       1532.91       322.37 o                         
  15   8   3       1907.14       2022.68       365.16 o                         
  16   8   3        138.01         44.71       128.98 o                         
   2   0   4      23754.99      23441.18      1173.20 o                         
   4   0   4       1760.78       1770.84       156.38 o                         
   6   0   4      30098.63      30271.10      2294.66 o                         
   8   0   4       2814.02       3111.62       234.21 o                         
  10   0   4      33070.66      32141.22      1776.98 o                         
  12   0   4       2534.96       2331.36       225.68 o                         
  14   0   4       3697.45       3954.13       343.01 o                         
  16   0   4       9955.86      11933.56      1401.38 o                         
  18   0   4         84.33          0.00        73.17 o                         
  20   0   4       5627.60       6216.43       636.08 o                         
   1   1   4      88004.87      91754.49      2145.71 o                         
   2   1   4      12435.14      12143.67       392.76 o                         
   3   1   4       4298.64       3838.96       201.70 o                         
   4   1   4       6481.43       6305.26       217.70 o                         
   5   1   4      26209.21      26329.88       810.70 o                         
   6   1   4       6045.25       5863.87       261.49 o                         
   7   1   4      10266.41       9692.31       330.99 o                         
   8   1   4        379.84        194.20        61.60 o                         
   9   1   4      18187.02      18215.89       554.98 o                         
  10   1   4       1007.96       1025.69       116.94 o                         
  11   1   4      18192.23      16021.15       521.93 o                         
  12   1   4        710.91        775.58        95.20 o                         
  13   1   4         65.58         46.49        46.71 o                         
  14   1   4       4133.57       3977.62       223.60 o                         
  15   1   4       5802.80       6216.94       570.03 o                         
  16   1   4        618.01        638.28       116.25 o                         
  17   1   4       2943.15       2862.06       197.32 o                         
  18   1   4       1008.14       1002.98       185.57 o                         
  19   1   4       1971.58       1880.69       192.81 o                         
  20   1   4        343.01        255.40        94.49 o                         
  21   1   4       2094.17       2159.85       368.02 o                         
   0   2   4      86462.58      96278.02      3331.35 o                         
   1   2   4      17289.29      16562.80       948.33 o                         
   2   2   4       2345.68       2398.86        99.84 o                         
   3   2   4      44787.68      43540.80      1055.11 o                         
   4   2   4      17703.42      15919.92       656.12 o                         
   5   2   4       2578.05       3010.02       142.13 o                         
   6   2   4       8423.65       7969.00       322.88 o                         
   7   2   4      17762.85      16473.72       495.44 o                         
   8   2   4       3369.58       3686.45       184.36 o                         
   9   2   4       8068.64       8217.52       455.39 o                         
  10   2   4      15346.35      15112.39       582.41 o                         
  11   2   4        253.36        232.06        71.17 o                         
  12   2   4        182.24        148.38        68.00 o                         
  13   2   4      13168.19      12555.13       455.02 o                         
  14   2   4       1144.79       1093.28       117.27 o                         
  15   2   4         72.57        102.32        66.84 o                         
  16   2   4       2259.52       2196.66       172.13 o                         
  17   2   4       2381.67       2548.34       346.17 o                         
  18   2   4        112.23        151.33        70.83 o                         
  19   2   4       1836.78       1777.44       225.77 o                         
  20   2   4        686.11        603.59       101.75 o                         
   1   3   4       1504.36       1475.44        91.50 o                         
   2   3   4      67689.70      69244.95      4865.40 o                         
   3   3   4        835.03        855.18        62.79 o                         
   4   3   4      31547.26      29807.02       892.84 o                         
   5   3   4       2999.30       2808.06       137.08 o                         
   6   3   4      17523.99      16555.75       487.76 o                         
   7   3   4        762.76        746.42        77.56 o                         
   8   3   4      27495.23      28820.53       933.55 o                         
   9   3   4       1160.01       1059.09       114.80 o                         
  10   3   4        494.12        554.87        78.20 o                         
  11   3   4       1216.54       1457.81       124.30 o                         
  12   3   4      13722.90      13975.47       691.28 o                         
  13   3   4        360.48        498.35        85.05 o                         
  14   3   4       5637.23       6090.57       409.43 o                         
  15   3   4        243.23        160.83        69.05 o                         
  16   3   4       2513.69       2718.91       202.57 o                         
  17   3   4         45.98        167.14        78.47 o                         
  18   3   4       2971.98       3262.61       250.20 o                         
  19   3   4         20.39         -4.33        68.44 o                         
  20   3   4        400.60        467.12       130.89 o                         
   0   4   4      11111.37      10633.98       704.35 o                         
   1   4   4       6646.98       6068.17       350.91 o                         
   2   4   4        820.09        995.47       175.63 o                         
   3   4   4      51368.29      50160.84      1449.28 o                         
   4   4   4       9576.04       9232.85       321.82 o                         
   5   4   4        158.70        183.16        55.76 o                         
   6   4   4       3682.37       3585.05       169.53 o                         
   7   4   4      32129.30      31491.88       851.88 o                         
   8   4   4        134.83        175.40        50.75 o                         
   9   4   4       5902.59       6081.31       262.80 o                         
  10   4   4       4225.90       3976.22       209.93 o                         
  11   4   4       2394.98       2339.31       160.32 o                         
  12   4   4        413.14        412.94        80.24 o                         
  13   4   4      12665.97      14507.54       559.45 o                         
  14   4   4        448.16        531.77       117.60 o                         
  15   4   4        132.78        124.92        77.86 o                         
  16   4   4        922.81        980.78       173.16 o                         
  17   4   4       3881.13       4040.01       278.84 o                         
  18   4   4         10.10         59.67        73.25 o                         
  19   4   4       1191.67       1457.32       170.35 o                         
  20   4   4        301.31        325.18       172.26 o                         
   1   5   4      28463.34      30045.89      1449.34 o                         
   2   5   4       6411.96       6550.87       316.73 o                         
   3   5   4       4808.60       4810.60       235.06 o                         
   4   5   4       6806.23       6195.18       279.44 o                         
   5   5   4      19331.71      18479.29      1118.38 o                         
   6   5   4       2208.51       2047.91       124.67 o                         
   7   5   4       2590.44       2535.31       146.51 o                         
   8   5   4       6724.27       6687.65       312.32 o                         
   9   5   4       9702.17      10380.20       433.36 o                         
  10   5   4       1457.52       1506.38       126.77 o                         
  11   5   4       3730.81       3869.48       252.59 o                         
  12   5   4       3910.59       4528.98       282.73 o                         
  13   5   4        278.60        314.85        91.94 o                         
  14   5   4       1574.11       1694.52       176.89 o                         
  15   5   4       1543.85       1516.81       207.32 o                         
  16   5   4        416.64        600.00       142.28 o                         
  17   5   4        599.06        612.14       333.15 o                         
  18   5   4       1260.30       1372.78       167.14 o                         
  19   5   4        613.63        637.18       214.19 o                         
   0   6   4      32667.34      29670.66      3335.21 o                         
   1   6   4        338.82        283.69        38.35 o                         
   2   6   4        793.58        665.40        56.67 o                         
   3   6   4        298.65        437.18        56.93 o                         
   4   6   4       8421.52       8289.69       316.44 o                         
   5   6   4        247.77        274.78        68.29 o                         
   6   6   4      12382.93      11499.00       468.87 o                         
   7   6   4        341.63        378.50        82.32 o                         
   8   6   4        170.75        142.87        77.87 o                         
   9   6   4       1130.12       1453.85       151.74 o                         
  10   6   4      10645.79      11237.18       609.38 o                         
  11   6   4        218.44        167.30       127.53 o                         
  12   6   4        945.28       1061.05       142.57 o                         
  13   6   4        568.81        818.37       163.14 o                         
  14   6   4       1381.82       1344.84       196.70 o                         
  15   6   4        157.68        234.14        91.23 o                         
  16   6   4       3318.65       3548.40       468.10 o                         
  17   6   4        350.67        439.12       147.41 o                         
  18   6   4          1.80        174.13       150.28 o                         
   1   7   4       6985.13       6573.74       399.36 o                         
   2   7   4         55.28         37.66        86.33 o                         
   3   7   4        670.06       1072.00       314.09 o                         
   4   7   4       2426.90       2337.13       292.90 o                         
   5   7   4       6543.93       6722.61       927.88 o                         
   6   7   4        975.72       1110.35       221.16 o                         
   7   7   4       5175.29       4713.80       346.51 o                         
   8   7   4        222.26        169.14        88.48 o                         
   9   7   4       3901.02       4225.82       335.47 o                         
  10   7   4        218.13        211.85       144.34 o                         
  11   7   4       7066.63       7335.61       661.65 o                         
  12   7   4        543.80        404.85       182.90 o                         
  13   7   4          9.71        167.59       144.63 o                         
  14   7   4        168.33         86.51       149.16 o                         
  16   7   4         27.33         43.74       116.81 o                         
   0   8   4       4854.90       5365.70       515.58 o                         
   1   8   4        728.77        724.86       236.90 o                         
   2   8   4       1797.61       1796.99       202.19 o                         
   3   8   4       2735.45       2769.99       254.07 o                         
   4   8   4       1227.21       1540.87       264.26 o                         
   5   8   4         75.99         82.20        77.96 o                         
   6   8   4       5292.10       5034.72       532.82 o                         
   7   8   4       1723.84       1562.66       296.53 o                         
   8   8   4        104.34        117.54       135.17 o                         
   9   8   4       1061.77       1454.78       293.09 o                         
  10   8   4       4587.11       5429.20       582.07 o                         
  12   8   4        966.78       1014.70       260.75 o                         
  13   8   4       2865.10       2134.17       368.37 o                         
  15   8   4        116.18        -90.45       147.96 o                         
   2   0   5      81340.88      81425.14      2738.57 o                         
   4   0   5      19296.99      19068.70       742.67 o                         
   6   0   5       6622.23       6164.31       472.79 o                         
   8   0   5      37558.30      34600.32      1907.41 o                         
  10   0   5       1861.15       2252.51       292.93 o                         
  12   0   5      17453.95      16998.05      1119.77 o                         
  14   0   5       7854.17       7900.26       642.36 o                         
  16   0   5        298.07        331.07       211.85 o                         
  18   0   5      10719.59      11711.44       648.49 o                         
  20   0   5        376.42        523.20       137.20 o                         
   0   1   5       2973.10       3231.56       211.54 o                         
   1   1   5      23638.02      24716.21       738.15 o                         
   2   1   5       6204.55       6380.00       283.18 o                         
   3   1   5      15058.41      14048.45       398.23 o                         
   4   1   5       1665.48       1590.86        96.26 o                         
   5   1   5        357.89        332.25        57.55 o                         
   6   1   5       5533.44       5711.19       244.58 o                         
   7   1   5      20254.38      19373.09       661.93 o                         
   8   1   5       3916.26       3975.68       230.91 o                         
   9   1   5      20117.10      20394.25       948.17 o                         
  10   1   5       4600.13       4132.27       257.64 o                         
  11   1   5       5864.93       5776.28       263.34 o                         
  12   1   5       4050.09       3691.36       239.57 o                         
  13   1   5      11008.37      10663.29       476.34 o                         
  14   1   5       1549.22       1328.50       128.09 o                         
  15   1   5        440.90        386.68        93.24 o                         
  16   1   5       2864.55       3103.55       264.12 o                         
  17   1   5       3513.76       3595.31       596.84 o                         
  18   1   5         24.35        -21.62        70.73 o                         
  19   1   5       2632.83       2937.11       236.37 o                         
  20   1   5        723.27        747.83       110.60 o                         
  21   1   5        303.04        171.75       155.44 o                         
   1   2   5      18033.41      18113.71       493.95 o                         
   2   2   5      32612.17      32535.46       814.27 o                         
   3   2   5       1959.88       2022.48       129.10 o                         
   4   2   5       9708.33      10015.57       313.45 o                         
   5   2   5      46973.24      48133.45      1202.85 o                         
   6   2   5       4035.88       3964.68       178.80 o                         
   7   2   5       3360.93       3385.57       169.26 o                         
   8   2   5      16212.29      16143.78       877.14 o                         
   9   2   5       8337.17       8023.10       358.78 o                         
  10   2   5        113.39        107.35        78.41 o                         
  11   2   5      10211.53      10376.04       447.74 o                         
  12   2   5       5484.70       6000.45       342.39 o                         
  13   2   5        242.49        201.32        65.91 o                         
  14   2   5       2063.01       1862.99       152.61 o                         
  15   2   5      10364.31      10404.32       412.52 o                         
  16   2   5        599.06        769.27       106.34 o                         
  17   2   5        946.64        985.69       120.83 o                         
  18   2   5       1731.38       1916.60       162.59 o                         
  19   2   5        272.66        270.56        84.12 o                         
  20   2   5        106.20        210.95        90.38 o                         
   0   3   5      57432.66      60892.05      3021.27 o                         
   1   3   5       6233.42       6312.57       354.37 o                         
   2   3   5      10394.35      10414.03       487.66 o                         
   3   3   5       1101.44       1182.65        92.60 o                         
   4   3   5      42881.56      44840.70      1122.82 o                         
   5   3   5       1680.17       1636.68       102.84 o                         
   6   3   5      31127.56      31290.14       834.76 o                         
   7   3   5        495.08        610.98        78.10 o                         
   8   3   5       3659.36       3354.90       209.88 o                         
   9   3   5        132.00        173.52        61.47 o                         
  10   3   5      16808.48      16286.26       631.34 o                         
  11   3   5        372.68        373.23        83.05 o                         
  12   3   5       4334.37       4472.84       333.63 o                         
  13   3   5        216.05        248.76        68.61 o                         
  14   3   5       8216.81       9289.74       671.59 o                         
  15   3   5        123.62         66.36        57.44 o                         
  16   3   5       5666.48       6301.83       307.06 o                         
  17   3   5        230.85        265.12        87.47 o                         
  18   3   5         36.14         11.27        78.62 o                         
  19   3   5         42.11         56.24        67.91 o                         
  20   3   5       1651.26       1190.27       268.62 o                         
   1   4   5      23544.74      19411.42       748.35 o                         
   2   4   5      11330.10      10897.02       521.19 o                         
   3   4   5        322.48        254.48        52.04 o                         
   4   4   5        444.93        368.67        41.92 o                         
   5   4   5      47236.09      48235.18      1391.96 o                         
   6   4   5        843.77        836.86        88.45 o                         
   7   4   5       2071.50       1937.24       141.85 o                         
   8   4   5       5562.80       5407.71       237.33 o                         
   9   4   5      11968.94      12362.48       544.91 o                         
  10   4   5        127.54         28.49        46.25 o                         
  11   4   5       9360.74       9048.00       409.26 o                         
  12   4   5       2041.16       1934.56       149.96 o                         
  13   4   5        878.05       1147.14       175.96 o                         
  14   4   5        333.84        228.19       145.55 o                         
  15   4   5       6482.25       6756.75       369.53 o                         
  16   4   5         71.64        121.73        71.73 o                         
  17   4   5        897.60        909.41       178.99 o                         
  18   4   5        745.92        970.62       198.88 o                         
  19   4   5        505.94        717.66       168.68 o                         
   0   5   5       9957.47       9255.77       671.41 o                         
   1   5   5      20987.55      22048.39      1309.49 o                         
   2   5   5       4237.68       3804.73       272.76 o                         
   3   5   5      11995.27      12211.30       451.94 o                         
   4   5   5      10060.54      10246.98       718.57 o                         
   5   5   5         51.92        127.11        42.77 o                         
   6   5   5       9605.67       9211.44       484.48 o                         
   7   5   5      12292.51      11936.65       400.24 o                         
   8   5   5        961.22       1058.88        99.82 o                         
   9   5   5       6089.61       6056.13       355.57 o                         
  10   5   5       2596.93       2819.72       381.07 o                         
  11   5   5       3717.33       3296.99       500.83 o                         
  12   5   5       1290.29       1305.18       240.63 o                         
  13   5   5       4181.41       4044.87       271.19 o                         
  14   5   5       2172.05       1929.64       190.90 o                         
  15   5   5        253.86        238.80        89.54 o                         
  16   5   5       2384.12       1950.15       195.39 o                         
  17   5   5       1110.22       1026.77       146.16 o                         
  18   5   5          2.82        120.02        75.66 o                         
  19   5   5        787.32        732.56       160.69 o                         
   1   6   5        837.69        695.31       153.24 o                         
   2   6   5      23943.61      23550.41       816.36 o                         
   3   6   5        109.48         80.63        53.69 o                         
   4   6   5       6804.30       6846.49       317.83 o                         
   5   6   5        285.71        222.27        64.40 o                         
   6   6   5       1387.83       1433.42       138.84 o                         
   7   6   5        110.90        101.72        91.80 o                         
   8   6   5      16230.34      15539.80      1051.90 o                         
   9   6   5        505.28        271.83       104.40 o                         
  10   6   5        716.13        682.27       116.89 o                         
  11   6   5        272.85        390.32        95.54 o                         
  12   6   5       5969.69       5830.74       423.31 o                         
  13   6   5         22.81        -25.01        70.85 o                         
  14   6   5       2431.80       2642.99       224.79 o                         
  15   6   5        428.21        403.07       133.55 o                         
  16   6   5        180.41        290.82        98.78 o                         
  17   6   5        179.34        194.86       107.89 o                         
   0   7   5        505.65        574.16       170.00 o                         
   1   7   5       4929.71       5307.01       355.65 o                         
   2   7   5       2005.23       1934.10       311.28 o                         
   3   7   5       7802.24       7741.92       453.97 o                         
   4   7   5       1701.11       1815.94       200.42 o                         
   5   7   5        457.52        440.64       158.51 o                         
   6   7   5        328.81        322.25       120.94 o                         
   7   7   5       5262.08       5386.34       544.33 o                         
   8   7   5       1045.80       1286.42       178.80 o                         
   9   7   5       5467.07       5434.48       389.83 o                         
  10   7   5        221.17        140.46        90.16 o                         
  11   7   5       1687.52       1733.84       536.70 o                         
  12   7   5        602.31       1081.53       467.57 o                         
  13   7   5       3377.05       3814.08       475.69 o                         
  14   7   5         15.92        -85.31       131.57 o                         
  15   7   5        489.21        657.62       231.16 o                         
  16   7   5        107.12         44.06       127.10 o                         
   1   8   5       1021.15       1218.20       170.32 o                         
   2   8   5       6169.51       6024.09       562.22 o                         
   3   8   5         30.38         50.00        75.51 o                         
   4   8   5       2618.06       3143.05       399.78 o                         
   5   8   5       5325.33       5803.68       575.48 o                         
   6   8   5        597.43        392.78       183.19 o                         
   7   8   5        346.89        592.56       163.02 o                         
   8   8   5       3927.51       3749.75       464.96 o                         
   9   8   5        395.17        283.54       159.73 o                         
  10   8   5         32.16        -41.47       110.76 o                         
  12   8   5       1343.07       1325.36       291.87 o                         
  13   8   5         59.73         42.93       123.82 o                         
  14   8   5        643.66        571.84       221.28 o                         
  15   8   5       1236.05       1350.89       308.80 o                         
   3   9   5       2303.45       2079.69       335.02 o                         
   4   9   5       2745.60       2542.62       372.35 o                         
   5   9   5         63.49        117.26       127.94 o                         
   6   9   5       3688.98       3859.42       476.27 o                         
   7   9   5        818.63       1025.34       257.20 o                         
   8   9   5        184.12        292.43       170.92 o                         
   9   9   5        108.43         85.46       139.79 o                         
  10   9   5       1733.70       1741.21       334.86 o                         
  11   9   5        170.45        266.41       174.94 o                         
  13   9   5        380.27        802.12       240.78 o                         
   0   0   6      54845.86      51331.81      2515.86 o                         
   2   0   6      35319.36      37245.18      2750.60 o                         
   4   0   6      23959.25      24983.93       947.14 o                         
   6   0   6      36875.67      34153.34      1804.23 o                         
   8   0   6       1169.66       1241.53       149.17 o                         
  10   0   6      31528.62      29051.26      2466.41 o                         
  12   0   6       2286.78       1922.27       209.30 o                         
  14   0   6       4492.50       3862.31       315.20 o                         
  16   0   6       6616.44       6920.00       457.29 o                         
  18   0   6        185.01         95.38        90.57 o                         
  20   0   6       4006.73       3740.96       490.85 o                         
   1   1   6      53418.57      57423.96      1389.82 o                         
   2   1   6      10777.16      10952.95       384.67 o                         
   3   1   6       4927.28       5593.39       359.90 o                         
   4   1   6       6822.59       7427.08       294.08 o                         
   5   1   6      28402.37      28392.97      1398.99 o                         
   6   1   6       2521.34       2728.96       146.67 o                         
   7   1   6      14197.16      13524.33       612.95 o                         
   8   1   6       4772.90       4062.72       228.82 o                         
   9   1   6      12742.22      12847.14       433.02 o                         
  10   1   6       1499.72       1455.12       118.94 o                         
  11   1   6      13867.31      13684.91       470.03 o                         
  12   1   6       3322.96       3027.55       214.72 o                         
  13   1   6        484.37        358.88        74.80 o                         
  14   1   6       1960.25       2000.74       159.36 o                         
  15   1   6       4793.98       5250.67       269.55 o                         
  16   1   6        631.52        633.04        99.72 o                         
  17   1   6       2469.44       2737.95       223.06 o                         
  18   1   6        578.25        661.36       134.52 o                         
  19   1   6       2277.85       2401.61       291.27 o                         
  20   1   6        224.21        187.04        72.47 o                         
   0   2   6      38714.08      45929.05      2200.64 o                         
   1   2   6      15148.88      15469.93       799.40 o                         
   2   2   6       2544.35       2564.12       145.18 o                         
   3   2   6      36286.30      37222.23      1105.33 o                         
   4   2   6       9053.36       9397.31       305.57 o                         
   5   2   6       1184.77       1196.35        90.37 o                         
   6   2   6      10365.77      10255.07       369.15 o                         
   7   2   6      23074.46      21639.06       623.57 o                         
   8   2   6       1467.68       1524.07       147.84 o                         
   9   2   6       4377.06       4211.81       208.11 o                         
  10   2   6       6643.79       6864.15       289.10 o                         
  11   2   6        532.38        587.19       101.66 o                         
  12   2   6        451.31        428.99        79.40 o                         
  13   2   6      13170.32      12828.07       465.42 o                         
  14   2   6       1016.46        847.73       164.88 o                         
  15   2   6        124.30        163.62        66.88 o                         
  16   2   6       1606.67       1559.99       170.50 o                         
  17   2   6       2739.56       2900.52       332.88 o                         
  18   2   6         89.75         89.75       101.12 o                         
  19   2   6        988.98       1025.06       182.72 o                         
  20   2   6       1216.76       1460.58       295.32 o                         
   1   3   6       3774.72       3852.56       204.93 o                         
   2   3   6      33162.69      32203.19       965.44 o                         
   3   3   6        407.31        403.46        62.92 o                         
   4   3   6      28756.96      28548.45       751.74 o                         
   5   3   6       2200.83       2090.56       179.71 o                         
   6   3   6      11613.03      10404.27       360.39 o                         
   7   3   6        680.20        765.65        79.00 o                         
   8   3   6      21751.54      20531.53       991.12 o                         
   9   3   6        767.47        877.16        93.10 o                         
  10   3   6        922.59        968.85       102.22 o                         
  11   3   6        272.21        398.76        89.75 o                         
  12   3   6      12725.34      13294.40       602.63 o                         
  13   3   6        361.24        280.66        71.67 o                         
  14   3   6       6449.86       6685.02       444.30 o                         
  15   3   6        356.24        307.22        80.63 o                         
  16   3   6       1942.79       2813.04       277.51 o                         
  17   3   6        118.90        129.30        74.83 o                         
  18   3   6       2535.57       2672.84       280.01 o                         
  19   3   6         20.59         40.13        62.33 o                         
   0   4   6       3560.98       3075.27       331.87 o                         
   1   4   6       9703.04       8775.33       539.04 o                         
   2   4   6        728.91        697.38       119.07 o                         
   3   4   6      44711.00      43863.30      1301.99 o                         
   4   4   6       1860.24       1878.03       201.49 o                         
   5   4   6        351.18        329.57        63.29 o                         
   6   4   6       2863.22       2778.14       146.17 o                         
   7   4   6      22826.43      22691.24       654.07 o                         
   8   4   6         53.55         65.14        62.58 o                         
   9   4   6       5703.05       5921.21       262.16 o                         
  10   4   6       2998.74       2821.41       200.78 o                         
  11   4   6       2067.93       2120.81       155.23 o                         
  12   4   6        405.96        256.17       106.42 o                         
  13   4   6      11748.77      11828.30       517.48 o                         
  14   4   6        205.67        299.41       114.28 o                         
  15   4   6        235.06        281.60       104.73 o                         
  16   4   6        669.20        691.61       152.26 o                         
  17   4   6       2618.40       2813.76       337.53 o                         
  18   4   6         74.89        -38.07        90.66 o                         
  19   4   6       1354.61       1407.66       203.62 o                         
   1   5   6      16402.94      10583.35       541.51 o                         
   2   5   6      13150.33      12654.47       864.30 o                         
   3   5   6       3273.99       2886.06       273.88 o                         
   4   5   6       5901.09       6307.74       365.61 o                         
   5   5   6      11215.02      10464.62       393.56 o                         
   6   5   6       3894.44       3646.82       222.93 o                         
   7   5   6       4288.89       4244.88       249.87 o                         
   8   5   6       6095.08       6615.27       402.33 o                         
   9   5   6       8261.89       8640.00       497.66 o                         
  10   5   6        540.16        539.06       121.29 o                         
  11   5   6       5122.91       4834.46       360.28 o                         
  12   5   6       5221.65       5841.90       400.90 o                         
  13   5   6        142.48        116.17        69.89 o                         
  14   5   6       2121.64       2438.39       256.84 o                         
  15   5   6       2345.44       2183.20       407.62 o                         
  16   5   6        510.80        457.79       109.28 o                         
  17   5   6       1265.46       1245.82       162.76 o                         
  18   5   6        896.64        854.44       194.76 o                         
   0   6   6      34551.82      33292.50      1858.10 o                         
   1   6   6        836.09        830.18       135.03 o                         
   2   6   6        705.01        707.63       126.83 o                         
   3   6   6       2764.27       2781.27       174.92 o                         
   4   6   6      10881.14      10623.38       676.59 o                         
   5   6   6        145.53        161.52        82.24 o                         
   6   6   6      11365.05      10499.61       534.91 o                         
   7   6   6       2318.77       2352.43       184.46 o                         
   8   6   6        571.52        593.22       127.72 o                         
   9   6   6        540.03        535.24       101.16 o                         
  10   6   6      14373.95      14522.37       720.56 o                         
  11   6   6        878.55        843.84       129.95 o                         
  12   6   6        455.50        343.64        97.68 o                         
  13   6   6        257.19        315.39       147.51 o                         
  14   6   6       1094.80       1014.17       248.60 o                         
  15   6   6        192.81        438.17       174.84 o                         
  16   6   6       2942.70       3152.86       403.49 o                         
  17   6   6         98.49        -62.68        89.08 o                         
   1   7   6      10666.90      11177.39       924.36 o                         
   2   7   6        719.80        822.80       234.42 o                         
   3   7   6       1443.84       1490.14       260.62 o                         
   4   7   6       1337.40       1275.33       173.96 o                         
   5   7   6       9012.27       9447.00       761.20 o                         
   6   7   6        262.04        135.17        84.95 o                         
   7   7   6       2382.41       2382.82       245.55 o                         
   8   7   6        511.89        499.12       125.00 o                         
   9   7   6       5872.37       6413.89       461.17 o                         
  10   7   6        444.85        375.06       116.75 o                         
  11   7   6       5050.76       5534.84       405.79 o                         
  12   7   6        482.57        460.37       185.13 o                         
  13   7   6        137.68        100.11        90.45 o                         
  14   7   6        169.87         42.20       121.72 o                         
  15   7   6       2385.81       2427.52       393.89 o                         
  16   7   6        118.26        177.01       160.20 o                         
   0   8   6       5933.92       6539.84       603.95 o                         
   1   8   6        635.88        602.70       192.55 o                         
   2   8   6        403.20        529.75       126.13 o                         
   3   8   6       6205.55       5773.14       409.71 o                         
   4   8   6       3655.07       3814.28       313.27 o                         
   5   8   6        120.25        203.95       102.22 o                         
   6   8   6       2864.72       3198.53       302.37 o                         
   7   8   6       2130.63       1742.80       217.37 o                         
   8   8   6        571.74        528.31       210.27 o                         
   9   8   6        954.16       1301.05       283.07 o                         
  10   8   6       3069.61       3703.63       471.09 o                         
  11   8   6        164.63        127.10       138.68 o                         
  12   8   6        502.10        734.95       233.30 o                         
  13   8   6       1805.74       1391.48       293.98 o                         
  14   8   6        799.09       1043.38       268.12 o                         
   1   9   6       1031.40        877.38       225.46 o                         
   2   9   6       3591.10       4041.51       469.21 o                         
   3   9   6        260.90        377.92       143.75 o                         
   4   9   6       3780.12       4000.39       476.26 o                         
   5   9   6       1194.90       1309.53       280.03 o                         
   6   9   6       1994.89       2272.56       368.75 o                         
   7   9   6         66.64        206.45       149.58 o                         
   8   9   6       2445.94       2018.86       349.26 o                         
   9   9   6        305.76        469.78       198.68 o                         
  10   9   6        238.59        217.49       157.58 o                         
  11   9   6        991.88       1366.59       302.71 o                         
  13   9   6        125.44        -43.66       142.80 o                         
   2   0   7      69283.24      76957.77      2627.71 o                         
   4   0   7       5289.29       5284.60       295.65 o                         
   6   0   7      22450.88      22744.88       912.39 o                         
   8   0   7      40387.57      39553.49      2116.24 o                         
  10   0   7        303.33        180.05       148.06 o                         
  12   0   7      11457.33      11832.73      2046.76 o                         
  14   0   7       4084.32       4447.40       491.68 o                         
  16   0   7          4.06        -55.56        79.53 o                         
  18   0   7       5578.04       5789.41       494.83 o                         
  20   0   7         18.02         42.75       131.82 o                         
   0   1   7      22513.33      23146.91      1723.87 o                         
   1   1   7      19631.69      16547.24      1180.43 o                         
   2   1   7        355.24        327.96        54.46 o                         
   3   1   7      27946.86      27652.49       729.42 o                         
   4   1   7       7366.38       7106.91       298.05 o                         
   5   1   7        352.79        264.97        50.87 o                         
   6   1   7       8753.79       8576.18       549.90 o                         
   7   1   7      19361.71      18615.33       643.98 o                         
   8   1   7       1413.55       1585.58       135.38 o                         
   9   1   7      10585.51       9686.93       386.85 o                         
  10   1   7       3423.77       3362.06       266.46 o                         
  11   1   7       6460.43       6821.91       343.74 o                         
  12   1   7       1477.43       1502.08       133.29 o                         
  13   1   7       8658.99       9312.90       433.92 o                         
  14   1   7       1371.97       1383.25       156.14 o                         
  15   1   7        466.97        556.13        95.99 o                         
  16   1   7       1327.90       1441.30       156.92 o                         
  17   1   7       2280.29       2267.33       179.22 o                         
  18   1   7          0.28        -46.56        64.20 o                         
  19   1   7       1627.72       1972.44       170.15 o                         
  20   1   7        224.22        210.82       145.67 o                         
   1   2   7      11100.10      10825.05       332.28 o                         
   2   2   7      11185.73      11732.09       354.72 o                         
   3   2   7        446.78        397.78        52.11 o                         
   4   2   7        362.55        302.51        48.37 o                         
   5   2   7      36355.22      34676.98       913.14 o                         
   6   2   7       1147.98       1234.76        97.73 o                         
   7   2   7       2102.18       1924.11       183.22 o                         
   8   2   7      10949.39      11048.48       386.03 o                         
   9   2   7       7782.12       7686.81       370.50 o                         
  10   2   7       1145.79       1220.39       125.42 o                         
  11   2   7       7968.36       7729.29       477.14 o                         
  12   2   7       4220.70       4514.20       235.60 o                         
  13   2   7        192.28        275.16        73.17 o                         
  14   2   7       2579.84       2508.40       207.94 o                         
  15   2   7       5450.42       5217.63       310.99 o                         
  16   2   7        279.04        408.95       167.95 o                         
  17   2   7        255.61        250.11        88.54 o                         
  18   2   7       1853.66       1802.74       438.39 o                         
  19   2   7        267.76        276.41        91.69 o                         
   0   3   7      11583.41      10679.75       618.77 o                         
   1   3   7          3.38         35.60        47.07 o                         
   2   3   7       7962.06       7593.72       264.29 o                         
   3   3   7       1500.50       1613.31        93.75 o                         
   4   3   7      26618.69      25119.22      1104.67 o                         
   5   3   7        464.41        543.44        85.62 o                         
   6   3   7      19340.29      19223.40       565.58 o                         
   7   3   7        354.35        295.85        56.38 o                         
   8   3   7       1762.12       1924.94       199.83 o                         
   9   3   7        580.95        625.26        80.61 o                         
  10   3   7      10751.68      10726.28       681.89 o                         
  11   3   7         29.61        104.60        51.12 o                         
  12   3   7       7196.25       6931.72       319.20 o                         
  13   3   7        767.44        694.01       141.68 o                         
  14   3   7       4144.74       4336.51       344.59 o                         
  15   3   7        122.91        164.02        81.18 o                         
  16   3   7       6346.57       6889.95      1022.35 o                         
  17   3   7         78.64        119.43        97.85 o                         
  18   3   7         13.72          2.88        81.09 o                         
  19   3   7         23.37          0.91        70.46 o                         
   1   4   7      14414.70      15081.16       778.02 o                         
   2   4   7       3762.43       3937.08       229.88 o                         
   3   4   7       2521.40       2763.44       195.99 o                         
   4   4   7        129.97        124.40        28.43 o                         
   5   4   7      33528.18      30718.79       943.31 o                         
   6   4   7        899.64       1048.68        95.81 o                         
   7   4   7       3875.39       3517.35       178.21 o                         
   8   4   7        866.19        808.16        91.40 o                         
   9   4   7       4354.49       4380.65       324.45 o                         
  10   4   7        603.88        667.26       133.74 o                         
  11   4   7       9088.99       8562.88       407.48 o                         
  12   4   7       1196.36       1169.77       168.48 o                         
  13   4   7        396.27        459.70       102.41 o                         
  14   4   7        167.00         33.09        65.44 o                         
  15   4   7       6503.52       6425.52       452.30 o                         
  16   4   7        103.84         68.99        72.89 o                         
  17   4   7        758.48        839.24       134.76 o                         
  18   4   7        424.39        405.40       105.61 o                         
  19   4   7        938.05       1116.25       271.44 o                         
   0   5   7      13052.26      14058.83       940.15 o                         
   1   5   7       5964.92       5998.41       486.81 o                         
   2   5   7       1517.96       1580.37       251.15 o                         
   3   5   7       6228.08       6349.24       289.34 o                         
   4   5   7       9060.24       8590.46       364.26 o                         
   5   5   7       1216.12        973.80       194.07 o                         
   6   5   7       7756.45       6956.96       332.02 o                         
   7   5   7       5420.04       5196.07       415.24 o                         
   8   5   7        830.95        887.82       143.43 o                         
   9   5   7       7328.95       6910.84       351.95 o                         
  10   5   7       8173.01       7910.56       388.97 o                         
  11   5   7       2191.48       2473.72       330.17 o                         
  12   5   7       1312.52       1210.79       147.50 o                         
  13   5   7       2762.33       2774.40       261.59 o                         
  14   5   7       2494.79       2555.12       359.99 o                         
  15   5   7        382.79        499.42       137.55 o                         
  16   5   7       1575.07       1456.93       226.49 o                         
  17   5   7       1398.52       1396.26       168.36 o                         
  18   5   7          9.65        -81.67        85.96 o                         
   1   6   7       1009.92        793.06       133.69 o                         
   2   6   7      19095.93      19533.14       868.67 o                         
   3   6   7       1346.65       1466.76       177.26 o                         
   4   6   7       3135.86       3112.92       287.25 o                         
   5   6   7       3661.00       4312.99       364.66 o                         
   6   6   7       1764.94       1750.00       295.83 o                         
   7   6   7        941.48        862.03       153.90 o                         
   8   6   7      18732.70      18946.92      1225.43 o                         
   9   6   7        588.46        515.00       173.11 o                         
  10   6   7         39.58         56.52        80.00 o                         
  11   6   7        455.98        490.16       130.81 o                         
  12   6   7       4160.92       4275.18       350.14 o                         
  13   6   7        234.63        461.23       183.85 o                         
  14   6   7       2751.29       2953.31       392.39 o                         
  15   6   7        419.44        610.51       178.44 o                         
  16   6   7        218.74       -129.31       133.03 o                         
  17   6   7         48.14         82.74       127.62 o                         
   1   7   7       7366.32       7217.34       633.48 o                         
   2   7   7        769.99        567.17       183.68 o                         
   3   7   7      14224.63      14794.70      1113.80 o                         
   4   7   7       1211.20       1242.39       239.92 o                         
   5   7   7        414.87        447.57       116.68 o                         
   6   7   7        324.97        284.12       106.38 o                         
   7   7   7       8431.31       8696.81       516.11 o                         
   8   7   7        186.37         91.98        80.21 o                         
   9   7   7       3718.91       3328.89       544.88 o                         
  10   7   7         12.53        -74.88        83.78 o                         
  11   7   7       2100.00       2289.41       351.21 o                         
  12   7   7        383.82        320.81       119.84 o                         
  13   7   7       2937.27       3062.31       421.52 o                         
  14   7   7        209.80        184.94       100.46 o                         
  15   7   7        201.43        213.98       155.04 o                         
   1   8   7       3849.25       3413.71       643.93 o                         
   2   8   7       5350.78       5341.45       502.70 o                         
   3   8   7         13.25        191.11        95.59 o                         
   4   8   7       1233.68       1580.80       218.91 o                         
   5   8   7       4300.17       4237.96       476.98 o                         
   6   8   7       1973.88       1964.11       233.97 o                         
   7   8   7        299.89        315.51       172.57 o                         
   8   8   7       3620.58       3712.84       324.71 o                         
   9   8   7       1076.95       1140.33       187.42 o                         
  10   8   7        154.82        375.29       182.63 o                         
  11   8   7       1697.70       1401.91       303.34 o                         
  12   8   7       2265.90       1979.50       353.23 o                         
  14   8   7        426.29        513.46       199.28 o                         
   2   9   7       2049.45       2115.95       338.36 o                         
   3   9   7       1231.15       1380.35       278.10 o                         
   4   9   7       3450.47       3796.44       466.29 o                         
   5   9   7        174.86        201.61       152.55 o                         
   6   9   7       2993.99       3418.21       448.74 o                         
   8   9   7        724.92        675.12       222.74 o                         
   9   9   7        421.63        384.15       174.98 o                         
  10   9   7       1821.86       1606.71       322.43 o                         
  11   9   7         70.09        -43.92       126.70 o                         
  12   9   7        874.78        756.46       244.98 o                         
   2   0   8       7576.93       8369.90       575.85 o                         
   4   0   8      30584.36      31285.19      2206.05 o                         
   6   0   8      29581.46      28596.10      1116.43 o                         
   8   0   8       5396.49       4840.62       534.91 o                         
  10   0   8      27493.62      29903.08      2838.63 o                         
  12   0   8       3646.81       3212.33       387.68 o                         
  14   0   8       1430.17       1507.56       198.47 o                         
  16   0   8       4572.85       4850.73       538.05 o                         
  18   0   8         36.65         77.20        89.66 o                         
  20   0   8       1965.58       2236.91       377.27 o                         
   1   1   8      39016.48      41155.40      1048.92 o                         
   2   1   8      14035.35      14155.46       427.15 o                         
   3   1   8       5140.34       4869.38       235.17 o                         
   4   1   8       4770.83       4874.56       204.10 o                         
   5   1   8      14011.04      13658.16       501.84 o                         
   6   1   8       2679.72       2728.39       152.77 o                         
   7   1   8       3129.86       2904.88       186.42 o                         
   8   1   8       8626.29       8919.76       352.98 o                         
   9   1   8      12610.22      12869.01       574.51 o                         
  10   1   8         89.07         99.25        66.16 o                         
  11   1   8       7842.99       6954.46       375.48 o                         
  12   1   8       3370.45       3583.77       256.65 o                         
  13   1   8        564.77        477.18        98.30 o                         
  14   1   8        387.78        294.48        92.04 o                         
  15   1   8       2955.72       3231.13       208.99 o                         
  16   1   8        376.99        374.19        97.32 o                         
  17   1   8       1841.78       1843.99       162.11 o                         
  18   1   8        106.58        161.01        83.34 o                         
  19   1   8       1699.33       1665.09       198.18 o                         
  20   1   8         71.28       -128.18       131.87 o                         
   0   2   8       4979.37       4946.85       366.69 o                         
   1   2   8       7171.02       7067.55       366.74 o                         
   2   2   8        239.54        152.69        59.85 o                         
   3   2   8      30606.10      29648.44       789.14 o                         
   4   2   8       3467.22       3446.03       192.60 o                         
   5   2   8        251.75        229.48        48.27 o                         
   6   2   8       4963.01       4785.29       241.10 o                         
   7   2   8      16797.93      16433.71       532.12 o                         
   8   2   8        488.13        571.21        90.02 o                         
   9   2   8       2866.64       2638.88       165.10 o                         
  10   2   8      10555.63      10199.14       443.32 o                         
  11   2   8        210.17        161.95        71.49 o                         
  12   2   8       3592.14       3688.55       256.74 o                         
  13   2   8       7496.18       7523.33       466.90 o                         
  14   2   8       1416.11       1654.58       146.62 o                         
  15   2   8         10.68         68.94        63.51 o                         
  16   2   8       1641.41       1772.90       366.58 o                         
  17   2   8       3012.70       2813.65       230.06 o                         
  18   2   8         46.93         39.10        85.25 o                         
  19   2   8        766.60        716.48       220.93 o                         
   1   3   8        186.01        239.03        39.76 o                         
   2   3   8      15785.32      14567.20       429.14 o                         
   3   3   8       1781.48       1880.44       138.48 o                         
   4   3   8      17651.29      18094.05       587.37 o                         
   5   3   8        159.11        264.78        49.69 o                         
   6   3   8       9027.22       9076.56       325.96 o                         
   7   3   8        988.33        802.56        85.79 o                         
   8   3   8      12729.15      12326.64       490.44 o                         
   9   3   8        797.34        643.49       118.72 o                         
  10   3   8       1437.62       1250.17       117.27 o                         
  11   3   8       1041.09        963.87       158.38 o                         
  12   3   8       7294.50       7719.89       389.20 o                         
  13   3   8        670.71        780.86       121.48 o                         
  14   3   8       7263.10       7465.15       388.31 o                         
  15   3   8        306.75        229.93       162.14 o                         
  16   3   8        586.61        760.43       139.67 o                         
  17   3   8         32.68        -61.39        75.92 o                         
  18   3   8       2331.83       1960.04       194.85 o                         
  19   3   8         79.60        -82.69       127.53 o                         
   0   4   8       6601.46       6649.10       307.37 o                         
   1   4   8       4853.46       4659.97       306.21 o                         
   2   4   8        799.10        844.42        87.36 o                         
   3   4   8      26867.37      25838.77       829.44 o                         
   4   4   8        347.52        312.28        43.04 o                         
   5   4   8        214.64        167.27        42.52 o                         
   6   4   8       1508.22       1667.82       113.47 o                         
   7   4   8      12519.17      12684.63       563.84 o                         
   8   4   8        638.41        738.48       199.91 o                         
   9   4   8       8162.43       8917.77       410.10 o                         
  10   4   8       1476.25       1426.81       150.24 o                         
  11   4   8        125.51         87.18        85.16 o                         
  12   4   8        495.30        644.60       143.75 o                         
  13   4   8       6941.29       7511.97      1216.65 o                         
  14   4   8         80.91         12.63        63.06 o                         
  15   4   8        171.70         79.16        71.49 o                         
  16   4   8        296.47        341.27       135.05 o                         
  17   4   8       2634.26       2310.10       214.83 o                         
  18   4   8         22.35        -43.37        73.00 o                         
   1   5   8       6209.25       6741.83       441.00 o                         
   2   5   8       9353.10       9254.91       505.42 o                         
   3   5   8        715.64        797.78        90.53 o                         
   4   5   8       3548.16       3450.31       206.39 o                         
   5   5   8       3011.98       3263.00       390.01 o                         
   6   5   8       5237.43       5583.91       292.73 o                         
   7   5   8       6345.68       6568.96       330.45 o                         
   8   5   8       6278.07       7010.51       442.99 o                         
   9   5   8       1365.35       1550.38       154.67 o                         
  10   5   8        120.91        274.53        99.41 o                         
  11   5   8       3532.23       3450.43       255.24 o                         
  12   5   8       4230.50       4452.89       325.38 o                         
  13   5   8         19.79        -75.11        84.26 o                         
  14   5   8       2763.52       2919.06       233.35 o                         
  15   5   8       2127.22       1990.40       329.72 o                         
  16   5   8        494.22        465.91       197.04 o                         
  17   5   8       1754.47       2449.11       518.76 o                         
   0   6   8      18475.00      19639.74      1241.98 o                         
   1   6   8       2025.33       2067.90       215.23 o                         
   2   6   8        794.47        918.32       214.11 o                         
   3   6   8       1427.80       1267.55       249.67 o                         
   4   6   8       5885.65       5691.48       543.98 o                         
   5   6   8         30.79        129.44       197.02 o                         
   6   6   8      12802.34      12211.69       635.92 o                         
   7   6   8       1838.30       1647.12       221.05 o                         
   8   6   8        432.22        510.41       130.13 o                         
   9   6   8       1729.03       1824.03       218.19 o                         
  10   6   8      11875.37      12396.06       664.01 o                         
  11   6   8        398.32        431.93       123.96 o                         
  12   6   8        567.56        605.92       144.07 o                         
  13   6   8         54.21         74.39        83.43 o                         
  14   6   8        883.01        778.74       160.34 o                         
  15   6   8        131.64         73.43       121.80 o                         
  16   6   8       2890.91       3308.12       314.38 o                         
  17   6   8        137.39         41.49       119.68 o                         
   1   7   8      16670.88      17543.49       822.63 o                         
   2   7   8        738.00        790.22       146.06 o                         
   3   7   8       1314.02       1618.46       269.18 o                         
   4   7   8        599.19        800.17       149.83 o                         
   5   7   8      11209.60      10903.28       634.93 o                         
   6   7   8        351.67        391.05       156.04 o                         
   7   7   8       1413.18       1441.34       194.55 o                         
   8   7   8        197.02        194.36       140.82 o                         
   9   7   8       5298.97       5897.24       627.05 o                         
  10   7   8        155.39         89.20        76.81 o                         
  11   7   8       3003.74       3471.52       317.72 o                         
  12   7   8         24.80        -60.32        91.17 o                         
  13   7   8        267.76        527.31       189.13 o                         
  14   7   8        232.52        175.08       103.13 o                         
  15   7   8       1848.25       1375.33       294.10 o                         
   0   8   8       6247.62       5503.54       557.43 o                         
   1   8   8        614.43        779.96       149.62 o                         
   2   8   8         20.87         71.29        76.39 o                         
   3   8   8       6965.97       7814.34       687.22 o                         
   4   8   8       5071.43       4656.72       493.57 o                         
   5   8   8         44.85         38.06        92.80 o                         
   6   8   8       2005.60       2069.25       240.70 o                         
   7   8   8       2460.45       2459.15       263.78 o                         
   8   8   8         83.19         26.25        79.78 o                         
   9   8   8        555.24        360.58       126.83 o                         
  10   8   8       3752.82       3883.59       490.53 o                         
  11   8   8        231.86        297.35       173.80 o                         
  12   8   8        449.54        343.98       176.08 o                         
  13   8   8       1877.82       1134.73       278.16 o                         
   1   9   8        746.31        587.87       213.87 o                         
   2   9   8       3002.88       3401.28       305.76 o                         
   3   9   8        291.59        185.90       173.52 o                         
   4   9   8       3012.20       3014.66       292.58 o                         
   5   9   8        551.33        527.16       194.18 o                         
   7   9   8         59.21        251.06       164.86 o                         
   8   9   8       2726.68       2711.36       405.67 o                         
   9   9   8         91.62         42.89       132.26 o                         
  10   9   8         13.27        -86.62       133.60 o                         
  11   9   8        815.35        657.41       226.09 o                         
   2   0   9      48051.04      48620.26      1856.38 o                         
   4   0   9       5806.43       5381.86       339.80 o                         
   6   0   9       7849.03       7567.93       415.07 o                         
   8   0   9      36245.80      33229.39      1841.09 o                         
  10   0   9        198.35         96.28       110.73 o                         
  12   0   9      10819.95      10109.74       560.14 o                         
  14   0   9       2343.13       2440.42       392.31 o                         
  16   0   9        885.76       1076.63       268.02 o                         
  18   0   9       4453.56       4430.09       729.82 o                         
   0   1   9      18593.31      19564.13       912.73 o                         
   1   1   9      15810.80      16411.23       543.70 o                         
   2   1   9       3046.90       3112.85       183.40 o                         
   3   1   9      42544.31      44140.87      1297.36 o                         
   4   1   9      13866.71      14173.60       632.67 o                         
   5   1   9        668.53        707.11        76.88 o                         
   6   1   9       5491.60       5515.32       239.59 o                         
   7   1   9      19139.91      17657.33       726.17 o                         
   8   1   9       1595.65       1460.80       118.50 o                         
   9   1   9      10658.35      10505.48       449.22 o                         
  10   1   9       3763.08       4021.89       215.68 o                         
  11   1   9       5030.71       4921.52       289.52 o                         
  12   1   9        598.60        738.98       101.27 o                         
  13   1   9       6284.37       6427.62       302.06 o                         
  14   1   9       1747.44       1665.21       147.31 o                         
  15   1   9        303.92        289.44        91.26 o                         
  16   1   9        681.31        714.74       107.36 o                         
  17   1   9       3073.87       3188.65       246.07 o                         
  18   1   9         34.17         89.11        74.71 o                         
  19   1   9       1881.51       1611.92       222.18 o                         
   1   2   9      14052.56      14988.09       508.75 o                         
   2   2   9       8764.29       8195.22       289.80 o                         
   3   2   9        685.23        667.43       100.21 o                         
   4   2   9       1464.60       1572.09       142.52 o                         
   5   2   9      28106.46      28568.52       787.27 o                         
   6   2   9        492.38        421.31        81.39 o                         
   7   2   9       1566.50       1429.30       115.66 o                         
   8   2   9       8907.47       8105.00       375.42 o                         
   9   2   9       7378.50       7725.93       364.96 o                         
  10   2   9        536.90        574.23       118.04 o                         
  11   2   9       9366.61       9530.91       376.77 o                         
  12   2   9       2686.93       2634.27       180.50 o                         
  13   2   9        457.67        454.16       121.73 o                         
  14   2   9       1244.86       1346.98       155.93 o                         
  15   2   9       5867.17       5806.25       713.79 o                         
  16   2   9        166.20         77.52        89.36 o                         
  17   2   9        207.95        285.63       113.74 o                         
  18   2   9       2122.55       2244.12       209.03 o                         
  19   2   9        348.08        303.61       216.00 o                         
   0   3   9      20003.31      21653.98       902.31 o                         
   1   3   9        320.38        368.31        51.22 o                         
   2   3   9       5700.04       6066.67       229.57 o                         
   3   3   9        988.06       1032.52        83.45 o                         
   4   3   9      16246.81      15713.87       556.65 o                         
   5   3   9       1277.98       1242.46        98.70 o                         
   6   3   9      20975.70      20206.39       599.13 o                         
   7   3   9        139.42        116.55        49.47 o                         
   8   3   9       1605.01       1539.48       166.42 o                         
   9   3   9         54.68         53.48        59.47 o                         
  10   3   9       8818.51       9113.11       385.83 o                         
  11   3   9        442.15        540.35       144.43 o                         
  12   3   9       5972.53       6295.69       417.63 o                         
  13   3   9        188.29        379.98       131.40 o                         
  14   3   9       4364.20       3698.14       260.58 o                         
  15   3   9         40.76         26.28        72.18 o                         
  16   3   9       5374.41       4987.46       316.31 o                         
  17   3   9         65.11         58.16       101.42 o                         
  18   3   9         77.04         39.16        75.32 o                         
   1   4   9      12665.59      11209.22       861.44 o                         
   2   4   9       1318.37       1346.75        80.20 o                         
   3   4   9       1233.03       1163.54       114.20 o                         
   4   4   9       1411.76       1547.58        98.47 o                         
   5   4   9      22705.23      21742.57       745.70 o                         
   6   4   9        201.91        156.31        61.33 o                         
   7   4   9       2917.65       2798.52       200.85 o                         
   8   4   9       2773.82       2885.63       207.52 o                         
   9   4   9       2992.78       3266.10       227.56 o                         
  10   4   9        535.24        619.20       152.00 o                         
  11   4   9       8362.94       7613.61       493.03 o                         
  12   4   9        999.34        951.27       130.77 o                         
  13   4   9         19.03        -24.32        84.87 o                         
  14   4   9       1067.95       1280.79       199.97 o                         
  15   4   9       6694.65       6183.17       356.06 o                         
  16   4   9         21.51        124.34       142.99 o                         
  17   4   9        645.66       1000.25       146.58 o                         
  18   4   9        420.93        597.81       215.05 o                         
   0   5   9      10340.59       9018.41       714.27 o                         
   1   5   9       3338.66       2905.08       257.04 o                         
   2   5   9       1255.99       1348.10       172.26 o                         
   3   5   9       4745.26       5174.03       491.37 o                         
   5   5   9        645.39        702.53       165.60 o                         
   6   5   9       3302.98       3066.68       269.32 o                         
   7   5   9       4227.89       4420.61       335.20 o                         
   8   5   9        867.93        764.99       143.80 o                         
   9   5   9       5433.39       5168.31       522.23 o                         
  10   5   9       5093.31       4568.96       654.89 o                         
  11   5   9       1546.35       1583.19       207.24 o                         
  12   5   9        195.02        325.33       116.51 o                         
  13   5   9       2773.09       3426.56       452.03 o                         
  14   5   9       1337.26       1189.84       256.83 o                         
  15   5   9        762.69        961.26       170.45 o                         
  16   5   9       1227.44       1189.17       205.19 o                         
  17   5   9       1046.43       1077.28       258.33 o                         
   1   6   9       2394.95       2414.87       336.96 o                         
   2   6   9      14369.01      15199.83       735.55 o                         
   3   6   9       1174.13        974.73       157.16 o                         
   4   6   9       1384.90       1467.17       190.22 o                         
   5   6   9       3985.85       4073.89       384.71 o                         
   6   6   9       1854.19       1746.25       208.94 o                         
   7   6   9        385.29        309.25       140.86 o                         
   8   6   9      12126.24      12393.07       936.50 o                         
   9   6   9        596.18        733.27       152.18 o                         
  10   6   9         30.63        -53.80        73.27 o                         
  11   6   9        119.40         75.21       116.00 o                         
  12   6   9       4760.76       5616.83       597.61 o                         
  13   6   9        375.34        340.75       125.91 o                         
  14   6   9       1464.85       1691.84       307.00 o                         
  15   6   9        133.29         99.16        99.31 o                         
  16   6   9         78.81        122.75       133.93 o                         
   0   7   9        255.44        383.27       162.09 o                         
   1   7   9       7832.14       7745.01       474.65 o                         
   2   7   9        129.90        194.05        98.30 o                         
   3   7   9      14447.23      14277.58       717.44 o                         
   4   7   9        508.36        873.88       158.03 o                         
   5   7   9         82.98         28.88        74.80 o                         
   6   7   9        274.51        337.28       169.14 o                         
   7   7   9       8598.72       9071.76       541.14 o                         
   8   7   9        132.27        114.56        90.58 o                         
   9   7   9       2394.26       2346.13       253.22 o                         
  10   7   9         71.19        118.33        95.85 o                         
  11   7   9       2225.94       2556.49       558.09 o                         
  12   7   9        507.96        375.69       124.67 o                         
  13   7   9       2171.85       2693.21       283.50 o                         
  14   7   9        144.82        124.04       135.34 o                         
  15   7   9        139.43         83.98       129.53 o                         
   1   8   9       3309.27       3372.68       303.07 o                         
   2   8   9       4192.16       4116.68       404.09 o                         
   3   8   9        150.29        280.95       150.43 o                         
   4   8   9       1360.21       1612.58       208.36 o                         
   5   8   9       4569.84       4531.81       359.79 o                         
   6   8   9       2498.75       2238.01       318.36 o                         
   7   8   9         82.64        -77.85       134.23 o                         
   8   8   9       3011.20       3483.79       320.22 o                         
   9   8   9       1197.02        937.96       176.17 o                         
  10   8   9         53.77        -18.56        86.93 o                         
  11   8   9       1092.56       1005.32       183.36 o                         
  12   8   9       2068.90       1807.79       338.63 o                         
   0   9   9       4108.46       4184.17       489.93 o                         
   1   9   9        335.55        373.34       121.77 o                         
   2   9   9       1509.27       1410.75       201.09 o                         
   3   9   9        506.10        394.93       137.99 o                         
   4   9   9       4723.79       5789.31       594.77 o                         
   5   9   9         90.64         97.61        92.93 o                         
   6   9   9       2985.63       3988.80       490.15 o                         
   7   9   9        261.79        125.43       136.85 o                         
   8   9   9        844.42       1233.55       280.03 o                         
   9   9   9        175.11        128.75       140.47 o                         
  10   9   9       1532.52       1338.85       296.57 o                         
  11   9   9          9.54         43.65       142.75 o                         
   0   0  10      76787.34      76218.55      3762.62 o                         
   2   0  10       3473.73       3959.76       267.80 o                         
   4   0  10      22956.54      23505.45      2539.92 o                         
   6   0  10      24117.43      22535.00       939.34 o                         
   8   0  10       1354.80       1230.64       161.85 o                         
  10   0  10      21181.45      22349.60      1386.72 o                         
  12   0  10       1603.52       1580.06       236.02 o                         
  14   0  10       3850.95       4224.06       477.04 o                         
  16   0  10       4099.16       3904.67       438.50 o                         
  18   0  10        173.55        422.17       282.64 o                         
   1   1  10      23141.16      24456.62       950.09 o                         
   2   1  10       7453.92       7976.50       295.68 o                         
   3   1  10       4643.87       4956.58       218.48 o                         
   4   1  10       4501.29       4594.81       296.25 o                         
   5   1  10      14806.38      15651.31       671.80 o                         
   6   1  10       1349.08       1215.47       123.12 o                         
   7   1  10       5907.56       5527.49       352.41 o                         
   8   1  10       5758.02       5911.95       265.02 o                         
   9   1  10      10618.87       9989.96       419.15 o                         
  10   1  10        706.17        569.67        96.57 o                         
  11   1  10       6583.59       6844.32       305.80 o                         
  12   1  10       2234.70       2493.24       349.88 o                         
  13   1  10        560.93        437.31        85.55 o                         
  14   1  10       1062.38       1191.88       130.37 o                         
  15   1  10       3520.79       3277.45       213.16 o                         
  16   1  10        447.61        327.58       136.20 o                         
  17   1  10       1517.14       1390.22       221.63 o                         
  18   1  10        561.29        439.44       111.30 o                         
  19   1  10       1474.04       1391.59       302.77 o                         
   0   2  10      13561.56      15674.29       918.77 o                         
   1   2  10       3533.19       3658.28       231.86 o                         
   2   2  10       2171.22       2244.57       188.01 o                         
   3   2  10      34478.91      34978.89       934.07 o                         
   4   2  10       4098.43       4461.63       205.31 o                         
   5   2  10         47.82         59.12        47.27 o                         
   6   2  10       5751.73       5364.61       239.30 o                         
   7   2  10      14494.29      14939.40       488.32 o                         
   8   2  10        265.02         56.59        92.56 o                         
   9   2  10       3675.66       3648.93       203.81 o                         
  10   2  10       5445.13       5662.14       312.81 o                         
  11   2  10       1254.90       1295.80       124.10 o                         
  12   2  10       1704.34       1845.29       153.16 o                         
  13   2  10       8541.38       5147.91      4130.35 o                         
  14   2  10       1239.35       1338.28       161.20 o                         
  15   2  10        135.91        131.36        91.69 o                         
  16   2  10       1873.36       1889.39       192.01 o                         
  17   2  10       2132.41       1939.13       237.27 o                         
  18   2  10         10.02         15.97        71.99 o                         
   1   3  10        390.68        423.79        70.70 o                         
   2   3  10      22592.00      23211.41       653.67 o                         
   3   3  10          6.01         68.08        42.73 o                         
   4   3  10      16865.19      16868.52       511.45 o                         
   5   3  10        223.29        203.16        51.51 o                         
   6   3  10       7235.31       7761.28       361.00 o                         
   7   3  10         56.69         30.75        94.83 o                         
   8   3  10      12702.28      12102.46       427.01 o                         
   9   3  10          0.27        -60.07        60.07 o                         
  10   3  10       1100.54       1250.37       143.75 o                         
  11   3  10        179.05        215.41        94.07 o                         
  12   3  10       7275.83       8432.95       431.56 o                         
  13   3  10        404.53        297.94       114.62 o                         
  14   3  10       5222.21       5330.46       473.99 o                         
  15   3  10         79.34         13.70        63.13 o                         
  16   3  10       1151.43       1458.60       280.41 o                         
  17   3  10         53.82        133.36       111.15 o                         
  18   3  10       2338.05       2464.47       273.58 o                         
   0   4  10       3481.31       3563.47       222.66 o                         
   1   4  10       4969.82       4966.48       195.61 o                         
   2   4  10        830.95        757.82        91.77 o                         
   3   4  10      16901.36      16232.45       589.51 o                         
   4   4  10        935.15       1079.15       160.02 o                         
   5   4  10        623.89        812.99       163.15 o                         
   6   4  10       2967.88       3086.60       240.96 o                         
   7   4  10       9955.86      10177.95       444.17 o                         
   8   4  10        115.21        231.03        72.68 o                         
   9   4  10       4934.80       4345.92       270.16 o                         
  10   4  10       1865.11       2134.52       188.75 o                         
  11   4  10       1037.64       1137.45       142.41 o                         
  12   4  10        610.26        538.56       109.81 o                         
  13   4  10       6208.53       5778.08       585.35 o                         
  14   4  10        141.55         15.18        78.24 o                         
  15   4  10        202.63        272.90       112.38 o                         
  16   4  10        655.91        395.53       129.29 o                         
  17   4  10       1581.99       1924.11       196.89 o                         
   1   5  10       6974.44       7346.18       816.89 o                         
   2   5  10       5505.05       5477.61       373.79 o                         
   3   5  10       2003.82       1811.27       203.92 o                         
   4   5  10       5385.24       5544.07       451.39 o                         
   5   5  10       2973.33       3346.37       286.60 o                         
   6   5  10       3618.68       3593.04       296.94 o                         
   7   5  10       2608.14       2625.12       254.66 o                         
   8   5  10       2650.36       3015.96       385.62 o                         
   9   5  10       2458.42       2841.04       272.31 o                         
  10   5  10        411.60        271.69       164.33 o                         
  11   5  10       4294.48       4075.16       336.64 o                         
  12   5  10       1790.39       1984.01       345.29 o                         
  13   5  10        156.14          0.00        85.91 o                         
  14   5  10       1390.28       1246.92       195.25 o                         
  15   5  10       1097.92       1244.05       195.99 o                         
  16   5  10        311.96        101.69        91.73 o                         
   0   6  10      17938.01      17156.11      1143.61 o                         
   1   6  10       1925.19       1983.79       219.58 o                         
   2   6  10        336.33        347.97       157.21 o                         
   3   6  10        968.69       1003.29       159.89 o                         
   4   6  10       4548.52       4300.58       332.15 o                         
   5   6  10        234.11        244.66       108.84 o                         
   6   6  10       6943.13       6535.50       434.54 o                         
   7   6  10        899.10        781.02       197.09 o                         
   8   6  10        460.31        406.35       127.94 o                         
   9   6  10        352.46        330.27       115.63 o                         
  10   6  10       7676.81       7539.69       677.50 o                         
  11   6  10        388.73        445.91       193.69 o                         
  12   6  10        706.35        894.52       228.78 o                         
  13   6  10        329.79        196.47       142.35 o                         
  14   6  10        841.60        635.63       153.05 o                         
  15   6  10         18.42        -61.55        85.53 o                         
   3   7  10        902.79        691.66       196.95 o                         
   4   7  10        301.24        326.50       110.70 o                         
   5   7  10       8602.67       7974.81       497.21 o                         
   6   7  10        243.28        244.40       104.79 o                         
   7   7  10        773.13        597.29       145.13 o                         
   8   7  10        155.78         76.09       124.47 o                         
   9   7  10       3881.04       3293.56       429.67 o                         
  10   7  10         50.96         46.54        97.61 o                         
  11   7  10       2912.55       3270.55       477.55 o                         
  12   7  10         48.33          3.63       123.14 o                         
  13   7  10        102.42         60.85        89.47 o                         
  14   7  10         88.06        163.86       141.41 o                         
   0   8  10       6601.95       6704.37       635.39 o                         
   1   8  10        613.35        587.58       138.06 o                         
   2   8  10        390.25        349.52       131.26 o                         
   3   8  10       3972.41       4198.40       344.45 o                         
   4   8  10       2951.42       3090.21       292.41 o                         
   5   8  10          8.28         57.53        81.69 o                         
   6   8  10       2143.95       1903.69       334.41 o                         
   7   8  10       3401.80       3052.41       420.50 o                         
   8   8  10        137.14        156.29       139.46 o                         
   9   8  10        474.09        493.45       140.94 o                         
  10   8  10       3214.26       2868.81       295.47 o                         
  11   8  10        132.12        127.56       139.18 o                         
  12   8  10        158.42        104.25        91.50 o                         
   1   9  10        357.27        358.77       174.59 o                         
   2   9  10       3886.71       3981.93       366.35 o                         
   3   9  10        224.40        178.67       104.10 o                         
   4   9  10       1925.40       2077.38       248.40 o                         
   5   9  10        744.67        631.13       146.56 o                         
   6   9  10       1638.35       1490.98       214.18 o                         
   7   9  10         25.90        -41.20       134.76 o                         
   8   9  10       2211.11       2516.04       391.94 o                         
   9   9  10        184.05        257.63       155.69 o                         
  10   9  10        156.98        259.31       176.68 o                         
   4  10  10        199.06        210.00       158.90 o                         
   5  10  10         14.04       -147.89       147.89 o                         
   6  10  10         85.72         43.17       124.52 o                         
   7  10  10       2154.03       2091.89       368.08 o                         
   2   0  11      24446.04      25038.74      1773.50 o                         
   4   0  11       6090.82       6166.23       518.40 o                         
   6   0  11       2915.77       2796.65       338.92 o                         
   8   0  11      22676.48      23020.53       985.18 o                         
  10   0  11        161.78        188.16        94.53 o                         
  12   0  11       8457.35       8305.18       499.22 o                         
  14   0  11       4756.85       5081.54       383.92 o                         
  16   0  11        456.80        728.35       223.60 o                         
  18   0  11       4497.72       4790.51       532.93 o                         
   0   1  11       3540.57       3487.87       501.83 o                         
   1   1  11       7388.00       7863.00       344.67 o                         
   2   1  11       2018.41       2258.09       161.61 o                         
   3   1  11      19505.01      18379.25       779.63 o                         
   4   1  11       4980.35       5150.50       266.50 o                         
   5   1  11        500.20        444.46       110.84 o                         
   6   1  11       3675.04       4175.37       210.33 o                         
   7   1  11      13026.55      12234.25       430.13 o                         
   8   1  11       1203.09       1302.61       235.79 o                         
   9   1  11       8333.53       9148.74       510.93 o                         
  10   1  11       1270.81       1320.69       154.96 o                         
  11   1  11       2546.51       2619.98       179.15 o                         
  12   1  11       1870.38       2161.57       193.53 o                         
  13   1  11       6120.90       6240.70       301.35 o                         
  14   1  11       1065.76        968.37       170.30 o                         
  15   1  11        819.38        993.41       142.40 o                         
  16   1  11        805.29        959.17       144.00 o                         
  17   1  11       1779.29       1751.19       185.55 o                         
  18   1  11         13.37         98.72        92.61 o                         
   1   2  11      13157.91      13988.22       527.96 o                         
   2   2  11      12016.88      12948.55       630.50 o                         
   3   2  11       3226.55       3121.96       201.70 o                         
   4   2  11       1317.76       1199.04       112.85 o                         
   5   2  11      21139.94      20276.47       888.12 o                         
   6   2  11        764.24        694.39        98.64 o                         
   7   2  11       1094.75       1138.96       108.49 o                         
   8   2  11       5689.36       5809.45       315.61 o                         
   9   2  11       3219.37       3456.12       235.53 o                         
  10   2  11         29.08         47.82        55.89 o                         
  11   2  11       6650.16       6323.17       342.45 o                         
  12   2  11       3419.43       3849.42       360.29 o                         
  13   2  11         29.89         52.88        67.93 o                         
  14   2  11        749.16        689.13       165.00 o                         
  15   2  11       4482.32       4660.79       399.77 o                         
  16   2  11         83.28        105.32        75.24 o                         
  17   2  11        611.83        748.39       131.06 o                         
  18   2  11       1092.80       1159.22       192.19 o                         
   0   3  11      19589.76      16427.29       948.10 o                         
   1   3  11         60.56        -19.24        37.52 o                         
   2   3  11       3545.76       3435.37       202.99 o                         
   3   3  11        796.22        767.67        80.30 o                         
   4   3  11      15837.54      16133.66       846.72 o                         
   5   3  11        660.25        667.41        89.41 o                         
   6   3  11      13084.25      12565.96       670.72 o                         
   7   3  11        472.22        342.74        84.23 o                         
   8   3  11       1890.01       2122.49       201.37 o                         
   9   3  11         55.84        -31.85        61.14 o                         
  10   3  11       9024.27       9813.66       670.70 o                         
  11   3  11        117.58         42.80       122.86 o                         
  12   3  11       2027.78       1936.77       186.69 o                         
  13   3  11        325.58        209.44       165.04 o                         
  14   3  11       3582.65       3880.44       328.03 o                         
  15   3  11         23.40         41.61        63.70 o                         
  16   3  11       2821.45       2827.27       235.16 o                         
  17   3  11         43.95         -3.38        71.42 o                         
  18   3  11         90.95         41.97       129.42 o                         
   3   4  11        365.15        201.20       231.21 o                         
   4   4  11        921.06       1051.99       119.07 o                         
   5   4  11      19144.38      19397.60       698.05 o                         
   6   4  11        298.91        241.11        77.00 o                         
   7   4  11       1440.55       1573.19       240.38 o                         
   8   4  11       2483.50       2812.45       211.92 o                         
   9   4  11       4052.09       3868.48       256.89 o                         
  10   4  11        141.05        103.99        85.54 o                         
  11   4  11       5583.49       5404.11       360.82 o                         
  12   4  11        351.02         80.60       131.85 o                         
  13   4  11        128.19          2.47        85.22 o                         
  14   4  11        293.92        317.66       118.88 o                         
  15   4  11       4079.07       4524.44       403.72 o                         
  16   4  11         38.44        233.35       147.25 o                         
   0   5  11       4198.72       4512.97       479.22 o                         
   1   5  11       5690.04       5460.62       378.34 o                         
   2   5  11        587.34        762.43       144.44 o                         
   3   5  11       7360.24       7703.48       469.04 o                         
   4   5  11       2463.24       2346.39       237.88 o                         
   5   5  11        100.40         34.56        67.70 o                         
   6   5  11       6422.43       6377.34       636.81 o                         
   7   5  11       4428.19       4976.27       529.81 o                         
   8   5  11         31.07        -56.35        80.96 o                         
   9   5  11       2679.45       2552.48       286.13 o                         
  10   5  11       1767.31       1686.43       216.19 o                         
  11   5  11       1248.04       1167.04       268.54 o                         
  12   5  11        659.89       1188.05       269.70 o                         
  13   5  11       1228.26       1587.95       291.78 o                         
  14   5  11        997.04        647.08       148.76 o                         
  15   5  11        384.11        151.82       136.60 o                         
   1   6  11        890.16        991.92       297.98 o                         
   2   6  11      10137.91       9840.46       558.14 o                         
   3   6  11        169.08        352.47       163.81 o                         
   4   6  11       3010.49       3156.81       401.73 o                         
   5   6  11        727.39       1202.71       260.24 o                         
   6   6  11       1282.98       1086.23       173.39 o                         
   7   6  11        239.21        201.47       103.12 o                         
   8   6  11       6345.32       7402.47       477.21 o                         
   9   6  11        227.57        295.08       156.31 o                         
  10   6  11        240.56        134.48        92.14 o                         
  11   6  11       1119.72       1128.07       186.57 o                         
  12   6  11       3254.86       3445.13       442.25 o                         
  13   6  11        164.69        142.90       104.42 o                         
  14   6  11        791.92       1202.73       202.13 o                         
   0   7  11         84.06        110.09       132.78 o                         
   1   7  11       3325.46       2902.06       278.76 o                         
   2   7  11        299.08        520.83       132.49 o                         
   3   7  11       4875.75       5230.48       412.83 o                         
   4   7  11         16.68         65.59       111.98 o                         
   5   7  11        499.81        712.47       218.73 o                         
   6   7  11        301.19        400.98       122.05 o                         
   7   7  11       4285.49       4159.87       346.31 o                         
   8   7  11        316.32        172.22       271.29 o                         
   9   7  11       3751.23       4438.60       660.31 o                         
  10   7  11        292.00        409.06       227.60 o                         
  11   7  11        773.09        708.99       154.62 o                         
  12   7  11        462.98        438.13       136.75 o                         
  13   7  11       2453.90       1742.39       319.24 o                         
   1   8  11       1320.69       1328.16       260.48 o                         
   2   8  11       3455.33       2796.22       285.67 o                         
   3   8  11        298.28        622.05       205.22 o                         
   4   8  11       2000.20       1985.71       330.26 o                         
   5   8  11       2427.37       2512.87       266.20 o                         
   6   8  11        532.23        652.98       173.08 o                         
   7   8  11        198.90        141.61       119.06 o                         
   8   8  11       2883.19       2418.99       376.25 o                         
   9   8  11        679.89        992.31       182.77 o                         
  10   8  11         65.27        -32.08       251.06 o                         
  11   8  11       1284.06       1365.81       207.01 o                         
  12   8  11       1236.24       1123.59       269.43 o                         
   0   9  11       2785.91       3036.07       420.57 o                         
   1   9  11        289.04        157.46       141.32 o                         
   2   9  11       1008.12        880.45       165.42 o                         
   3   9  11        922.76        743.09       161.12 o                         
   4   9  11       2148.46       2548.10       642.55 o                         
   5   9  11        167.34         82.09       126.62 o                         
   6   9  11       2230.81       1764.60       234.49 o                         
   7   9  11        702.74        928.10       251.24 o                         
   8   9  11        101.88        166.18       104.78 o                         
   1  10  11       1757.53       1772.47       330.91 o                         
   2  10  11         16.06         41.43       127.77 o                         
   3  10  11        195.28        417.07       188.42 o                         
   4  10  11         29.20        -84.15       129.78 o                         
   5  10  11       2742.25       3504.61       465.32 o                         
   0   0  12      24677.44      26397.35      1516.12 o                         
   2   0  12       2316.82       2414.27       305.52 o                         
   4   0  12      10737.76      10841.36       782.01 o                         
   6   0  12      12330.92      11626.09       772.99 o                         
   8   0  12        136.92        107.03        78.41 o                         
  10   0  12      13536.65      13764.15       694.54 o                         
  12   0  12       2446.03       1665.64      1007.40 o                         
  14   0  12       2113.30       2110.82       451.41 o                         
  16   0  12       4005.15       4124.21       484.77 o                         
   1   1  12      19350.80      19739.95       598.82 o                         
   2   1  12       3713.90       3783.06       196.35 o                         
   3   1  12       1418.32       1417.24       116.36 o                         
   4   1  12       1403.20       1575.11       143.23 o                         
   5   1  12       9342.75       8989.26       448.20 o                         
   6   1  12        940.28        967.33       146.92 o                         
   7   1  12       6011.51       5523.11       259.34 o                         
   8   1  12       1208.59       1133.38       171.40 o                         
   9   1  12       7757.92       7341.05       368.09 o                         
  10   1  12       1377.80       1190.00       122.89 o                         
  11   1  12       7104.35       6641.08       432.12 o                         
  12   1  12       1613.04       1607.45       169.35 o                         
  13   1  12         82.95         50.10        91.97 o                         
  14   1  12       1473.32       1577.91       431.06 o                         
  15   1  12       2181.80       2121.64       202.66 o                         
  16   1  12        108.75        123.83       100.30 o                         
  17   1  12        885.74        641.66       124.82 o                         
   0   2  12      17467.24      17522.77      1821.70 o                         
   1   2  12       1925.81       2110.18       158.71 o                         
   2   2  12        674.07        644.99        79.70 o                         
   3   2  12      20237.10      21089.71       632.26 o                         
   4   2  12       6263.80       5986.15       260.52 o                         
   5   2  12         56.86        108.95        71.83 o                         
   6   2  12       3452.69       3362.58       216.51 o                         
   7   2  12       9259.92       9223.89       358.68 o                         
   8   2  12       1368.23       1164.45       115.71 o                         
   9   2  12       3361.35       4075.92       367.40 o                         
  10   2  12       3845.55       3580.23       301.43 o                         
  11   2  12        441.78        619.71       111.06 o                         
  12   2  12        268.83        166.46        78.07 o                         
  13   2  12       4828.06       4772.39       335.27 o                         
  14   2  12        474.67        290.25        90.31 o                         
  15   2  12         95.95         34.50        67.13 o                         
  16   2  12        555.45        607.54       233.12 o                         
  17   2  12       1042.24        999.81       340.96 o                         
   1   3  12        866.21        664.85        92.70 o                         
   2   3  12      15984.53      16948.98       597.96 o                         
   3   3  12        370.97        164.59       144.86 o                         
   4   3  12       9379.69      10092.53       436.50 o                         
   5   3  12       1561.25       1631.45       153.77 o                         
   6   3  12       8547.13       8980.54       411.21 o                         
   7   3  12        383.36        321.70       137.40 o                         
   8   3  12      10887.56      11019.59       582.94 o                         
   9   3  12        335.15        432.12       123.28 o                         
  10   3  12         80.32        112.49        71.21 o                         
  11   3  12        309.94        224.06        83.34 o                         
  12   3  12       4906.37       5905.49       606.58 o                         
  13   3  12        188.41        117.35        89.25 o                         
  14   3  12       3032.32       2818.24       232.26 o                         
  15   3  12         22.42        -37.02        88.14 o                         
  16   3  12        982.56        911.88       138.62 o                         
  17   3  12         37.17        125.97       137.44 o                         
   0   4  12       3772.37       4054.47       452.68 o                         
   1   4  12       5148.25       4951.08       355.82 o                         
   2   4  12        243.56        187.63       149.17 o                         
   3   4  12      13715.38      13491.42       681.69 o                         
   4   4  12       1124.82       1263.74       185.16 o                         
   5   4  12         59.77         77.82        79.90 o                         
   6   4  12       1211.77       1347.96       185.59 o                         
   7   4  12      13256.94      12824.90       949.49 o                         
   8   4  12        235.31        167.54       116.27 o                         
   9   4  12       2627.58       2523.60       255.91 o                         
  10   4  12        931.47        951.79       166.46 o                         
  11   4  12       1177.44       1408.10       288.06 o                         
  12   4  12         79.05        118.41       104.38 o                         
  13   4  12       4102.13       3650.82       321.93 o                         
  14   4  12         94.80        192.01       145.29 o                         
  15   4  12         47.24          2.88        80.99 o                         
   1   5  12       7643.13       8100.92       487.79 o                         
   2   5  12       4623.86       3911.87       314.81 o                         
   3   5  12       1954.88       2117.46       228.40 o                         
   4   5  12       3309.60       2898.39       272.11 o                         
   6   5  12       2087.37       2141.36       232.88 o                         
   7   5  12        975.75        986.32       167.43 o                         
   8   5  12       3868.95       3952.07       326.93 o                         
   9   5  12       3230.09       3588.48       314.61 o                         
  10   5  12        347.63        230.06       107.27 o                         
  11   5  12       2332.69       2505.71       265.64 o                         
  12   5  12       2206.33       2555.85       270.57 o                         
  13   5  12        355.00        301.60       118.37 o                         
  14   5  12       1220.88       1236.32       284.48 o                         
   0   6  12      11884.65      12651.62       939.97 o                         
   1   6  12        530.34        634.95       146.69 o                         
   2   6  12        464.66        213.92       166.54 o                         
   3   6  12        163.60        175.13        93.76 o                         
   4   6  12       5453.18       4438.82       350.87 o                         
   5   6  12         15.58         91.60        89.85 o                         
   6   6  12       3894.61       3619.30       313.48 o                         
   7   6  12        462.95        271.44       169.54 o                         
   8   6  12         17.71        -39.86       114.97 o                         
   9   6  12        855.34        932.93       168.15 o                         
  10   6  12       6136.39       6232.29       436.51 o                         
  11   6  12        189.03        153.50       151.00 o                         
  12   6  12        697.50        502.02       138.46 o                         
  13   6  12        403.34        449.82       132.58 o                         
   1   7  12       3334.22       3335.57       424.27 o                         
   2   7  12        216.62        339.60       113.05 o                         
   3   7  12        192.07         89.75        83.97 o                         
   4   7  12        565.49        357.22       120.31 o                         
   5   7  12       4965.23       4553.62       510.61 o                         
   6   7  12        164.27        271.83       132.89 o                         
   7   7  12       1503.95       1676.76       218.43 o                         
   8   7  12         85.69        156.59        98.52 o                         
   9   7  12       2114.27       1854.97       324.43 o                         
  10   7  12         30.29        -41.79       111.59 o                         
  11   7  12       3632.94       3846.77       337.87 o                         
  12   7  12         73.30        119.67       115.18 o                         
   0   8  12       4592.77       4205.46       492.26 o                         
   1   8  12        163.97        174.89       101.57 o                         
   2   8  12        278.97        294.02       115.25 o                         
   3   8  12       2042.10       2216.60       252.15 o                         
   4   8  12       1192.75       1284.82       195.19 o                         
   5   8  12        185.30        172.41       105.99 o                         
   6   8  12       2483.99       2849.98       288.85 o                         
   7   8  12        990.91       1065.42       282.32 o                         
   8   8  12        176.80        216.52       103.63 o                         
   9   8  12        407.68        393.88       128.35 o                         
  10   8  12       2959.46       3924.25       486.60 o                         
   1   9  12        588.57        407.04       183.89 o                         
   2   9  12       2617.30       2341.91       373.18 o                         
   3   9  12        205.15        363.31       182.20 o                         
   4   9  12       1903.39       1755.05       229.26 o                         
   5   9  12       1153.44        844.87       170.23 o                         
   6   9  12        706.04        810.54       164.87 o                         
   7   9  12         17.07        -90.63        90.63 o                         
   8   9  12       1748.29       1758.43       332.53 o                         
   0  10  12         28.06        -83.99       129.54 o                         
   1  10  12        876.03        875.23       321.73 o                         
   2  10  12         19.64         41.43       119.52 o                         
   2   0  13      11426.64      11565.80       841.45 o                         
   4   0  13       4951.58       4895.91       371.21 o                         
   6   0  13       1969.03       1864.04       204.02 o                         
   8   0  13      20763.40      21585.50      1028.49 o                         
  10   0  13        988.96        793.19       249.92 o                         
  12   0  13       5828.93       6560.83       445.72 o                         
  14   0  13       3753.16       4864.83       528.19 o                         
  16   0  13        122.87        197.28       142.94 o                         
   0   1  13        678.09        562.84       116.12 o                         
   1   1  13       6372.64       6653.01       393.37 o                         
   2   1  13       1230.32       1372.85       137.54 o                         
   3   1  13       9734.90       9504.50       424.20 o                         
   4   1  13       1425.20       1173.60       142.44 o                         
   5   1  13        271.42        185.64       114.40 o                         
   6   1  13       1466.53       1589.94       142.78 o                         
   7   1  13       7547.90       7472.68       367.75 o                         
   8   1  13         77.89        -15.09        51.50 o                         
   9   1  13       5029.38       5234.27       264.18 o                         
  10   1  13       2166.37       1851.15       177.71 o                         
  11   1  13       1054.11        974.67       238.71 o                         
  12   1  13       1319.41       1484.13       177.55 o                         
  13   1  13       3610.02       3063.58       238.28 o                         
  14   1  13        751.18        837.38       195.58 o                         
  15   1  13        198.72        138.41       121.96 o                         
  16   1  13        785.75        751.99       127.87 o                         
  17   1  13       1627.37       1824.64       332.36 o                         
   1   2  13       6049.10       6392.36       274.74 o                         
   2   2  13       9521.54       9553.07       359.73 o                         
   3   2  13        796.90        823.78       107.37 o                         
   4   2  13       1224.08       1176.34       124.29 o                         
   5   2  13      13277.78      12990.28       452.33 o                         
   6   2  13       2879.50       2919.79       212.99 o                         
   7   2  13       1572.10       1986.83       177.17 o                         
   8   2  13       6222.25       6905.22       445.20 o                         
   9   2  13       1067.77       1415.34       155.95 o                         
  10   2  13         29.56         79.50        92.47 o                         
  11   2  13       4748.15       5722.06       407.92 o                         
  12   2  13       1650.50       1987.16       579.79 o                         
  13   2  13         23.17         13.01       133.32 o                         
  14   2  13        195.25        173.28        97.05 o                         
  15   2  13       3335.81       3313.65       252.78 o                         
  16   2  13        145.66         94.68        75.77 o                         
  17   2  13        531.87        492.53       144.56 o                         
   0   3  13      12986.08      12644.66       917.97 o                         
   1   3  13        366.06        463.01       114.64 o                         
   2   3  13       2586.30       3219.00       279.15 o                         
   3   3  13       1009.97       1016.05       129.70 o                         
   4   3  13       9712.92       9709.36       432.56 o                         
   5   3  13        408.80        438.09       161.37 o                         
   6   3  13       9302.95      10001.95       484.40 o                         
   7   3  13        444.80        267.41       103.08 o                         
   8   3  13       1839.41       1815.56       209.05 o                         
   9   3  13         38.41         58.61        67.32 o                         
  10   3  13       7673.29       7515.68       528.64 o                         
  11   3  13        182.97        151.10        96.89 o                         
  12   3  13       1330.43       1170.07       150.83 o                         
  13   3  13         57.55        167.52       109.34 o                         
  14   3  13       2645.61       3026.52       420.96 o                         
  15   3  13         88.38        -17.74        78.44 o                         
  16   3  13       1791.79       1859.68       343.98 o                         
   1   4  13       9937.00       9714.97       548.25 o                         
   2   4  13       1636.27       1820.24       420.03 o                         
   3   4  13       1615.14       1833.36       214.72 o                         
   4   4  13        128.29        246.71       100.36 o                         
   5   4  13      15828.08      16115.48      1110.97 o                         
   6   4  13         95.51         81.05        82.80 o                         
   7   4  13        686.89        671.04       142.49 o                         
   8   4  13       1385.38       1598.20       209.92 o                         
   9   4  13       4203.56       4185.56       340.32 o                         
  10   4  13        140.16        201.76       152.66 o                         
  11   4  13       2892.04       3114.17       413.16 o                         
  12   4  13        745.18        734.75       155.72 o                         
  13   4  13        191.91        219.63       104.47 o                         
  14   4  13        105.89         40.49       160.20 o                         
   1   5  13       4959.52       5568.79       768.58 o                         
   2   5  13        712.93        592.85       133.63 o                         
   3   5  13       6008.34       6999.31       640.10 o                         
   4   5  13       3503.87       3385.94       740.10 o                         
   5   5  13        123.15        147.42        86.98 o                         
   6   5  13       3593.09       2752.73       679.48 o                         
   7   5  13       3450.74       3656.38       316.12 o                         
   8   5  13         79.08        -38.14        85.60 o                         
   9   5  13       1657.26       1558.76       238.64 o                         
  10   5  13       2706.65       2824.97       405.44 o                         
  11   5  13       1392.96       1862.23       231.25 o                         
  12   5  13        802.45        640.79       148.82 o                         
  13   5  13       1057.69       1004.43       182.23 o                         
  14   5  13        722.28        637.34       148.15 o                         
   1   6  13        239.46         73.35        88.21 o                         
   2   6  13       7659.39       7951.10       497.33 o                         
   3   6  13          1.58         34.95        78.86 o                         
   4   6  13       3191.05       3049.90       302.53 o                         
   5   6  13        367.17        372.30       117.67 o                         
   7   6  13        174.76         88.75        88.31 o                         
   8   6  13       5554.08       5932.50       557.11 o                         
   9   6  13        125.40         81.64       140.76 o                         
  10   6  13        173.13        421.22       182.97 o                         
  11   6  13        285.71        218.24       106.77 o                         
  12   6  13       2865.51       3145.72       303.87 o                         
   0   7  13        434.64        305.19       166.93 o                         
   1   7  13       2009.86       1771.14       222.35 o                         
   2   7  13        343.34        399.97       119.07 o                         
   3   7  13       3899.91       4013.40       337.55 o                         
   4   7  13        261.95        325.38       268.73 o                         
   5   7  13        132.85        114.54        94.21 o                         
   6   7  13        187.56        262.56       173.85 o                         
   7   7  13       2238.73       2148.00       249.24 o                         
   8   7  13         64.31        139.76       100.79 o                         
   9   7  13       2476.01       2541.93       274.61 o                         
  10   7  13         76.41        182.04       104.84 o                         
  11   7  13        596.10        638.96       215.25 o                         
   1   8  13       1025.88       1188.37       190.69 o                         
   2   8  13       2728.39       2830.37       283.26 o                         
   3   8  13          7.26        -98.52        98.85 o                         
   4   8  13        738.53        558.97       196.31 o                         
   5   8  13       1254.01       1164.75       268.01 o                         
   6   8  13        389.02        227.04       119.05 o                         
   7   8  13        282.80        101.57        99.66 o                         
   8   8  13       2283.66       1973.42       406.01 o                         
   9   8  13        160.88        163.74       141.31 o                         
   0   9  13       1965.48       2052.01       350.48 o                         
   1   9  13        337.99        143.23        99.86 o                         
   2   9  13        404.99        289.33       203.01 o                         
   3   9  13        799.74       1038.52       179.77 o                         
   4   9  13       1354.72       1496.05       212.85 o                         
   5   9  13          4.60         -4.60        94.92 o                         
   6   9  13       1822.81       1200.05       279.79 o                         
   0   0  14      18904.68      20617.82      1284.63 o                         
   2   0  14        742.00        874.25       146.08 o                         
   4   0  14       4498.09       4275.92       318.14 o                         
   6   0  14       8324.89       8856.73       508.46 o                         
   8   0  14        218.51        290.85       101.76 o                         
  10   0  14       7803.23       7593.71       480.59 o                         
  12   0  14       2225.90       2002.79       331.88 o                         
  14   0  14       1202.05       1008.59       250.83 o                         
  16   0  14       3659.65       4073.90       488.83 o                         
   1   1  14      10542.48      11851.07       572.80 o                         
   2   1  14       1951.88       2055.88       172.05 o                         
   3   1  14       1999.31       2031.36       173.25 o                         
   4   1  14       3444.89       3650.95       205.59 o                         
   5   1  14       8014.92       7623.48       369.78 o                         
   6   1  14       2009.66       1981.71       177.00 o                         
   7   1  14       3706.77       3295.61       242.73 o                         
   8   1  14       1318.73       1029.23       134.50 o                         
   9   1  14       5017.01       4871.35       298.29 o                         
  10   1  14        552.23        544.72       187.33 o                         
  11   1  14       5726.35       6122.65       347.00 o                         
  12   1  14        730.71        600.12       116.56 o                         
  13   1  14        307.10        304.85       110.72 o                         
  14   1  14       1066.93        667.60       150.78 o                         
  15   1  14       2145.81       1932.20       394.56 o                         
  16   1  14         88.24        -40.61        99.01 o                         
   0   2  14       5566.85       5842.03       378.31 o                         
   1   2  14       1833.52       2189.83       152.43 o                         
   2   2  14        637.63        446.72       185.60 o                         
   3   2  14       9027.24       9285.66       547.17 o                         
   4   2  14       4432.97       4656.15       277.86 o                         
   5   2  14       1072.43       1082.88       132.58 o                         
   6   2  14       2175.65       1892.86       259.53 o                         
   7   2  14       6374.27       7508.31       671.03 o                         
   8   2  14        557.87        440.37       185.03 o                         
   9   2  14       3249.19       3583.20       253.74 o                         
  10   2  14       3758.95       3633.44       316.32 o                         
  11   2  14        386.44        547.63       111.96 o                         
  12   2  14         22.34         46.27        95.46 o                         
  13   2  14       4083.34       4586.76       371.65 o                         
  14   2  14        469.20        599.89       117.05 o                         
  15   2  14         72.70         60.75        86.33 o                         
  16   2  14        542.16        511.47       140.56 o                         
   1   3  14        301.36        520.38       129.34 o                         
   2   3  14      13418.28      14560.28      1022.62 o                         
   3   3  14        175.49        370.88       111.24 o                         
   4   3  14       5273.42       4896.92       360.90 o                         
   5   3  14        675.03        468.75       172.66 o                         
   6   3  14       4245.52       4353.44       477.81 o                         
   7   3  14         91.52         -2.15        81.85 o                         
   8   3  14       5927.17       5861.83       414.09 o                         
   9   3  14        330.76         88.74        86.21 o                         
  10   3  14        937.55        953.17       168.71 o                         
  11   3  14        119.15         99.01        93.53 o                         
  12   3  14       4041.82       4218.31       350.66 o                         
  13   3  14         80.49         81.03        89.97 o                         
  14   3  14       2067.43       2395.87       474.35 o                         
   3   4  14      13184.50      11300.58       870.45 o                         
   4   4  14        801.85        700.56       142.90 o                         
   5   4  14         58.86         13.21        91.82 o                         
   6   4  14        645.78        782.74       170.96 o                         
   7   4  14       7959.22       8332.82       509.97 o                         
   8   4  14          6.28         36.36        97.10 o                         
   9   4  14       1919.92       1947.04       320.15 o                         
  10   4  14       1125.48       1254.77       189.75 o                         
  11   4  14        906.30        792.63       162.09 o                         
  12   4  14         16.47        -80.46        92.96 o                         
  13   4  14       4116.44       4775.04       382.65 o                         
  14   4  14        124.95        341.03       119.98 o                         
   1   5  14       5448.95       5701.59       404.99 o                         
   2   5  14       3646.02       3444.92       424.02 o                         
   3   5  14        457.41        410.26       129.24 o                         
   4   5  14       1861.98       2111.40       240.83 o                         
   5   5  14       5845.70       6322.57       630.67 o                         
   6   5  14        686.60        391.47       123.48 o                         
   7   5  14       1067.81        827.68       249.07 o                         
   8   5  14       2529.53       2317.16       256.97 o                         
   9   5  14       2234.38       1883.57       232.47 o                         
  10   5  14         45.29         30.97       121.03 o                         
  11   5  14       1354.81       1408.82       203.65 o                         
  12   5  14        960.96       1051.88       179.57 o                         
  13   5  14         76.85        128.91       140.65 o                         
   0   6  14       8744.04       9155.79       771.95 o                         
   1   6  14        387.50        242.53       104.63 o                         
   4   6  14       3115.00       2762.86       271.83 o                         
   5   6  14         54.48         27.21        77.32 o                         
   6   6  14       3600.61       3863.87       331.87 o                         
   7   6  14         97.40         77.30        82.88 o                         
   8   6  14         40.74         -4.46        92.05 o                         
   9   6  14        179.22        332.08       189.45 o                         
  10   6  14       4480.58       4203.06       355.73 o                         
  11   6  14        247.25        338.76       121.05 o                         
   1   7  14       3587.04       3480.37       441.27 o                         
   2   7  14        279.13         18.05        93.01 o                         
   3   7  14        518.71        368.81       195.33 o                         
   4   7  14        178.50        549.45       188.16 o                         
   5   7  14       2646.58       2597.39       272.47 o                         
   7   7  14       1220.03       1224.86       196.09 o                         
   8   7  14        211.16        101.09       101.34 o                         
   9   7  14       1225.64       1130.02       190.08 o                         
   0   8  14       1989.56       2006.18       342.65 o                         
   1   8  14        136.44        151.25       121.10 o                         
   2   8  14        255.43        217.81       105.25 o                         
   3   8  14       1075.55       1136.93       186.09 o                         
   4   8  14        699.29        569.89       219.37 o                         
   5   8  14        119.24        128.90       100.20 o                         
   6   8  14       1173.50       1166.02       264.70 o                         
   7   8  14        859.50       1049.58       257.28 o                         
   1   9  14        540.64        410.30       126.95 o                         
   2   9  14       1298.67       1301.76       283.23 o                         
   2   0  15      23845.32      24462.67      1306.58 o                         
   4   0  15       4592.73       4847.14       351.03 o                         
   6   0  15        985.75        955.22       159.08 o                         
   8   0  15       9551.93      10407.44       832.40 o                         
  10   0  15        359.55        411.60       169.23 o                         
  12   0  15       5537.29       5666.82       583.74 o                         
  14   0  15       1352.15       1038.20       258.19 o                         
   0   1  15       3230.49       3565.80       372.20 o                         
   1   1  15       7430.40       7295.27       315.33 o                         
   2   1  15        570.25        734.19       161.90 o                         
   3   1  15       8289.01       9285.57       370.21 o                         
   4   1  15       2469.67       2337.74       182.63 o                         
   5   1  15        298.62        211.12        95.76 o                         
   6   1  15       3073.79       3185.31       271.14 o                         
   7   1  15       6127.40       6271.70       424.39 o                         
   8   1  15        825.99        773.24       124.21 o                         
   9   1  15       2401.20       2564.77       367.64 o                         
  10   1  15       1213.16       1143.00       190.61 o                         
  11   1  15       1541.22       2111.01       242.19 o                         
  12   1  15        327.66        305.21       119.52 o                         
  13   1  15       2758.11       2772.39       281.08 o                         
  14   1  15        308.84        237.85       156.19 o                         
  15   1  15        157.15        -13.85       100.65 o                         
   1   2  15       4911.97       4930.60       363.85 o                         
   2   2  15       3885.41       3880.02       318.40 o                         
   3   2  15        113.92        178.30        93.73 o                         
   4   2  15       4842.83       4824.94       363.32 o                         
   5   2  15       9966.14      11419.14       884.12 o                         
   6   2  15       1159.07       1309.69       188.57 o                         
   7   2  15        612.57        529.56       128.39 o                         
   8   2  15       3159.36       3471.64       292.47 o                         
   9   2  15       2467.50       2527.50       213.90 o                         
  10   2  15          3.97         15.52        70.71 o                         
  11   2  15       3083.37       3433.21       311.15 o                         
  12   2  15       1324.92       1261.08       352.25 o                         
  13   2  15         17.01        -31.94        93.38 o                         
  14   2  15        876.17        587.98       192.97 o                         
  15   2  15       2220.78       1993.69       361.98 o                         
   0   3  15      12358.80      12267.97       924.27 o                         
   1   3  15        230.20        136.74        81.82 o                         
   2   3  15       2213.96       2016.86       323.00 o                         
   4   3  15      10352.34      10567.11       834.10 o                         
   5   3  15        279.19        129.28        94.52 o                         
   6   3  15       8001.54       7970.13       600.86 o                         
   7   3  15         30.58         79.65       172.48 o                         
   8   3  15        469.59        441.33       126.19 o                         
   9   3  15        217.58        235.61       147.23 o                         
  10   3  15       4461.71       4839.83       379.30 o                         
  11   3  15        201.81        217.14       101.65 o                         
  12   3  15       1306.58       1004.51       181.40 o                         
  13   3  15         90.58         40.94        79.92 o                         
  14   3  15       2225.99       2337.68       384.38 o                         
   1   4  15       6895.99       6582.57       442.87 o                         
   2   4  15       1076.72       1400.97       194.54 o                         
   3   4  15       1071.90       1142.90       177.39 o                         
   4   4  15        558.92        520.62       135.92 o                         
   5   4  15       8514.31       6790.03       637.72 o                         
   6   4  15        518.89        322.35       111.42 o                         
   7   4  15        943.93        730.53       151.45 o                         
   8   4  15       1425.66       1957.62       495.61 o
[truncated: 26,409 more chars]
