# Supplementary material for: Lattice response to the radiation damage of molecular crystals: radiation-induced versus thermal expansivity
Source: Acta Crystallogr B Struct Sci Cryst Eng Mater. 2024 Jan 4;80(Pt 1):13–8. doi: 10.1107/S2052520623010636 (PMC10848411; doi:10.1107/S2052520623010636)
Supplement: Supplementary file 4 [file b-80-00013-Hg_NO3sup4.hkl]

data_Hg_NO3                                                                     
_shelx_title ' hg_no3_0001p_a.res in C2/c'                                      
_shelx_refln_list_code          4                                               
_shelx_F_calc_maximum      476.16                                               
_exptl_crystal_F_000      1672.00                                               
_reflns_d_resolution_high  0.8239                                               
                                                                                
loop_                                                                           
 _space_group_symop_operation_xyz                                               
 'x, y, z'                                                                      
 '-x, y, -z+1/2'                                                                
 'x+1/2, y+1/2, z'                                                              
 '-x+1/2, y+1/2, -z+1/2'                                                        
 '-x, -y, -z'                                                                   
 'x, -y, z-1/2'                                                                 
 '-x+1/2, -y+1/2, -z'                                                           
 'x+1/2, -y+1/2, z-1/2'                                                         
                                                                                
_cell_length_a    13.4156                                                       
_cell_length_b    13.9862                                                       
_cell_length_c    17.8536                                                       
_cell_angle_alpha  90.000                                                       
_cell_angle_beta   91.636                                                       
_cell_angle_gamma  90.000                                                       
                                                                                
_shelx_F_squared_multiplier     1.000                                           
                                                                                
loop_                                                                           
 _refln_index_h                                                                 
 _refln_index_k                                                                 
 _refln_index_l                                                                 
 _refln_F_squared_calc                                                          
 _refln_F_squared_meas                                                          
 _refln_F_squared_sigma                                                         
 _refln_observed_status                                                         
   2   0   0      23892.44      22196.46       563.26 o                         
   4   0   0      10707.32      10176.89       455.87 o                         
   6   0   0      33978.41      30792.60      1042.99 o                         
   8   0   0      43829.36      43061.66      1226.07 o                         
  10   0   0      13137.14      12059.98       531.28 o                         
  12   0   0      21088.00      20434.17       772.79 o                         
  14   0   0      10497.61      11037.96       608.98 o                         
   1   1   0      30624.06      28886.40       474.63 o                         
   3   1   0       4030.62       3886.23       124.45 o                         
   5   1   0      16434.47      13720.72       662.81 o                         
   7   1   0      23345.33      22282.18       510.56 o                         
   9   1   0       6381.00       7106.49       407.73 o                         
  11   1   0       2695.67       2763.16       177.38 o                         
  13   1   0       7779.49       8203.54       320.96 o                         
  15   1   0        413.96        420.62       105.00 o                         
   2   2   0      57678.77      58817.79      1022.07 o                         
   4   2   0      63037.03      62134.82      1070.65 o                         
   6   2   0       7028.41       6686.80       222.72 o                         
   8   2   0       6605.99       5975.50       261.92 o                         
  10   2   0       5150.43       4879.47       224.93 o                         
  12   2   0       1805.26       1848.12       150.24 o                         
  14   2   0       3906.84       3713.14       220.55 o                         
   1   3   0      79948.25      79202.20      1438.82 o                         
   3   3   0      30979.05      31867.91       680.96 o                         
   7   3   0      49487.02      46639.61      1045.13 o                         
   9   3   0      35548.42      34141.89       746.53 o                         
  11   3   0      20230.90      20837.20       630.53 o                         
  13   3   0      12797.11      13248.17       423.00 o                         
  15   3   0       2261.98       2289.81       182.00 o                         
   2   4   0        880.84        657.60        43.04 o                         
   4   4   0      20606.69      19621.68       412.75 o                         
   6   4   0       8862.21       8321.79       253.05 o                         
   8   4   0        876.97       1214.72       131.78 o                         
  10   4   0       2527.97       3137.05       182.34 o                         
  12   4   0       5799.67       6019.61       265.81 o                         
  14   4   0       1995.92       2403.61       180.83 o                         
   3   5   0      28358.19      29340.78       538.90 o                         
   7   5   0       4475.98       4519.29       225.56 o                         
   9   5   0      21143.46      20462.79       696.41 o                         
  11   5   0       3618.29       3502.54       223.77 o                         
  15   5   0       3606.30       3292.88       213.86 o                         
   2   6   0      90110.34      92070.76      1631.37 o                         
   4   6   0      17466.40      16673.84       363.42 o                         
   6   6   0       9498.77      10042.83       289.45 o                         
   8   6   0      24462.78      24780.52       577.86 o                         
  10   6   0      21051.16      21843.46       557.17 o                         
  12   6   0       5036.29       5873.12       265.73 o                         
  14   6   0       4518.17       4591.61       247.03 o                         
   3   7   0      17411.29      18053.75       359.63 o                         
   7   7   0       2481.06       2655.36       146.62 o                         
   9   7   0       7210.30       7461.30       278.43 o                         
  11   7   0        734.76        941.43       114.19 o                         
  13   7   0        641.34        675.05       162.31 o                         
   2   8   0       7694.97       7373.24       257.62 o                         
   4   8   0       9305.64       9293.20       295.55 o                         
   6   8   0       1369.46       1567.15       136.47 o                         
   8   8   0       3737.50       3994.92       193.56 o                         
  10   8   0       1121.19        863.08       213.62 o                         
 -15   1   1       2566.13       2685.62       191.02 o                         
 -13   1   1      11243.43      12154.35       493.54 o                         
 -11   1   1      10225.64       9762.76       337.73 o                         
  -9   1   1      19003.68      17414.15       458.89 o                         
  -7   1   1      22271.89      21515.10       497.35 o                         
  -3   1   1      22767.12      21398.64       726.65 o                         
  -1   1   1     122544.91     110264.42      3659.62 o                         
   1   1   1      78349.39      80821.75      1283.10 o                         
   3   1   1     226729.38     208628.47      3306.88 o                         
   7   1   1      22312.91      21269.54       498.48 o                         
   9   1   1       8135.16       7907.74       315.10 o                         
  11   1   1      12001.84      11343.51       448.51 o                         
  13   1   1      15121.30      15044.07       454.87 o                         
  15   1   1       1971.02       2034.50       171.60 o                         
 -14   2   1       5135.62       5325.10       258.99 o                         
 -12   2   1      13145.90      13300.94       416.95 o                         
 -10   2   1       8647.21      10148.37       528.66 o                         
  -8   2   1      29728.21      28563.65       633.87 o                         
  -6   2   1      93550.09      88257.31      1524.94 o                         
  -4   2   1      85474.05      84493.96      1416.57 o                         
  -2   2   1       2586.48       2789.43       160.42 o                         
   2   2   1       5819.12       5961.22       222.20 o                         
   4   2   1      73153.10      74464.76      1268.44 o                         
   6   2   1      54631.08      52645.25       981.10 o                         
   8   2   1      27165.19      27479.26       618.98 o                         
  10   2   1      10943.61      11073.64       359.15 o                         
  12   2   1      21808.76      23151.51       595.64 o                         
  14   2   1       3740.32       3942.21       324.46 o                         
 -15   3   1        926.77        802.62       118.81 o                         
 -13   3   1       1903.72       2279.71       246.58 o                         
 -11   3   1         34.77         43.68        82.00 o                         
  -9   3   1       1790.78       1656.42       127.56 o                         
  -7   3   1       6173.74       6234.92       259.48 o                         
  -3   3   1       2085.66       2076.42       115.96 o                         
  -1   3   1      26384.48      27032.28       450.50 o                         
   1   3   1       7064.09       7122.06       145.80 o                         
   3   3   1       4852.76       5261.53       178.36 o                         
   7   3   1        608.17       1050.96       137.57 o                         
   9   3   1       1385.96       1305.16       114.99 o                         
  11   3   1         44.43        131.18        95.41 o                         
  15   3   1        208.98        195.99       102.76 o                         
 -14   4   1       5218.81       5157.43       338.13 o                         
 -12   4   1       3364.94       2970.76       187.76 o                         
 -10   4   1      16843.76      17624.74       479.03 o                         
  -8   4   1      27367.71      27447.18       614.55 o                         
  -6   4   1      56007.00      53630.82       991.85 o                         
  -4   4   1      61302.02      60387.48      1047.83 o                         
  -2   4   1      63881.00      64559.99      1055.52 o                         
   0   4   1        966.49       1109.85        53.45 o                         
   2   4   1      76901.88      76336.67      3017.59 o                         
   4   4   1      38985.68      42427.14       772.19 o                         
   6   4   1      17138.22      17042.06       411.10 o                         
   8   4   1      36089.84      36243.88       764.82 o                         
  10   4   1      20917.09      19712.20       517.50 o                         
  12   4   1       7227.56       7374.55       297.73 o                         
  14   4   1       5835.54       5966.14       276.08 o                         
 -15   5   1       3335.49       3338.38       215.36 o                         
 -13   5   1       5297.27       5828.35       535.76 o                         
 -11   5   1      13108.59      14680.82       436.80 o                         
  -9   5   1      16646.01      17990.67       474.21 o                         
  -7   5   1      19706.38      20344.17       500.05 o                         
  -3   5   1      23081.94      22112.68       425.24 o                         
  -1   5   1      75941.74      72954.96      1645.59 o                         
   1   5   1      37286.85      39294.01       915.76 o                         
   3   5   1      43864.21      45059.06       787.10 o                         
   7   5   1      25414.32      27080.95       596.80 o                         
   9   5   1       9750.82      10599.67       340.80 o                         
  11   5   1       6717.26       7367.23       306.84 o                         
  13   5   1       5782.81       6082.02       322.22 o                         
  15   5   1       4695.34       4862.53       255.98 o                         
 -14   6   1        248.85        365.77        94.82 o                         
 -12   6   1          2.96         10.48        80.63 o                         
 -10   6   1         17.00         63.40        63.93 o                         
  -8   6   1        482.15        456.57        79.01 o                         
  -6   6   1         51.18         41.91        48.59 o                         
  -4   6   1        119.60        138.52        39.53 o                         
  -2   6   1       1396.34       1728.43        98.09 o                         
   2   6   1         27.88         12.92        19.35 o                         
   4   6   1        829.60       1014.09        72.79 o                         
   6   6   1        367.56        395.57        68.75 o                         
   8   6   1        425.19        307.32        75.14 o                         
  10   6   1         60.42         72.98        66.34 o                         
  12   6   1         48.52         17.67        77.63 o                         
  14   6   1          3.70         20.32        82.47 o                         
 -13   7   1       2107.61       2070.65       517.89 o                         
 -11   7   1       7246.10       6994.11       287.50 o                         
  -9   7   1      11876.25      11818.53       363.87 o                         
  -7   7   1       7053.02       7224.19       374.19 o                         
  -5   7   1      26056.36      26930.09       803.32 o                         
  -3   7   1      38386.41      38501.22       679.73 o                         
  -1   7   1      15293.52      12896.43       327.25 o                         
   1   7   1      19048.40      18047.33       509.60 o                         
   3   7   1      86753.73      87565.45      1440.41 o                         
   7   7   1       7787.28       8038.17       269.36 o                         
   9   7   1      11750.57      11523.78       360.64 o                         
  11   7   1       6400.77       6542.85       513.06 o                         
  13   7   1       2914.78       2625.15       386.96 o                         
 -10   8   1      10958.11      12975.65       815.49 o                         
  -8   8   1       7918.75       8890.50       409.28 o                         
  -6   8   1      11840.47      11810.19       320.35 o                         
  -4   8   1      28429.47      28523.68       550.89 o                         
  -2   8   1      27185.80      21905.51       707.97 o                         
   2   8   1      30922.05      27709.65       546.56 o                         
   4   8   1      15995.14      16043.92       354.84 o                         
   6   8   1       4369.04       4597.04       199.79 o                         
   8   8   1      20570.12      21683.51       735.36 o                         
  -3   9   1        818.08        785.49       168.18 o                         
   3   9   1       4041.54       4125.72       174.76 o                         
 -14   0   2       8410.76       8353.73       464.39 o                         
 -12   0   2      25050.66      24851.74       878.92 o                         
 -10   0   2      10153.39      10883.11       494.97 o                         
  -8   0   2      23964.06      22099.92       739.85 o                         
  -6   0   2      23444.17      22243.96       699.43 o                         
  -4   0   2      40248.68      40228.52      1215.69 o                         
   0   0   2     151175.73     138633.59      4094.66 o                         
   4   0   2      66999.16      65529.91      3475.02 o                         
   6   0   2     178447.23     172189.97      4007.41 o                         
   8   0   2      44274.23      42884.62      1228.03 o                         
  10   0   2       8443.01       8067.05       784.59 o                         
  12   0   2      23619.05      22994.24       838.82 o                         
  14   0   2       2396.34       2264.16       250.67 o                         
 -15   1   2       1209.65       1007.02       128.26 o                         
 -13   1   2       4687.63       4476.47       235.72 o                         
 -11   1   2        354.13        532.21        95.43 o                         
  -9   1   2       3665.08       3713.70       184.91 o                         
  -7   1   2      24810.04      23325.75       526.10 o                         
  -3   1   2      28763.92      28985.31       726.84 o                         
  -1   1   2      46710.18      46374.12       876.22 o                         
   1   1   2      20390.88      21779.39       389.09 o                         
   3   1   2      12435.49      13059.48       292.53 o                         
   5   1   2      35813.96      37064.51       715.02 o                         
   7   1   2      15010.77      13860.71       375.03 o                         
   9   1   2       5031.17       5519.15       232.00 o                         
  11   1   2       4712.23       4775.55       346.15 o                         
  15   1   2       1149.85       1147.54       133.63 o                         
 -14   2   2       2446.95       2627.76       185.94 o                         
 -12   2   2       1006.35        890.60       113.26 o                         
 -10   2   2       9051.25       8665.45       304.73 o                         
  -8   2   2       1098.08        906.47        94.48 o                         
  -6   2   2       4478.25       4576.94       178.69 o                         
  -4   2   2      13078.89      13799.58       352.23 o                         
  -2   2   2        477.43        444.11        58.53 o                         
   0   2   2        538.13        685.99        36.08 o                         
   2   2   2     140411.56     134756.27      3907.20 o                         
   4   2   2      52133.76      53642.57       953.69 o                         
   6   2   2        261.52        267.65        56.90 o                         
   8   2   2      11828.24      11446.71       343.27 o                         
  10   2   2      11251.48      10914.11       354.22 o                         
  12   2   2       1723.06       1356.41       135.40 o                         
  14   2   2       1264.19       1149.76       132.74 o                         
 -15   3   2       2689.51       3065.02       252.63 o                         
 -11   3   2      12236.61      11747.76       377.41 o                         
  -9   3   2      16341.78      16239.42       508.31 o                         
  -7   3   2      35878.01      32660.38       678.60 o                         
  -5   3   2      69204.37      67756.25      1683.44 o                         
  -3   3   2     105695.83     101219.54      1913.12 o                         
  -1   3   2     160832.17     153494.09      2788.43 o                         
   1   3   2      44098.88      48418.37       926.61 o                         
   3   3   2       3960.42       3998.60       254.69 o                         
   5   3   2      31762.00      30922.50       792.42 o                         
   7   3   2      49876.36      50934.18      1128.69 o                         
   9   3   2      24946.46      24667.43       681.14 o                         
  11   3   2      22447.56      23486.78      1449.13 o                         
  15   3   2       5827.53       6240.19       287.05 o                         
 -14   4   2       2639.59       2474.02       182.61 o                         
 -12   4   2       3951.82       3941.14       224.63 o                         
 -10   4   2        780.23        779.18        98.80 o                         
  -8   4   2      25104.63      26080.34       592.99 o                         
  -6   4   2      26302.11      26849.28       568.60 o                         
  -4   4   2       9306.82       8472.63       243.86 o                         
  -2   4   2        604.45        478.91        39.62 o                         
   0   4   2      16000.74      15725.95       280.50 o                         
   2   4   2      41740.16      44457.23      1082.11 o                         
   4   4   2      10179.01      10984.73       275.20 o                         
   6   4   2      22867.31      22632.63       507.82 o                         
   8   4   2       1777.16       2110.47       160.35 o                         
  10   4   2       3257.79       4147.87       209.59 o                         
  12   4   2       5834.22       6446.15       299.53 o                         
  14   4   2        857.41        963.17       129.53 o                         
 -15   5   2       2384.92       1837.66       165.45 o                         
 -13   5   2         85.00        101.80       112.49 o                         
 -11   5   2       2381.51       2054.48       154.00 o                         
  -9   5   2      13672.34      13346.91       436.38 o                         
  -7   5   2        646.78        613.96        91.43 o                         
  -5   5   2      11764.61      11499.09       420.69 o                         
  -3   5   2      53823.99      55377.45      1455.19 o                         
  -1   5   2       1224.95       1441.75        53.26 o                         
   1   5   2        306.96        475.64        64.04 o                         
   3   5   2      35844.00      38310.02       691.21 o                         
   5   5   2        309.70        508.85       178.08 o                         
   7   5   2      11604.70      12116.11       343.38 o                         
   9   5   2       8878.58       7845.08       285.47 o                         
  11   5   2       1407.25       1209.95       143.25 o                         
  13   5   2       1580.88       1645.41       151.30 o                         
  15   5   2       4351.12       4191.95       238.24 o                         
 -14   6   2       5803.71       6142.56       286.24 o                         
 -12   6   2       8335.16       8949.69       334.71 o                         
 -10   6   2      27467.37      27624.59       679.72 o                         
  -8   6   2      14488.60      14007.37       389.34 o                         
  -6   6   2      11159.30      10396.31       638.60 o                         
  -4   6   2      54807.04      52420.10       973.13 o                         
  -2   6   2      66392.07      62993.05      1040.85 o                         
   0   6   2      34716.20      33166.21       793.18 o                         
   2   6   2      66338.14      69640.20      1147.89 o                         
   4   6   2      39839.86      39882.98       739.53 o                         
   6   6   2      31181.30      32354.18       667.46 o                         
   8   6   2      25580.37      25929.30       599.03 o                         
  10   6   2      15413.15      15993.84       454.84 o                         
  12   6   2       3406.67       3921.36       225.31 o                         
  14   6   2       6084.63       6724.37       602.09 o                         
 -13   7   2        788.79        936.22       468.90 o                         
 -11   7   2       3082.92       3428.36       201.26 o                         
  -9   7   2       6644.77       7386.88       290.74 o                         
  -7   7   2       2143.91       2354.09       168.71 o                         
  -5   7   2       8057.57       8461.52       348.15 o                         
  -3   7   2       8615.17       7890.98       200.43 o                         
  -1   7   2      26270.13      25539.39      1318.73 o                         
   1   7   2       3227.10       2672.84       293.29 o                         
   3   7   2      34462.71      34482.96       627.97 o                         
   5   7   2       3517.85       3594.46       214.33 o                         
   7   7   2       6733.08       7298.52       404.73 o                         
   9   7   2       3955.43       4530.79       228.01 o                         
  11   7   2       1249.32       1352.16       187.51 o                         
  13   7   2       1924.61       2204.85       336.14 o                         
 -10   8   2       1514.24       1419.73       263.36 o                         
  -8   8   2       3022.91       2578.40       533.00 o                         
  -6   8   2       1390.11       1371.66        99.92 o                         
  -4   8   2       7606.52       7626.70       234.90 o                         
  -2   8   2       7028.39       6421.78       218.25 o                         
   0   8   2       8545.29       8262.27       232.51 o                         
   2   8   2      12548.25      13884.16       481.82 o                         
   4   8   2      12644.99      12454.02       299.92 o                         
   6   8   2       2238.03       2482.72       134.52 o                         
   8   8   2       2933.19       2678.60       186.03 o                         
  10   8   2       2851.21       2988.25       368.66 o                         
  -5   9   2      23910.97      21459.77       942.32 o                         
  -3   9   2      25046.01      22752.66       887.19 o                         
  -1   9   2      26039.26      19469.61       689.08 o                         
   1   9   2      23601.46      18536.98       649.03 o                         
   3   9   2      34833.03      34223.52      1248.32 o                         
 -15   1   3       4151.88       4396.90       242.35 o                         
 -11   1   3      10128.71      10113.13       343.53 o                         
  -9   1   3      13115.70      11242.75       345.40 o                         
  -7   1   3      32126.40      30141.72       743.87 o                         
  -5   1   3      37960.56      37183.61       714.88 o                         
  -3   1   3      11648.82      13156.28       293.95 o                         
   3   1   3      43526.03      46764.69      1048.44 o                         
   5   1   3      31148.24      30636.59       621.47 o                         
   7   1   3      26954.35      26798.44       595.90 o                         
   9   1   3      18845.00      18724.31       489.18 o                         
  11   1   3      14589.93      13585.17       417.91 o                         
  13   1   3       6706.86       7217.10       412.23 o                         
  15   1   3       3578.64       3693.90       221.39 o                         
 -14   2   3       6650.74       6713.52       336.11 o                         
 -12   2   3      16501.34      16554.79       473.87 o                         
 -10   2   3       3734.48       3679.63       255.30 o                         
  -8   2   3      20408.84      20543.00       498.43 o                         
  -6   2   3      26837.80      26052.42       560.08 o                         
  -4   2   3      39795.17      38806.16       897.35 o                         
  -2   2   3     101698.28      97193.88      1576.43 o                         
   0   2   3      93115.91      90622.32      2059.87 o                         
   2   2   3      64507.61      66224.05      1109.78 o                         
   4   2   3      20883.26      20348.53       436.47 o                         
   6   2   3      23168.10      22891.01       517.44 o                         
   8   2   3       8101.67       8084.76       279.10 o                         
  10   2   3      13996.86      13609.33       408.67 o                         
  12   2   3      23631.28      23467.54       603.07 o                         
  14   2   3       3009.08       2720.47       189.20 o                         
 -15   3   3         62.38         38.99        80.22 o                         
 -13   3   3        435.74        763.59       226.11 o                         
 -11   3   3        100.77         80.04        66.31 o                         
  -9   3   3        121.26        108.53        66.71 o                         
  -7   3   3       3917.78       4544.68       190.35 o                         
  -5   3   3       1241.87       1425.57        95.77 o                         
  -3   3   3       6208.20       5887.00       183.94 o                         
  -1   3   3       4674.15       3979.68       195.72 o                         
   1   3   3       8096.31       8063.15       222.36 o                         
   3   3   3      13854.07      14472.24       324.96 o                         
   5   3   3      11801.64      12796.53       400.80 o                         
   7   3   3       1597.88       1725.21       167.65 o                         
   9   3   3          0.12         76.34        70.63 o                         
  11   3   3       1208.74       1472.84       137.09 o                         
  13   3   3          1.85         -9.98        74.63 o                         
  15   3   3        270.05        280.86        92.38 o                         
 -14   4   3       4312.62       3957.80       312.65 o                         
 -12   4   3       1325.18       1275.55       159.57 o                         
 -10   4   3      26385.38      26589.01       631.39 o                         
  -8   4   3       9305.47       9269.96       298.58 o                         
  -6   4   3      26132.70      25391.88       550.43 o                         
  -4   4   3      49498.72      48556.97       873.77 o                         
  -2   4   3      35699.54      38021.23       666.55 o                         
   0   4   3      55093.10      56398.71      1303.76 o                         
   2   4   3      39609.68      41708.67       731.37 o                         
   4   4   3      27340.24      29121.69       577.60 o                         
   6   4   3       6463.56       6296.70       223.28 o                         
   8   4   3      22024.39      21599.83       527.76 o                         
  10   4   3      13118.12      13012.23       398.49 o                         
  12   4   3       4798.45       4464.65       234.84 o                         
  14   4   3       8689.72       9064.22       348.93 o                         
 -15   5   3       2865.60       3140.55       210.33 o                         
 -13   5   3       5945.78       6169.67       276.58 o                         
 -11   5   3      10878.81      11668.70       377.78 o                         
  -9   5   3      20079.42      19674.81       500.85 o                         
  -7   5   3      18810.21      18765.21       643.60 o                         
  -5   5   3      46136.57      46064.49       858.82 o                         
  -3   5   3      37010.69      35363.45       647.04 o                         
  -1   5   3      47108.93      45919.46       856.37 o                         
   1   5   3      27552.30      28316.26       503.14 o                         
   3   5   3      56768.77      61883.86      1066.55 o                         
   5   5   3      45515.59      46125.67       880.32 o                         
   7   5   3      27994.01      27666.89      1030.18 o                         
   9   5   3      13296.56      13762.59       403.88 o                         
  11   5   3      12426.93      13965.72       604.86 o                         
  13   5   3       4631.41       4846.14       258.75 o                         
  15   5   3       4444.20       4585.81       249.08 o                         
 -14   6   3        174.38        368.59       197.14 o                         
 -12   6   3        105.71        141.80        79.44 o                         
 -10   6   3         54.42        186.84        69.90 o                         
  -8   6   3        461.22        496.90        77.69 o                         
  -6   6   3        382.00        285.12        58.95 o                         
  -4   6   3       1279.63       1424.32        85.54 o                         
  -2   6   3       7062.74       6887.21       335.39 o                         
   0   6   3          2.31         21.23        17.51 o                         
   2   6   3       3850.27       3601.95       118.74 o                         
   4   6   3         32.89         -4.77        34.73 o                         
   6   6   3       1586.09       1615.90       122.30 o                         
   8   6   3         45.07         56.33        59.93 o                         
  10   6   3          5.95         35.23        66.12 o                         
  12   6   3        294.02        349.61        88.34 o                         
  14   6   3         34.05        -19.40       119.92 o                         
 -13   7   3       2372.56       2464.55       375.98 o                         
 -11   7   3       6922.79       7157.65       417.73 o                         
  -9   7   3      24498.99      22429.38       641.04 o                         
  -7   7   3      10844.28      10239.08       437.51 o                         
  -5   7   3      17087.02      17014.22       565.22 o                         
  -3   7   3      13420.77      13462.64       298.65 o                         
  -1   7   3      17551.02      16873.96       315.34 o                         
   1   7   3      60528.46      61139.84      1000.41 o                         
   3   7   3      62823.65      64374.70      1156.07 o                         
   5   7   3       6210.45       6610.87       217.15 o                         
   7   7   3      16023.02      15959.55       418.95 o                         
   9   7   3      25049.40      25413.65       861.25 o                         
  11   7   3       3113.65       2659.86       253.12 o                         
  13   7   3       3565.01       2985.02       408.07 o                         
 -10   8   3      22087.67      22545.29      1155.29 o                         
  -8   8   3       5329.11       6302.42       281.49 o                         
  -6   8   3      14297.92      13839.26       472.47 o                         
  -4   8   3      30512.58      28799.83       623.98 o                         
  -2   8   3      24933.25      22325.61       523.04 o                         
   2   8   3      29594.91      31655.77       794.27 o                         
   4   8   3      39423.27      39786.07       744.04 o                         
   6   8   3       7884.79       8379.67       267.16 o                         
   8   8   3      21862.59      22331.14       779.33 o                         
  10   8   3      10317.45      10830.88       720.52 o                         
  -5   9   3       1149.94        798.47       154.40 o                         
  -3   9   3       1470.79       1309.90       157.63 o                         
   3   9   3       1857.70       1779.99       183.47 o                         
 -14   0   4       8216.58       7337.97       433.17 o                         
 -12   0   4      16391.26      16260.74       662.59 o                         
 -10   0   4       7709.85       7042.74       386.28 o                         
  -8   0   4      57840.02      53731.62      1591.13 o                         
  -6   0   4      67974.93      67736.31      1727.94 o                         
  -4   0   4       1223.25       1473.93       129.47 o                         
  -2   0   4     198537.52     188232.59      4236.34 o                         
   0   0   4       2159.45       2331.24       128.77 o                         
   2   0   4       7015.17       7211.50       731.83 o                         
   6   0   4     123284.52     119253.09      2874.16 o                         
   8   0   4       6006.51       5354.09       826.68 o                         
  10   0   4       8388.85       8109.51       429.81 o                         
  12   0   4      30152.12      31657.46      1053.46 o                         
  14   0   4       3556.63       3921.10       316.78 o                         
 -15   1   4       1678.11       1469.10       171.77 o                         
 -13   1   4       1066.87       1141.36       129.59 o                         
 -11   1   4       3336.29       3177.40       188.14 o                         
  -9   1   4       7840.95       7964.37       284.48 o                         
  -5   1   4        700.83        547.89        63.05 o                         
  -3   1   4       4621.47       4550.89       147.32 o                         
  -1   1   4      40267.46      41078.80       716.36 o                         
   1   1   4      19742.02      19627.22       579.76 o                         
   3   1   4      21191.64      21195.01       440.40 o                         
   5   1   4      36047.24      36492.84       721.90 o                         
   7   1   4       5065.31       4840.90       203.08 o                         
   9   1   4        284.79        181.84        68.71 o                         
  11   1   4       7357.17       7988.11       434.11 o                         
  13   1   4       3877.56       3788.07       234.51 o                         
  15   1   4        575.86        632.50       107.04 o                         
 -14   2   4       1235.87       1202.28       132.88 o                         
 -12   2   4        551.65        505.31        96.31 o                         
 -10   2   4      16449.38      16025.55       595.09 o                         
  -8   2   4       5065.56       4558.31       276.56 o                         
  -6   2   4       7690.56       7399.61       252.33 o                         
  -4   2   4        306.15        285.68        69.81 o                         
  -2   2   4      25863.77      26372.96       497.97 o                         
   0   2   4        811.87        902.70        57.47 o                         
   2   2   4      14129.31      14957.62       328.91 o                         
   4   2   4       2245.74       1860.28       147.38 o                         
   6   2   4       4714.48       4537.22       187.53 o                         
   8   2   4      15818.56      15307.75       421.83 o                         
  10   2   4       2582.51       2304.47       199.20 o                         
  12   2   4       1833.57       1887.14       154.53 o                         
  14   2   4       2051.65       1933.95       347.77 o                         
 -15   3   4       5004.65       4854.14       254.16 o                         
 -13   3   4      11431.66      11445.11       468.34 o                         
 -11   3   4      13265.42      13258.41       405.45 o                         
  -9   3   4       9854.16       9104.10       862.65 o                         
  -7   3   4      36066.73      33934.89      1003.66 o                         
  -5   3   4      51165.40      49407.02       913.97 o                         
  -3   3   4      41229.54      39217.38       711.37 o                         
  -1   3   4      99278.23      97403.69      1588.18 o                         
   1   3   4      49576.71      53802.68      1617.29 o                         
   3   3   4      60879.50      63735.27      1108.87 o                         
   5   3   4      34988.90      35124.25       702.20 o                         
   7   3   4      37120.79      37177.14      1195.67 o                         
   9   3   4      11303.62      11361.19       507.18 o                         
  13   3   4       4531.83       4725.76       242.96 o                         
  15   3   4       5682.45       5900.23       279.76 o                         
 -14   4   4       1571.85       1948.57       320.58 o                         
 -12   4   4       3291.45       3525.50       203.08 o                         
 -10   4   4       1062.48       1285.26       151.12 o                         
  -8   4   4      16327.63      16928.27       444.08 o                         
  -6   4   4      11204.04      11745.01       324.54 o                         
  -4   4   4       4222.31       3972.89       211.40 o                         
  -2   4   4      40468.32      38181.48       681.20 o                         
   0   4   4      35080.32      36612.66       643.39 o                         
   2   4   4      27765.40      28661.90       544.62 o                         
   4   4   4       6544.19       6995.96       216.72 o                         
   6   4   4      14419.79      14465.08       497.68 o                         
   8   4   4       8396.04       9469.64       312.96 o                         
  10   4   4       7204.94       7789.38       297.70 o                         
  12   4   4       3968.93       4770.21       362.91 o                         
  14   4   4       1337.29       1283.15       202.81 o                         
 -15   5   4       1135.71       1094.03       137.50 o                         
 -13   5   4         96.75        130.68        81.84 o                         
 -11   5   4       2414.40       2185.99       225.97 o                         
  -9   5   4       5669.54       4956.98       534.04 o                         
  -7   5   4        251.39        188.72        88.76 o                         
  -5   5   4      21901.09      21447.44       473.78 o                         
  -3   5   4      40867.05      41173.52       747.14 o                         
  -1   5   4        556.46        646.41        48.62 o                         
   1   5   4       3581.76       3747.46       122.04 o                         
   3   5   4      28185.61      29636.35       862.87 o                         
   5   5   4        240.38        343.32        57.69 o                         
   7   5   4       4670.74       5039.29       209.71 o                         
  11   5   4        502.10        282.80       128.70 o                         
  13   5   4       1938.29       1450.25       143.90 o                         
 -14   6   4       3989.61       4031.28       323.39 o                         
 -12   6   4       4740.33       5219.28       251.98 o                         
 -10   6   4      26300.79      25428.63       724.15 o                         
  -8   6   4       7294.72       7044.41       258.73 o                         
  -6   6   4      33286.50      31802.31       662.42 o                         
  -4   6   4      63323.47      61676.12      1090.40 o                         
  -2   6   4      42250.81      41889.86       968.99 o                         
   0   6   4      19314.54      17488.68       611.88 o                         
   2   6   4      48358.66      50449.45       884.18 o                         
   4   6   4      54538.15      56305.77      1100.56 o                         
   6   6   4      27194.10      28007.78       608.87 o                         
   8   6   4      32587.16      33653.89       743.26 o                         
  10   6   4      12342.11      13225.47       408.89 o                         
  12   6   4       6190.63       6107.20       274.48 o                         
  14   6   4       8997.75       8610.63       418.20 o                         
 -13   7   4        423.56        361.98       192.51 o                         
 -11   7   4       4341.41       4653.93       326.06 o                         
  -9   7   4       8731.90       9820.40       325.76 o                         
  -7   7   4       1995.51       2136.96       196.07 o                         
  -5   7   4      12952.51      13483.33       340.82 o                         
  -3   7   4       6174.34       6407.47       253.66 o                         
  -1   7   4       1423.06       1314.65       100.65 o                         
   1   7   4      16526.11      15563.36       466.29 o                         
   3   7   4      38303.13      36733.64       776.41 o                         
   5   7   4       2687.96       2664.61       134.75 o                         
   7   7   4       8775.41       9151.42       422.89 o                         
   9   7   4       4746.41       6155.75       419.48 o                         
  11   7   4       4438.65       4617.72       234.37 o                         
  13   7   4       1277.01       1385.06       278.43 o                         
 -10   8   4       3373.53       3331.07       391.27 o                         
  -8   8   4       4702.89       4322.84       265.52 o                         
  -6   8   4       2542.49       2538.72       137.73 o                         
  -4   8   4       5237.93       5581.67       183.17 o                         
  -2   8   4        883.98        906.81        57.60 o                         
   0   8   4       7410.21       6826.47       232.24 o                         
   2   8   4      12929.77      13701.19       296.46 o                         
   4   8   4       9492.62      10018.13       272.68 o                         
   6   8   4       5280.60       5440.79       210.69 o                         
   8   8   4       4110.25       4057.12       231.09 o                         
  10   8   4       2781.82       3446.49       407.42 o                         
  -5   9   4      29650.99      27045.22      1152.92 o                         
  -3   9   4      30932.46      31408.83      1228.72 o                         
  -1   9   4      16390.69      10935.38      2575.12 o                         
   1   9   4      24938.63      22149.06       872.12 o                         
   3   9   4      34331.10      33992.25      1303.66 o                         
 -15   1   5       4420.26       4431.40       237.32 o                         
 -13   1   5       6340.17       6364.24       277.72 o                         
  -7   1   5      45660.31      44484.05       880.55 o                         
  -5   1   5      26058.77      25407.19       543.62 o                         
  -3   1   5     104888.10     104808.85      1737.23 o                         
  -1   1   5      23514.08      24093.90       469.99 o                         
   1   1   5      26498.01      29772.17       799.55 o                         
   3   1   5      36967.55      39675.92       745.48 o                         
   5   1   5      30300.24      30741.07       635.74 o                         
   7   1   5      24681.06      24309.66       565.56 o                         
   9   1   5      10403.61       9729.11       329.94 o                         
  11   1   5      24290.21      24524.10       615.90 o                         
  13   1   5       3614.62       3466.97       206.69 o                         
  15   1   5       2896.01       3188.77       294.34 o                         
 -14   2   5       7938.07       8182.56       456.67 o                         
 -12   2   5       9222.90       8479.58       317.83 o                         
 -10   2   5       2989.93       2618.22       165.03 o                         
  -8   2   5      33546.99      32358.60      1001.69 o                         
  -6   2   5      51222.59      49868.69      1266.91 o                         
  -4   2   5      12193.96      11351.73       291.68 o                         
  -2   2   5      59288.89      56706.13       983.61 o                         
   0   2   5      55226.00      53889.02       930.48 o                         
   2   2   5      30053.17      32435.59       619.69 o                         
   4   2   5      41902.67      41192.45       787.95 o                         
   6   2   5      54397.67      54242.95      1170.71 o                         
   8   2   5      11079.07      11271.62       366.87 o                         
  10   2   5      19844.05      19694.69       524.65 o                         
  12   2   5       7406.58       8098.59       317.05 o                         
  14   2   5       2794.25       2912.50       210.19 o                         
 -15   3   5         34.51         33.60        90.48 o                         
 -13   3   5        241.55        261.48       100.80 o                         
  -9   3   5       1388.32       1308.61       241.18 o                         
  -7   3   5       1960.11       2212.21       157.04 o                         
  -5   3   5       1995.13       1996.61       118.64 o                         
  -3   3   5         36.89         42.20        34.90 o                         
  -1   3   5       5443.49       4817.46       288.50 o                         
   1   3   5        170.68        168.93        37.45 o                         
   3   3   5       2778.34       3764.94       779.96 o                         
   5   3   5       3539.93       3797.53       192.24 o                         
   7   3   5        514.65        533.67        89.72 o                         
   9   3   5        251.90        152.46        95.01 o                         
  11   3   5        228.24        404.14        93.96 o                         
  13   3   5        170.03        201.04        87.98 o                         
 -14   4   5       3503.25       3533.16       710.19 o                         
 -12   4   5       4694.93       4947.91       240.27 o                         
 -10   4   5      20324.13      19390.62       510.50 o                         
  -8   4   5       8869.96       8547.04       292.08 o                         
  -6   4   5      12750.64      12561.90       343.70 o                         
  -4   4   5      49303.98      47223.52      1315.83 o                         
  -2   4   5      56946.53      55714.71       970.53 o                         
   0   4   5      39177.07      38680.22       693.95 o                         
   2   4   5      66680.51      73326.15      1319.72 o                         
   4   4   5      11625.39      11799.87       311.85 o                         
   6   4   5      21352.72      22165.25       516.38 o                         
   8   4   5      24374.69      24652.82       586.45 o                         
  10   4   5       9902.85       9895.06       344.27 o                         
  12   4   5       3797.69       3098.72       320.32 o                         
  14   4   5       7111.61       7175.87       306.92 o                         
 -15   5   5       2910.94       3433.87       840.47 o                         
 -13   5   5       6161.05       5936.87       278.74 o                         
 -11   5   5       4881.38       5492.95       386.32 o                         
  -9   5   5      11314.38      11243.57       502.77 o                         
  -7   5   5      12009.92      12099.11       349.07 o                         
  -5   5   5      33545.39      35183.98       701.33 o                         
  -3   5   5      30573.75      29894.40      1020.17 o                         
  -1   5   5      34363.95      33181.53       611.93 o                         
   1   5   5      47413.91      46848.22       829.95 o                         
   3   5   5      33195.29      34427.09      1514.37 o                         
   5   5   5      25900.07      26260.01       568.01 o                         
   7   5   5      21049.86      21730.56       524.17 o                         
   9   5   5      13094.78      13565.22       404.83 o                         
  11   5   5      13679.64      13540.87       422.63 o                         
  13   5   5       4928.27       5328.97       300.77 o                         
 -14   6   5         78.62         46.35        86.51 o                         
 -12   6   5         17.19         91.26        79.08 o                         
 -10   6   5        132.65        197.46        75.82 o                         
  -8   6   5        172.58        315.98        70.24 o                         
  -6   6   5       1660.53       1632.64       114.18 o                         
  -4   6   5       2600.23       3066.49       199.53 o                         
  -2   6   5        116.83         96.83        34.67 o                         
   0   6   5       5705.90       6115.36       172.25 o                         
   2   6   5        416.91        443.98        50.94 o                         
   4   6   5       3735.41       3485.29       171.76 o                         
   6   6   5        689.67        737.59       116.63 o                         
   8   6   5         41.63        -18.36        59.90 o                         
  10   6   5          3.04         28.40        75.75 o                         
  12   6   5        421.47        433.19       101.18 o                         
  14   6   5         16.52         -2.35        78.76 o                         
 -13   7   5       2282.96       2170.83       348.42 o                         
 -11   7   5       9298.22       9431.66       337.74 o                         
  -9   7   5      15601.37      14762.91       602.02 o                         
  -7   7   5       4190.41       4334.49       315.23 o                         
  -5   7   5      18532.80      18489.61       433.96 o                         
  -3   7   5      26441.63      26028.97       729.46 o                         
  -1   7   5      10546.40       9827.65       543.40 o                         
   1   7   5      40246.13      40425.58       724.99 o                         
   3   7   5      18543.26      20335.46       566.09 o                         
   5   7   5      15207.43      15856.02       396.48 o                         
   7   7   5      16534.13      17862.30       459.68 o                         
   9   7   5      19941.81      20855.06       539.88 o                         
  11   7   5       2396.10       2633.90       216.92 o                         
  13   7   5       5136.04       4498.21       498.94 o                         
 -10   8   5       8761.81       8519.87       629.43 o                         
  -8   8   5       6672.59       6977.26       402.04 o                         
  -6   8   5      16690.81      15827.70       567.40 o                         
  -4   8   5      16740.79      15931.55       375.32 o                         
  -2   8   5      16656.83      15552.89       339.28 o                         
   0   8   5      18049.84      17703.85       360.35 o                         
   2   8   5      35441.32      34893.64       650.04 o                         
   4   8   5       7102.14       8085.56       462.87 o                         
   6   8   5      15292.47      16480.79       592.47 o                         
   8   8   5      20032.71      20945.05       758.24 o                         
  10   8   5       6453.98       6177.41       536.19 o                         
  -5   9   5        646.38        896.67       176.15 o                         
  -1   9   5          1.29        -14.92        39.33 o                         
   1   9   5       1334.47       1442.12       168.18 o                         
   3   9   5        123.49         97.55        84.84 o                         
 -14   0   6       9451.90      10413.61       523.57 o                         
 -12   0   6      12917.56      12325.21       559.66 o                         
 -10   0   6      11286.55      10659.40       496.51 o                         
  -8   0   6      33630.61      31528.01       984.39 o                         
  -6   0   6      73737.80      72175.02      1848.84 o                         
  -4   0   6      13256.20      12653.71       454.44 o                         
  -2   0   6     116205.39     111405.55      2615.38 o                         
   0   0   6     151484.09     149920.67      3437.28 o                         
   2   0   6      37348.45      40389.32      1397.98 o                         
   4   0   6      80978.54      86486.16      2127.61 o                         
   8   0   6       7545.70       7062.62       507.77 o                         
  10   0   6      37546.99      37519.54      1649.92 o                         
  12   0   6      12602.33      12315.73       574.52 o                         
  14   0   6       5180.88       4618.38       344.92 o                         
 -15   1   6       1122.64       1377.54       145.68 o                         
 -13   1   6       1934.58       1879.54       168.96 o                         
 -11   1   6       5015.42       4970.41       256.29 o                         
  -9   1   6       5837.15       5832.37       242.79 o                         
  -7   1   6      10214.44       9641.56       304.09 o                         
  -5   1   6        252.70        246.73        55.30 o                         
  -3   1   6      50887.48      50643.19       917.57 o                         
  -1   1   6      29081.88      28900.21       562.40 o                         
   1   1   6       6259.32       6647.05       197.78 o                         
   3   1   6      12978.11      13468.12       337.19 o                         
   5   1   6      16875.56      17251.44       424.25 o                         
   7   1   6       4052.60       4007.23       189.52 o                         
   9   1   6       4173.90       4387.67       212.14 o                         
  11   1   6      10143.54      10179.76       356.53 o                         
  13   1   6       2986.83       2828.81       193.67 o                         
 -14   2   6        745.69        823.91       136.38 o                         
 -12   2   6       4382.72       3968.64       244.01 o                         
 -10   2   6       6868.62       6581.83       388.21 o                         
  -8   2   6       4403.62       4056.66       192.88 o                         
  -6   2   6      16499.42      16203.34       583.45 o                         
  -4   2   6      30244.21      28631.28       949.85 o                         
  -2   2   6       8965.80       8892.92       336.12 o                         
   0   2   6       9505.13      10484.79       262.73 o                         
   2   2   6      65949.39      73551.84      2233.49 o                         
   4   2   6       4134.20       4324.69       240.23 o                         
   6   2   6       9820.15      10131.31       455.23 o                         
   8   2   6      13074.57      13306.76       390.34 o                         
  10   2   6       3039.41       2993.59       182.17 o                         
  12   2   6        873.44        924.88       140.94 o                         
  14   2   6       4021.16       3825.94       227.22 o                         
 -13   3   6       9403.74       9291.87       501.62 o                         
 -11   3   6       9080.74       8951.98       540.82 o                         
  -9   3   6      15401.87      14077.80       410.20 o                         
  -7   3   6      36268.92      37038.57       770.01 o                         
  -5   3   6      40825.72      41520.08       937.37 o                         
  -3   3   6      51491.65      50726.37      1307.83 o                         
  -1   3   6      86537.80      87468.77      1473.50 o                         
   1   3   6      34074.20      34440.73      1136.21 o                         
   3   3   6      36585.65      35012.57      1490.81 o                         
   5   3   6      60501.73      60326.07      1289.98 o                         
   7   3   6      36294.11      36042.21       763.44 o                         
   9   3   6      16810.31      16235.20       692.25 o                         
  11   3   6      13433.09      14055.60       643.23 o                         
  13   3   6       8801.88       9188.41       346.96 o                         
 -14   4   6       3155.75       3572.09       345.28 o                         
 -12   4   6       1116.44       1052.15       139.18 o                         
 -10   4   6       3513.47       3838.17       201.14 o                         
  -8   4   6       3380.47       3316.43       325.42 o                         
  -6   4   6       2867.20       3013.04       278.22 o                         
  -4   4   6        306.83        296.28        51.05 o                         
  -2   4   6      27764.42      28236.77      1013.17 o                         
   0   4   6      30470.19      30814.11       589.10 o                         
   2   4   6        278.18        298.32        50.29 o                         
   4   4   6      19075.30      18903.82       442.75 o                         
   6   4   6       6580.39       7014.84       406.24 o                         
   8   4   6       2685.51       3298.56       180.20 o                         
  10   4   6       5552.16       6157.59       264.27 o                         
  12   4   6       3443.77       3250.86       287.11 o                         
  14   4   6        952.82        986.42       128.40 o                         
 -13   5   6        457.23        384.31        94.53 o                         
 -11   5   6      10694.75      10440.51       353.69 o                         
  -9   5   6       6448.39       6379.89       258.28 o                         
  -7   5   6        931.63       1131.51       104.50 o                         
  -5   5   6      25911.30      26390.00       569.59 o                         
  -3   5   6       5891.73       6412.22       310.20 o                         
  -1   5   6       4479.79       5047.43       398.59 o                         
   1   5   6      44537.56      45270.64      1152.18 o                         
   3   5   6      23113.42      26087.56      1220.86 o                         
   5   5   6       2727.45       2886.97       148.55 o                         
   7   5   6       4030.64       4105.54       282.25 o                         
   9   5   6      10021.98       9602.24       332.43 o                         
  11   5   6        563.45        467.64        94.73 o                         
  13   5   6       2498.22       2333.03       183.85 o                         
 -14   6   6       2281.95       2265.22       205.43 o                         
 -12   6   6       7288.99       7417.70       432.58 o                         
 -10   6   6      16322.51      15733.10       451.29 o                         
  -8   6   6       9217.84       8726.30       300.22 o                         
  -6   6   6      23147.89      22523.59       524.06 o                         
  -4   6   6      37645.68      36537.53      1089.62 o                         
  -2   6   6       9011.45       8746.86       238.20 o                         
   0   6   6      20844.59      19444.99       782.54 o                         
   2   6   6      70413.94      72644.82      1257.62 o                         
   4   6   6      29211.21      30429.56       713.38 o                         
   6   6   6      16557.86      17616.07       638.22 o                         
   8   6   6      21993.35      22719.06       789.52 o                         
  10   6   6      10503.31      10758.99       473.84 o                         
  12   6   6       6269.88       6808.67       415.48 o                         
  14   6   6       7412.32       7965.26       600.01 o                         
 -13   7   6        246.50        317.19       153.32 o                         
 -11   7   6       2720.78       3141.97       218.49 o                         
  -9   7   6       6552.07       7084.96       273.43 o                         
  -7   7   6       1459.09       1784.58       173.22 o                         
  -5   7   6       7151.66       7197.08       266.92 o                         
  -3   7   6       8872.67       8580.93       244.05 o                         
  -1   7   6       2201.50       1748.42       125.08 o                         
   1   7   6       7095.21       6812.28       297.17 o                         
   3   7   6       7579.97       7244.28       550.30 o                         
   5   7   6       1019.04       1151.43        97.71 o                         
   7   7   6       6162.09       7396.44       270.61 o                         
   9   7   6       4111.53       5101.72       235.22 o                         
  11   7   6       2705.98       3179.01       314.64 o                         
  -6   8   6       4812.96       4380.22       219.05 o                         
  -4   8   6       6714.95       7288.06       231.86 o                         
  -2   8   6        712.06        652.94        71.55 o                         
   0   8   6       4851.27       4551.55       203.98 o                         
   2   8   6       4856.35       5205.12       182.60 o                         
   4   8   6       3819.02       3944.41       168.34 o                         
   6   8   6       3178.96       3416.79       356.91 o                         
   8   8   6       5378.10       5127.99       330.21 o                         
  -3   9   6      26061.34      26072.75      1107.70 o                         
   3   9   6      12925.14      13862.20       712.55 o                         
 -13   1   7       5053.76       5198.72       297.18 o                         
 -11   1   7       5636.65       5841.25       259.96 o                         
  -9   1   7      15605.78      15239.72       432.86 o                         
  -7   1   7      64162.18      60849.39      1153.96 o                         
  -5   1   7       4382.92       4184.88       172.07 o                         
  -3   1   7      46463.70      46356.11       874.85 o                         
  -1   1   7      54604.73      51564.74      1997.94 o                         
   1   1   7      70626.75      70714.72      1233.26 o                         
   3   1   7      47658.16      49077.84      1036.04 o                         
   5   1   7      62687.53      64054.48      1257.55 o                         
   7   1   7      25374.40      25013.82       588.04 o                         
   9   1   7      11012.74      10394.92       346.01 o                         
  11   1   7      11279.69      10917.67       372.42 o                         
  13   1   7       7959.38       7562.03       309.32 o                         
 -14   2   7       6503.87       6533.76       495.92 o                         
 -12   2   7       4771.00       4380.51       225.20 o                         
 -10   2   7       7614.64       7529.69       289.81 o                         
  -8   2   7      22880.60      23049.42       558.16 o                         
  -6   2   7      40040.96      41068.49       828.35 o                         
  -4   2   7      11099.29      10535.48       349.44 o                         
  -2   2   7      70228.27      69374.41      1481.00 o                         
   0   2   7      56351.73      55667.66      1410.85 o                         
   2   2   7      17341.23      17581.53       412.75 o                         
   4   2   7      49270.10      49597.34       943.01 o                         
   6   2   7      29514.73      29950.12       658.98 o                         
  10   2   7      22189.16      22526.10       817.90 o                         
  12   2   7       9923.45       9765.93       498.03 o                         
  14   2   7       2594.00       2775.98       221.44 o                         
 -13   3   7        546.58        347.48       100.00 o                         
 -11   3   7        118.97         46.80        81.44 o                         
  -9   3   7         30.04         50.87        62.99 o                         
  -7   3   7        273.74        252.88        97.11 o                         
  -5   3   7       4150.41       4083.71       174.35 o                         
  -3   3   7       1097.71       1060.97       146.63 o                         
  -1   3   7        314.83        577.31        87.85 o                         
   1   3   7       2050.35       2392.45       169.84 o                         
   3   3   7       1057.64       1101.11       140.07 o                         
   5   3   7        143.72         87.01        73.73 o                         
   7   3   7       4838.88       4641.11       272.65 o                         
   9   3   7         37.06        -24.34        74.45 o                         
  11   3   7        294.59        358.18        89.11 o                         
  13   3   7         24.82          1.00        77.42 o                         
 -14   4   7       1595.91       1900.11       221.18 o                         
 -12   4   7       9243.92       8077.66       593.80 o                         
 -10   4   7      11403.74      10990.35       362.21 o                         
  -8   4   7       9343.40       8955.03       434.72 o                         
  -6   4   7      19274.95      18981.09       469.65 o                         
  -4   4   7      47474.95      45289.16       857.18 o                         
  -2   4   7      26494.23      27042.31       550.77 o                         
   0   4   7      22758.50      22962.59       481.52 o                         
   2   4   7      69361.79      77394.21      1559.07 o                         
   4   4   7      15362.68      14736.58       380.33 o                         
   6   4   7      21653.37      21314.88       517.07 o                         
   8   4   7      25668.74      26047.44      1329.29 o                         
  10   4   7      10989.25      11396.01       532.16 o                         
  12   4   7       7608.02       7869.41       315.14 o                         
  14   4   7       4809.10       5098.01       258.84 o                         
 -13   5   7       3068.61       2973.21       195.11 o                         
 -11   5   7       7846.35       8774.76       431.60 o                         
  -9   5   7      13447.48      12979.99       475.20 o                         
  -7   5   7      15816.80      15116.92       413.11 o                         
  -5   5   7      14295.22      15094.06       613.93 o                         
  -3   5   7      10815.66      10494.84       286.12 o                         
  -1   5   7      28952.33      28827.88       576.60 o                         
   1   5   7      17740.81      17956.14       580.28 o                         
   3   5   7      35117.07      36973.92       735.25 o                         
   5   5   7      16228.47      15014.34       590.10 o                         
   7   5   7      18497.19      20225.10       510.25 o                         
   9   5   7      10143.13      10929.33       362.13 o                         
  11   5   7       5803.59       6069.72       269.45 o                         
  13   5   7       5065.05       4547.95       490.33 o                         
 -14   6   7         34.45         40.83        91.95 o                         
 -12   6   7          2.21        -40.55       110.82 o                         
 -10   6   7          5.63        -35.65       101.57 o                         
  -8   6   7        357.73        329.13        79.53 o                         
  -6   6   7         44.36        -11.84        51.82 o                         
  -4   6   7       1063.25       1069.43        88.94 o                         
  -2   6   7        387.81        542.98        91.36 o                         
   0   6   7        176.57        257.82        62.82 o                         
   2   6   7        465.87        523.16        62.35 o                         
   4   6   7         41.43         -3.66        46.40 o                         
   6   6   7        673.87        619.72        84.06 o                         
   8   6   7        740.92        521.77       132.46 o                         
  10   6   7        323.21        473.99       144.09 o                         
  12   6   7          0.85         97.87        74.75 o                         
  14   6   7        127.57         70.73        98.02 o                         
 -11   7   7       8246.62       8198.45       362.38 o                         
  -9   7   7       5612.78       5702.47       284.42 o                         
  -7   7   7       8234.83       8478.68       291.15 o                         
  -5   7   7      25057.41      25444.54       567.36 o                         
  -3   7   7      20571.06      20977.12       463.75 o                         
  -1   7   7       5414.34       5370.66       180.24 o                         
   1   7   7      22692.34      22367.28       475.19 o                         
   3   7   7      13748.81      14839.43       433.27 o                         
   5   7   7       9402.76      10704.08       326.35 o                         
   7   7   7      21128.35      20399.82       514.75 o                         
   9   7   7       8700.33       8468.50       313.33 o                         
  11   7   7       2230.02       2138.91       245.70 o                         
  13   7   7       5317.18       5830.72       556.00 o                         
 -10   8   7       4508.91       4532.23       452.00 o                         
  -8   8   7       6498.14       6707.87       376.46 o                         
  -6   8   7       8695.35       8455.58       403.06 o                         
  -4   8   7      28583.74      28208.96       691.59 o                         
  -2   8   7      11253.67      10403.99       318.65 o                         
   0   8   7      11129.42      11038.08       415.12 o                         
   2   8   7      28563.92      27353.74      1283.09 o                         
   4   8   7       3142.26       3482.64       190.90 o                         
   6   8   7      13726.56      14350.00       464.79 o                         
   8   8   7      10426.01      12335.24       543.68 o                         
  -3   9   7          0.72         21.32        82.26 o                         
  -1   9   7       1414.95       1418.65       199.62 o                         
   1   9   7       1894.72       1841.36       217.28 o                         
   3   9   7        410.51        315.90       135.02 o                         
 -14   0   8       6241.88       5761.17       376.84 o                         
 -12   0   8       6143.09       6752.18       408.07 o                         
  -8   0   8      39129.94      37812.52      1280.94 o                         
  -6   0   8      12383.16      11971.06       629.00 o                         
  -4   0   8      58721.02      58623.64      1524.50 o                         
  -2   0   8      67462.20      68015.65      1705.67 o                         
   0   0   8      15242.21      15200.15       519.14 o                         
   2   0   8      16306.57      15750.50       800.63 o                         
   4   0   8     119869.02     119123.39      2883.35 o                         
   6   0   8      68858.07      68701.73      1812.77 o                         
   8   0   8       5796.65       6510.07       370.60 o                         
  10   0   8      33983.98      33815.57      1091.43 o                         
  12   0   8       9830.92       9863.49       508.31 o                         
  14   0   8       3162.65       2515.74       267.06 o                         
 -13   1   8       3221.23       2915.29       214.23 o                         
 -11   1   8       1437.18       1321.59       129.03 o                         
  -9   1   8       2894.15       3120.40       178.57 o                         
  -7   1   8       5836.96       5423.52       259.25 o                         
  -5   1   8       4630.25       4321.44       255.94 o                         
  -3   1   8      31686.92      33301.29       669.02 o                         
  -1   1   8      17686.11      18533.92       422.93 o                         
   1   1   8       9093.47      10235.69       284.87 o                         
   3   1   8       4028.17       3644.08       165.27 o                         
   5   1   8      18025.28      18075.44       454.18 o                         
   7   1   8        972.71        809.05        99.86 o                         
   9   1   8      12975.22      13789.73       415.71 o                         
  11   1   8       4274.62       4324.83       225.28 o                         
 -14   2   8        467.57        612.28       103.42 o                         
 -12   2   8       2362.21       2142.63       245.59 o                         
 -10   2   8       2183.65       2519.68       326.88 o                         
  -8   2   8       4259.07       4390.88       292.54 o                         
  -6   2   8       1831.41       1737.37       122.29 o                         
  -4   2   8      30299.96      31148.42       646.44 o                         
  -2   2   8       3555.39       3601.67       152.63 o                         
   0   2   8      15967.88      17091.46       398.31 o                         
   2   2   8      20879.62      24070.52       853.77 o                         
   4   2   8       8443.52       9010.95       284.16 o                         
   6   2   8      11639.95      12418.38       365.81 o                         
   8   2   8       7251.55       7139.08       289.93 o                         
  10   2   8       4406.29       4406.98       261.09 o                         
  12   2   8       2184.02       1983.03       168.57 o                         
  14   2   8       2524.68       2376.36       181.64 o                         
 -13   3   8       6821.79       6187.71       279.65 o                         
 -11   3   8       5099.18       4590.13       336.20 o                         
  -9   3   8      16042.70      16553.78       460.02 o                         
  -7   3   8      30965.71      30793.60       684.01 o                         
  -5   3   8      19411.06      18707.04      1456.23 o                         
  -3   3   8      41056.14      39604.36       771.37 o                         
  -1   3   8      60985.66      63256.17      1131.93 o                         
   1   3   8      46609.30      46222.06      1491.38 o                         
   3   3   8      27959.44      28454.85       611.03 o                         
   5   3   8      45310.20      45875.65       909.37 o                         
   7   3   8      15727.28      16692.61       564.13 o                         
   9   3   8      20042.51      20232.06       617.03 o                         
  11   3   8      13034.10      13049.05       418.26 o                         
  13   3   8       8854.85       8882.93       687.36 o                         
 -14   4   8       2372.71       1921.82       164.36 o                         
 -12   4   8        482.11        585.03       145.06 o                         
 -10   4   8       3806.50       3976.91       245.90 o                         
  -8   4   8      11079.36      10683.54       489.77 o                         
  -6   4   8       6788.27       6607.65       246.92 o                         
  -4   4   8       3641.08       3530.64       158.89 o                         
  -2   4   8       8970.49       8789.65       263.71 o                         
   0   4   8       6955.25       7340.46       265.78 o                         
   2   4   8       2259.31       1965.89       115.68 o                         
   4   4   8      12181.19      11835.85       475.24 o                         
   6   4   8       8984.90       9572.52       311.07 o                         
   8   4   8       2975.79       3699.58       247.17 o                         
  10   4   8       2973.19       3538.52       201.76 o                         
  12   4   8       2467.27       2513.18       182.30 o                         
  14   4   8        493.01        333.06       140.67 o                         
 -13   5   8       1547.28       1115.09       244.84 o                         
 -11   5   8       7203.90       6611.97       280.66 o                         
  -9   5   8        679.12        511.77       114.63 o                         
  -7   5   8        461.18        377.43        78.16 o                         
  -5   5   8      16405.48      15688.18       568.35 o                         
  -3   5   8       9228.75       9167.06       272.49 o                         
  -1   5   8       1095.82       1366.79       103.75 o                         
   1   5   8      34096.43      35006.95       691.70 o                         
   3   5   8       5876.02       6246.46       263.76 o                         
   5   5   8        244.31        257.96        61.88 o                         
   7   5   8      15534.03      16388.80       635.88 o                         
   9   5   8       5750.70       5179.05       289.66 o                         
  11   5   8       1650.04       1287.67       138.05 o                         
  13   5   8       2044.22       1845.94       166.53 o                         
 -14   6   8       2172.70       2078.23       330.98 o                         
 -12   6   8      10525.14      10552.77       369.61 o                         
 -10   6   8       7470.74       7487.12       419.51 o                         
  -8   6   8       7213.98       7262.97       393.13 o                         
  -6   6   8      23208.73      23386.67       551.71 o                         
  -4   6   8      46189.62      44752.59      3753.57 o                         
  -2   6   8       8437.12       8614.65       255.57 o                         
   0   6   8      28051.30      27006.54       562.75 o                         
   2   6   8      38153.49      39105.48       766.32 o                         
   4   6   8      14166.81      14507.11       429.31 o                         
   6   6   8      19520.94      20434.78       509.69 o                         
   8   6   8      20172.46      21327.46       572.30 o                         
  10   6   8       7582.18       7920.70       309.66 o                         
  12   6   8       6017.40       5987.76       276.85 o                         
 -13   7   8       1671.14       2039.47       341.31 o                         
 -11   7   8       3552.67       3895.43       309.75 o                         
  -9   7   8        648.79        815.50       109.35 o                         
  -7   7   8       1045.73       1454.31       174.64 o                         
  -5   7   8       8579.00       9011.16       288.58 o                         
  -3   7   8       7763.55       7902.51       247.61 o                         
  -1   7   8       7855.89       7326.41       229.38 o                         
   1   7   8      12437.88      11903.13       313.60 o                         
   3   7   8       4751.72       4450.68       219.99 o                         
   5   7   8        621.69        704.23        89.54 o                         
   7   7   8       7561.19       8376.93       299.42 o                         
   9   7   8       3634.72       4087.66       300.50 o                         
  11   7   8        311.25        357.96       128.15 o                         
 -10   8   8       1143.98        987.33       241.18 o                         
  -8   8   8       1264.24       1062.49       164.68 o                         
  -6   8   8       2853.52       3082.14       240.41 o                         
  -4   8   8       3614.52       4013.56       201.26 o                         
  -2   8   8       8834.32       9226.34       314.26 o                         
   0   8   8       3337.39       3318.29       146.67 o                         
   2   8   8       4917.60       4776.90       235.92 o                         
   4   8   8       2256.41       2073.18       153.26 o                         
   6   8   8       3734.34       4277.75       290.33 o                         
   8   8   8       2335.14       2061.70       217.28 o                         
  -3   9   8      12551.34      12332.86       680.47 o                         
  -1   9   8       5824.40       5786.57       420.56 o                         
   1   9   8      49805.47      47836.79      1825.42 o                         
 -11   1   9       3946.19       4249.87       315.60 o                         
  -9   1   9      11391.29      11577.30       370.40 o                         
  -7   1   9      12373.42      12773.49       539.92 o                         
  -5   1   9      23436.44      23809.93       544.67 o                         
  -3   1   9      16031.46      15397.32       387.88 o                         
  -1   1   9      23617.50      23808.72       521.62 o                         
   1   1   9      23175.08      23615.19       520.94 o                         
   3   1   9      19542.24      20995.00       701.84 o                         
   5   1   9      40141.25      41436.14       850.36 o                         
   7   1   9       7187.16       6497.15       260.83 o                         
   9   1   9      30594.24      30147.91       707.26 o                         
  11   1   9       6715.53       6416.83       397.04 o                         
  13   1   9       3757.89       3502.32       214.05 o                         
 -14   2   9       5366.41       5221.89       255.97 o                         
 -12   2   9       3779.12       3875.32       329.53 o                         
 -10   2   9       7236.29       6986.30       281.57 o                         
  -8   2   9      24243.77      24264.96       589.27 o                         
  -6   2   9       4029.27       3716.37       179.78 o                         
  -4   2   9      15207.05      14393.66       538.80 o                         
  -2   2   9      58290.96      57001.24      1051.18 o                         
   0   2   9      42962.25      42766.14       823.76 o                         
   2   2   9      20266.88      20721.36       480.74 o                         
   4   2   9      34568.31      35717.45       750.52 o                         
   6   2   9      14429.74      15367.39       424.41 o                         
   8   2   9       6776.21       6732.07       356.21 o                         
  10   2   9      15758.95      15000.59       522.13 o                         
  12   2   9       8559.33       8071.44       373.78 o                         
 -13   3   9         19.95        -78.40       116.32 o                         
 -11   3   9        748.50        844.10       133.37 o                         
  -9   3   9        487.62        417.65        82.22 o                         
  -7   3   9       2678.34       3345.09       253.45 o                         
  -5   3   9        349.99        265.45        64.12 o                         
  -3   3   9        362.79        230.09       169.26 o                         
  -1   3   9       5876.98       5404.21       198.98 o                         
   1   3   9       2384.98       2318.07       127.26 o                         
   3   3   9        611.40        902.38        88.92 o                         
   5   3   9       2557.11       2286.19       144.60 o                         
   7   3   9       2149.68       1885.31       199.09 o                         
   9   3   9        335.44        250.99       109.68 o                         
  11   3   9        520.92        604.61       148.40 o                         
  13   3   9        262.06        134.27       113.98 o                         
 -14   4   9        890.12        908.45       173.43 o                         
 -12   4   9       6748.58       6395.78       369.34 o                         
 -10   4   9      12110.27      12062.15       388.05 o                         
  -8   4   9       5734.88       6254.80       255.59 o                         
  -6   4   9      14137.42      14386.77       401.78 o                         
  -4   4   9      22889.85      21585.89       716.16 o                         
  -2   4   9       9294.32       8603.38       264.28 o                         
   0   4   9      52272.54      53570.83       994.27 o                         
   2   4   9      23444.55      23663.20       530.86 o                         
   4   4   9      16121.86      17265.11       445.24 o                         
   6   4   9      10054.85      10704.13       339.03 o                         
   8   4   9      21830.88      22005.51       561.52 o                         
  10   4   9       3515.33       3540.03       206.30 o                         
  12   4   9       7085.65       7080.32       299.84 o                         
 -13   5   9       4276.54       4851.72       350.44 o                         
 -11   5   9       7043.13       7410.06       653.12 o                         
  -9   5   9       8122.09       8280.79       335.87 o                         
  -7   5   9      13498.49      13549.10       396.65 o                         
  -5   5   9      26212.54      25297.78       841.70 o                         
  -3   5   9      22174.68      21388.31       494.76 o                         
  -1   5   9      26139.10      25798.26       570.54 o                         
   1   5   9      13081.51      12779.27       340.18 o                         
   3   5   9      24766.17      27677.32      1862.64 o                         
   5   5   9      19407.12      19096.68       487.16 o                         
   7   5   9      14670.57      14432.45       598.93 o                         
   9   5   9      10276.68      10508.71       359.58 o                         
  11   5   9       6615.26       6883.76       416.15 o                         
  13   5   9       4443.56       4632.89       246.42 o                         
 -12   6   9          0.60         10.21        80.76 o                         
 -10   6   9        474.99        215.78        85.36 o                         
  -8   6   9        412.73        534.91        91.13 o                         
  -6   6   9        439.65        483.91        81.55 o                         
  -4   6   9        399.78        479.59       104.03 o                         
  -2   6   9          3.09         22.18        61.28 o                         
   0   6   9        859.78        794.64        92.62 o                         
   2   6   9        269.62        273.09       148.15 o                         
   4   6   9         91.71         78.70        53.02 o                         
   6   6   9          0.86         45.62        84.05 o                         
   8   6   9         64.32        137.51        73.81 o                         
  10   6   9         98.81         55.37        79.68 o                         
  12   6   9          0.91          2.45        87.96 o                         
 -13   7   9       1290.63       1176.18       276.28 o                         
 -11   7   9       8934.44       9477.37       493.34 o                         
  -9   7   9       5566.80       5923.35       299.47 o                         
  -7   7   9       7581.64       7647.15       282.18 o                         
  -5   7   9      14776.71      13863.85       382.70 o                         
  -3   7   9      11492.63      11194.45       318.91 o                         
  -1   7   9      10594.91      10358.80       410.60 o                         
   1   7   9      30540.69      30147.21       882.06 o                         
   3   7   9      16014.09      16352.92       416.56 o                         
   5   7   9       5135.16       5378.97       227.66 o                         
   7   7   9      22405.69      22944.72      1219.25 o                         
   9   7   9       5791.60       5855.41       305.39 o                         
  11   7   9       2432.80       2466.72       254.79 o                         
  -8   8   9       5930.69       6257.21       369.98 o                         
  -4   8   9      13997.81      13512.98       599.44 o                         
  -2   8   9       7989.12       7375.62       413.98 o                         
   0   8   9      26754.40      25582.64      1087.24 o                         
   2   8   9      15564.65      16488.80       476.38 o                         
   4   8   9      14357.96      14624.45       746.15 o                         
   6   8   9      13221.97      12441.88       545.34 o                         
   8   8   9       9284.30       9450.08      1433.83 o                         
  -3   9   9          1.03        -27.13        97.12 o                         
   1   9   9       1424.86       1094.35       202.20 o                         
 -12   0  10       3768.26       3775.27       341.53 o                         
 -10   0  10       2838.46       2445.57       455.87 o                         
  -8   0  10      38394.46      37142.56      1146.54 o                         
  -6   0  10      13250.67      12916.89       663.46 o                         
  -4   0  10      22106.06      22312.68       889.24 o                         
  -2   0  10      29359.99      30055.84       901.30 o                         
   2   0  10      25820.81      28068.62       865.08 o                         
   4   0  10      43059.62      43607.39      1258.23 o                         
   8   0  10      11968.62      11689.52       530.44 o                         
  10   0  10      20849.47      20614.39       919.93 o                         
  12   0  10       6378.30       6215.50       397.40 o                         
 -13   1  10       1071.48       1005.52       127.66 o                         
  -7   1  10       4956.08       4957.27       223.51 o                         
  -5   1  10       3701.61       4200.23       290.83 o                         
  -3   1  10       9481.08       9044.62       281.55 o                         
   3   1  10      12148.65      12015.27       492.47 o                         
   5   1  10      13968.90      14419.36       408.14 o                         
   7   1  10        853.59       1113.95       133.12 o                         
   9   1  10       4968.10       5265.56       247.07 o                         
  11   1  10       2936.82       3275.55       352.77 o                         
  13   1  10        541.14        546.60       107.57 o                         
 -12   2  10       1597.06       1508.90       174.37 o                         
 -10   2  10       2222.49       2363.61       168.28 o                         
  -8   2  10       2983.38       3185.82       273.65 o                         
  -6   2  10       4617.83       4398.93       198.44 o                         
  -4   2  10       4884.45       4801.77       200.73 o                         
  -2   2  10       1065.97       1119.02       135.25 o                         
   0   2  10      15008.61      16609.53       583.77 o                         
   2   2  10        459.97        467.32        76.63 o                         
   4   2  10       1708.05       1781.16       159.01 o                         
   6   2  10       8353.03       8273.40       420.32 o                         
   8   2  10      13092.52      13055.02       469.51 o                         
  10   2  10        161.15        202.77        82.90 o                         
  12   2  10       2194.07       1865.03       187.42 o                         
 -13   3  10       4123.79       3762.49       221.44 o                         
 -11   3  10       6537.91       6156.31       547.82 o                         
  -9   3  10      16292.86      15526.21       450.10 o                         
  -7   3  10      17429.62      16992.61       585.73 o                         
  -5   3  10      13501.35      13514.26       377.58 o                         
  -3   3  10      24147.46      24096.90       545.65 o                         
  -1   3  10      34763.98      34825.86       716.16 o                         
   1   3  10      31333.47      32376.59      1076.41 o                         
   3   3  10      43304.48      44658.47      1262.50 o                         
   5   3  10      29476.01      28875.72       658.94 o                         
   7   3  10       7407.72       7247.25       282.74 o                         
   9   3  10      10671.54      10170.02       351.97 o                         
  11   3  10      13900.31      13211.36       423.15 o                         
  13   3  10       5934.14       6306.68       376.24 o                         
 -12   4  10        945.53        940.55       118.84 o                         
 -10   4  10       3072.75       3261.56       195.02 o                         
  -8   4  10       8520.75       9099.08       321.19 o                         
  -6   4  10        517.41        481.24       109.70 o                         
  -4   4  10      12682.37      12781.34       396.38 o                         
  -2   4  10      31784.04      28230.12       872.48 o                         
   0   4  10       3821.92       3667.19       166.66 o                         
   2   4  10       7004.92       7140.15       609.62 o                         
   4   4  10       9275.75       9845.12       319.09 o                         
   6   4  10       6144.50       6695.04       375.97 o                         
   8   4  10       3134.21       3474.36       296.98 o                         
  10   4  10       5125.11       5623.38       357.96 o                         
  12   4  10       1889.11       1971.54       166.52 o                         
 -13   5  10       1163.80       1051.66       128.21 o                         
 -11   5  10       1481.29       1101.67       184.00 o                         
  -9   5  10        144.82        338.96       122.43 o                         
  -7   5  10       6230.07       5763.72       245.26 o                         
  -5   5  10      17216.06      16814.60       433.96 o                         
  -3   5  10       2585.08       2828.73       186.68 o                         
  -1   5  10       1132.75       1271.49       101.45 o                         
   1   5  10      13083.85      13347.56       360.76 o                         
   3   5  10       3307.83       3619.07       175.45 o                         
   5   5  10        169.92        191.23        72.69 o                         
   7   5  10      14485.83      13050.40       402.34 o                         
   9   5  10        564.76        557.12       105.49 o                         
  11   5  10        317.93        121.61        79.44 o                         
  13   5  10       3225.66       3024.77       200.25 o                         
 -12   6  10       6434.77       6157.60       563.97 o                         
 -10   6  10       4762.01       5362.34       252.17 o                         
  -8   6  10       8332.77       8651.76       312.95 o                         
  -6   6  10      34737.52      35262.88       762.00 o                         
  -4   6  10      19600.88      19420.55       550.36 o                         
  -2   6  10       9721.22       9644.79       294.07 o                         
   0   6  10      32617.88      32257.36       675.52 o                         
   2   6  10      28896.38      27739.88       872.21 o                         
   4   6  10      15902.44      16435.77       532.59 o                         
   6   6  10      16557.13      16664.86       537.36 o                         
   8   6  10      24897.86      24139.98       858.04 o                         
  10   6  10       3868.86       4007.39       311.56 o                         
  12   6  10       7920.12       7384.23       436.62 o                         
 -13   7  10       1712.00       1598.46       312.03 o                         
 -11   7  10       2290.86       2262.75       243.52 o                         
  -9   7  10       2043.26       2081.48       224.83 o                         
  -7   7  10       1242.01       1506.14       131.97 o                         
  -5   7  10      12455.24      12379.81       364.23 o                         
  -3   7  10       2014.51       2273.19       314.29 o                         
  -1   7  10       1611.55       1162.48       146.98 o                         
   1   7  10      11081.03      11670.66       332.43 o                         
   3   7  10       6506.74       7113.20       253.65 o                         
   5   7  10       5791.17       5701.54       336.32 o                         
   7   7  10       7260.61       8360.82       311.27 o                         
   9   7  10       3379.19       3130.30       354.12 o                         
  11   7  10        852.86        961.84       204.25 o                         
  -6   8  10       4014.83       3726.95       277.19 o                         
  -4   8  10       1678.89       1419.38       167.22 o                         
  -2   8  10       4377.24       4163.54       264.29 o                         
   0   8  10       1781.78       1774.93       140.49 o                         
   2   8  10       5335.84       5090.70       322.36 o                         
   4   8  10       1959.85       2378.52       557.19 o                         
   6   8  10       7447.38       8002.33       705.88 o                         
   8   8  10       1869.06       1910.70       317.62 o                         
  -1   9  10      12657.24      11760.28       689.08 o                         
   1   9  10      19208.21      18013.71       911.74 o                         
 -13   1  11       3807.87       4019.50       225.66 o                         
 -11   1  11       3466.83       3016.68       188.64 o                         
  -9   1  11      18016.92      18388.26       713.97 o                         
  -7   1  11       5621.36       5410.08       236.11 o                         
  -5   1  11      12365.90      12281.83       424.45 o                         
  -3   1  11      31358.74      31129.61       671.34 o                         
  -1   1  11      24557.41      25416.68       572.74 o                         
   1   1  11       5550.23       5583.96       218.51 o                         
   3   1  11      12155.41      12871.08       370.90 o                         
   5   1  11      24734.66      24878.26       847.44 o                         
   7   1  11       8395.48       8928.74       319.84 o                         
   9   1  11      10518.36       9355.72       406.39 o                         
  11   1  11       9471.50       8876.96       337.57 o                         
  13   1  11       3185.85       2817.92       413.02 o                         
 -12   2  11       2019.30       2087.38       229.84 o                         
 -10   2  11       4826.44       5157.50       282.81 o                         
  -8   2  11      22056.86      21339.77       552.37 o                         
  -6   2  11       7041.42       6975.37       327.85 o                         
  -4   2  11      16763.52      16905.88       460.57 o                         
  -2   2  11      27145.64      26527.75       616.19 o                         
   0   2  11      13266.44      13349.41       366.70 o                         
   2   2  11      22351.73      21544.82       564.78 o                         
   4   2  11      35939.86      37732.65       803.32 o                         
   6   2  11      10688.24      11144.13       419.18 o                         
   8   2  11       6756.87       6249.88       392.56 o                         
  10   2  11      15795.61      15708.94       931.34 o                         
  12   2  11       2170.76       2369.71       179.65 o                         
 -13   3  11        198.00        130.77        81.66 o                         
 -11   3  11        150.14        141.50        93.41 o                         
  -9   3  11         95.76         60.86        71.65 o                         
  -7   3  11        448.81        461.96        85.05 o                         
  -5   3  11       2221.50       2417.36       211.70 o                         
  -3   3  11       3599.14       3623.01       185.34 o                         
  -1   3  11         82.70         38.36        50.19 o                         
   1   3  11         44.05        116.15        56.11 o                         
   3   3  11       1083.46        711.16        94.21 o                         
   5   3  11        439.12        463.66       132.87 o                         
   7   3  11        113.03        128.40        70.90 o                         
   9   3  11         47.51         92.75        70.56 o                         
  11   3  11        354.82        320.68        92.26 o                         
 -12   4  11       6032.14       5600.70       303.22 o                         
 -10   4  11       4135.66       3984.91       216.36 o                         
  -8   4  11       3973.19       4583.69       313.36 o                         
  -6   4  11      12516.45      12022.54       363.25 o                         
  -4   4  11      22154.86      22242.28       532.77 o                         
  -2   4  11       9199.94       9126.66       290.44 o                         
   0   4  11      37740.89      36361.73       752.83 o                         
   2   4  11      18467.00      19377.23       523.72 o                         
   4   4  11      11728.56      11898.10       723.11 o                         
   6   4  11      10955.75      11894.62       377.02 o                         
   8   4  11      14234.57      14616.88       622.00 o                         
  10   4  11       1991.59       1766.65       217.35 o                         
  12   4  11       6002.09       5449.53       262.04 o                         
 -13   5  11       4459.20       4767.17       356.19 o                         
 -11   5  11       2744.07       3372.48       206.97 o                         
  -9   5  11       5549.96       6184.35       267.53 o                         
  -7   5  11       7906.64       8100.59       298.90 o                         
  -5   5  11      19048.75      18364.68       470.86 o                         
  -3   5  11      15924.52      15785.46       420.10 o                         
  -1   5  11      17527.48      17581.09       443.40 o                         
   1   5  11      27497.63      27664.59       612.71 o                         
   3   5  11      14790.64      15043.11       410.81 o                         
   5   5  11      13723.61      13952.75       584.75 o                         
   7   5  11      11254.91      11788.30       381.16 o                         
   9   5  11       9491.98       9392.76       343.25 o                         
  11   5  11       7063.94       6698.37       479.96 o                         
 -12   6  11         24.01        -15.51       125.03 o                         
 -10   6  11          4.87         -7.62        75.73 o                         
  -8   6  11       1187.79       1527.45       201.00 o                         
  -6   6  11        251.27        158.00        73.32 o                         
  -4   6  11         14.16         12.46        71.45 o                         
  -2   6  11        255.75        331.00        66.26 o                         
   0   6  11        560.73        442.09        75.46 o                         
   2   6  11         89.66         46.25        55.04 o                         
   4   6  11        955.66        922.96       102.16 o                         
   6   6  11         28.21         27.28        66.16 o                         
   8   6  11       1011.65       1058.38       181.11 o                         
  10   6  11          8.92        -97.68        97.68 o                         
  12   6  11          3.44         41.33       116.56 o                         
 -11   7  11       7773.76       7748.87       448.62 o                         
  -9   7  11       3274.59       3479.59       288.70 o                         
  -7   7  11       2800.76       2992.77       208.95 o                         
  -5   7  11      15063.61      14865.70       653.58 o                         
  -3   7  11      11475.05      10914.95       331.63 o                         
  -1   7  11      12602.21      12211.00       350.84 o                         
   1   7  11      14246.87      14392.55       391.27 o                         
   3   7  11       5708.57       6249.53       241.96 o                         
   5   7  11      10941.32      10838.79       404.43 o                         
   7   7  11      17218.88      17756.16       997.45 o                         
   9   7  11       4766.24       5361.56       370.24 o                         
  11   7  11       2856.73       2775.97       272.47 o                         
  -8   8  11       1766.86       1416.07       278.65 o                         
  -6   8  11      13165.12      13385.44       573.08 o                         
  -4   8  11      11823.83      11730.69       521.23 o                         
  -2   8  11       4648.50       4622.58       288.04 o                         
   0   8  11      18676.14      17176.96       690.38 o                         
   2   8  11       9633.68      10244.03       463.17 o                         
   4   8  11       7931.20       7661.54       540.82 o                         
   6   8  11       8007.39       9111.40       662.38 o                         
   8   8  11      14149.50      13884.16       870.40 o                         
 -12   0  12       1533.66       1507.86       207.57 o                         
 -10   0  12      16374.67      16241.95       669.48 o                         
  -8   0  12      15098.75      17019.93       768.33 o                         
  -6   0  12      17166.43      16027.22       621.92 o                         
  -2   0  12      45499.91      45883.77      1295.00 o                         
   0   0  12      18836.98      19859.96       695.40 o                         
   2   0  12      25483.64      26338.68       857.19 o                         
   4   0  12      34469.61      34742.27      1517.06 o                         
   6   0  12       2069.36       1735.89       389.01 o                         
   8   0  12      17670.04      17393.92       697.18 o                         
  10   0  12      26219.43      25431.13      1162.07 o                         
  12   0  12       3475.96       2773.63       274.73 o                         
 -13   1  12        419.16        568.47       374.37 o                         
 -11   1  12        632.30        508.25        95.45 o                         
  -9   1  12       4889.53       5418.56       250.17 o                         
  -7   1  12       3459.81       3226.54       181.78 o                         
  -5   1  12       2286.12       2538.26       243.39 o                         
  -3   1  12      13986.91      13731.78       612.08 o                         
  -1   1  12       3526.40       3734.18       180.33 o                         
   1   1  12       3378.92       3643.31       177.37 o                         
   3   1  12      13518.21      13667.77       552.18 o                         
   5   1  12       4100.88       3407.62       274.66 o                         
   9   1  12       2256.34       2315.00       168.90 o                         
  11   1  12       2824.12       2358.30       243.95 o                         
 -12   2  12       2731.21       2630.89       188.25 o                         
 -10   2  12       3966.20       3389.69       398.59 o                         
  -8   2  12        533.37        713.19       105.36 o                         
  -6   2  12       8592.06       9132.96       311.18 o                         
  -4   2  12      13442.67      12685.72      1181.13 o                         
  -2   2  12       2500.34       2992.54       186.04 o                         
   0   2  12       4188.94       4527.13       243.97 o                         
   2   2  12       2754.13       2607.85       174.81 o                         
   4   2  12       7012.84       6795.70       550.20 o                         
   6   2  12       3102.21       3200.00       186.15 o                         
   8   2  12       5505.82       5482.15       251.93 o                         
  10   2  12        520.92        348.29        92.26 o                         
  12   2  12       3636.78       3130.08       201.98 o                         
 -11   3  12       4568.89       5145.89       418.19 o                         
  -9   3  12      13419.37      13640.55       423.06 o                         
  -7   3  12       8607.17       9214.51       378.25 o                         
  -5   3  12      13631.10      13466.75       391.83 o                         
  -3   3  12      23139.36      22930.07       772.25 o                         
  -1   3  12      33827.52      35082.04       743.00 o                         
   1   3  12      18942.81      19734.66       489.16 o                         
   3   3  12      33635.55      34214.23      1044.83 o                         
   5   3  12      18589.88      18129.68       491.97 o                         
   7   3  12      14023.42      13781.30       424.10 o                         
   9   3  12      10933.99      10895.76       593.15 o                         
  11   3  12       7665.20       7485.25       309.51 o                         
 -12   4  12       1007.78       1117.34       134.12 o                         
 -10   4  12       1832.00       2146.38       235.06 o                         
  -8   4  12       1276.09       1301.38       134.65 o                         
  -6   4  12        551.56        475.40        82.71 o                         
  -4   4  12       7468.84       7062.04       263.39 o                         
  -2   4  12      13059.22      12838.63       370.29 o                         
   0   4  12       1340.63       1351.75       109.55 o                         
   2   4  12       4175.44       3929.54       263.67 o                         
   4   4  12      12540.68      13610.38       566.48 o                         
   6   4  12       3765.64       4213.52       232.55 o                         
   8   4  12       1479.74       1624.60       147.09 o                         
  10   4  12       4326.82       4597.31       239.46 o                         
  12   4  12        898.45        843.30       120.06 o                         
 -11   5  12       1975.61       1971.81       217.00 o                         
  -9   5  12        760.62        712.07       104.80 o                         
  -7   5  12       2747.24       2677.01       212.14 o                         
  -5   5  12       7677.75       7691.17       281.05 o                         
  -3   5  12       1497.30       1475.62       118.87 o                         
  -1   5  12      12339.05      13306.94       378.90 o                         
   1   5  12      18484.50      18072.58       463.71 o                         
   3   5  12       3010.19       2978.15       167.24 o                         
   5   5  12       4347.54       4547.55       312.56 o                         
   7   5  12       5358.24       5226.18       285.57 o                         
   9   5  12        728.97        745.22       118.04 o                         
  11   5  12         80.85         79.20       107.28 o                         
 -12   6  12       5410.28       5694.03       380.81 o                         
 -10   6  12       4633.30       5051.29       279.89 o                         
  -8   6  12       9364.20      10207.72       431.35 o                         
  -6   6  12      15482.90      15726.45       506.77 o                         
  -4   6  12       7151.95       7148.45       266.03 o                         
  -2   6  12       7177.85       7072.40       370.17 o                         
   0   6  12      36227.83      36565.50       813.73 o                         
   2   6  12      17364.27      17354.77       456.71 o                         
   4   6  12       8769.73       7921.43       412.53 o                         
   6   6  12      12439.52      13432.33       674.76 o                         
   8   6  12      15061.28      14140.17       439.88 o                         
  10   6  12       4090.77       4080.88       289.27 o                         
 -11   7  12        578.18        860.75       166.57 o                         
  -9   7  12       1484.56       1653.05       212.73 o                         
  -7   7  12       2474.15       3276.94       415.60 o                         
  -5   7  12       8134.87       7201.76       271.87 o                         
  -3   7  12        385.95        253.63        66.38 o                         
  -1   7  12       5096.98       4954.29       470.95 o                         
   1   7  12       4738.19       4508.84       295.62 o                         
   3   7  12        742.25        702.07        94.20 o                         
   5   7  12       2440.84       2848.29       199.21 o                         
   7   7  12       5976.95       6126.12       384.76 o                         
   9   7  12       1300.53       1464.98       433.15 o                         
  11   7  12        983.12        757.54       169.08 o                         
  -8   8  12       1291.51       1644.32       294.37 o                         
  -4   8  12       3047.76       3028.29       249.65 o                         
  -2   8  12       1729.19       1764.76       189.62 o                         
   0   8  12       1085.28       1137.33       156.44 o                         
   2   8  12       1849.31       1625.05       188.58 o                         
   4   8  12       1483.02       1609.57       193.55 o                         
   6   8  12       3445.52       3673.77       288.70 o                         
  -9   1  13       7982.33       8507.44       458.32 o                         
  -7   1  13      14250.69      13831.51       408.35 o                         
  -5   1  13      12773.01      12882.82       385.99 o                         
  -3   1  13      22786.94      21513.53       531.40 o                         
  -1   1  13      19076.30      18891.97       687.48 o                         
   1   1  13      12589.85      12286.99       517.55 o                         
   3   1  13      26331.19      27722.42       640.83 o                         
   5   1  13       4887.26       4958.10       269.17 o                         
   7   1  13      16073.43      15656.01       465.05 o                         
   9   1  13       7532.37       7220.05       301.46 o                         
  11   1  13       7268.25       7139.78       479.96 o                         
 -12   2  13       1110.83       1121.10       133.38 o                         
 -10   2  13       8019.40       8523.38       365.44 o                         
  -8   2  13       6346.88       6529.87       322.03 o                         
  -6   2  13       7310.16       6878.34       268.68 o                         
  -4   2  13       8817.75       9104.06       310.83 o                         
  -2   2  13      34706.75      34979.82      1633.34 o                         
   0   2  13       6094.01       6062.44       340.23 o                         
   2   2  13      21784.57      22450.50       547.37 o                         
   4   2  13      25709.11      25113.38       606.83 o                         
   6   2  13       8430.67       8857.53       462.20 o                         
   8   2  13       6996.50       7212.89       340.55 o                         
  10   2  13      11262.21      11175.75       387.08 o                         
 -11   3  13         51.27         39.62       162.37 o                         
  -9   3  13        728.26        805.17       124.92 o                         
  -7   3  13        558.53        404.70        82.50 o                         
  -5   3  13       3700.98       3687.42       191.95 o                         
  -3   3  13       2265.31       2281.15       148.00 o                         
  -1   3  13       2077.95       2186.61       144.14 o                         
   1   3  13        467.58        563.95       221.04 o                         
   3   3  13       3027.69       2834.83       202.56 o                         
   5   3  13          0.72          1.29        74.21 o                         
   7   3  13        946.61        965.97       119.57 o                         
   9   3  13         13.84          4.62        83.67 o                         
  11   3  13        190.31        275.05        94.50 o                         
 -12   4  13       5590.69       6110.83       333.88 o                         
 -10   4  13       2247.64       2249.05       171.63 o                         
  -8   4  13       4606.24       4968.22       241.79 o                         
  -6   4  13      11205.38      10867.78       495.60 o                         
  -4   4  13      12473.43      12484.98       474.30 o                         
  -2   4  13       5418.01       5830.00       337.18 o                         
   0   4  13      20484.36      21986.20       844.94 o                         
   2   4  13      18955.45      19549.66       501.74 o                         
   4   4  13      13096.29      13414.64       401.29 o                         
   6   4  13      19295.34      18308.98       723.46 o                         
   8   4  13       7807.49       7816.83       441.91 o                         
  10   4  13       2260.20       2229.87       245.96 o                         
 -11   5  13       2340.41       2704.62       475.14 o                         
  -9   5  13       6813.88       7375.83       345.05 o                         
  -7   5  13       8958.34       9807.72       341.51 o                         
  -5   5  13       5535.96       5144.03       231.10 o                         
  -3   5  13       7458.40       7823.39       283.95 o                         
  -1   5  13      12472.04      12067.75       459.77 o                         
   1   5  13      12551.17      12733.42       436.72 o                         
   3   5  13       9806.34       9965.65       329.78 o                         
   5   5  13       8375.34       9060.05       454.42 o                         
   7   5  13      10187.49      10085.95       359.00 o                         
   9   5  13       6381.90       5933.42       274.16 o                         
  11   5  13       3722.22       3511.59       217.72 o                         
 -10   6  13        109.47         72.71        87.30 o                         
  -8   6  13         20.30         16.18        80.79 o                         
  -6   6  13          4.49         50.28        68.92 o                         
  -4   6  13         53.42         70.57        64.74 o                         
  -2   6  13        180.89        117.53        92.92 o                         
   0   6  13          2.01         67.26        56.36 o                         
   2   6  13        389.70        544.81       166.78 o                         
   4   6  13         21.58         36.28        62.75 o                         
   6   6  13        794.39        767.78       159.57 o                         
   8   6  13          2.97         15.87        78.08 o                         
  10   6  13        162.19         81.68        98.17 o                         
 -11   7  13       3041.86       3332.76       400.53 o                         
  -9   7  13        708.28        779.93       158.37 o                         
  -7   7  13       5955.13       6087.80       376.67 o                         
  -5   7  13      21018.95      21639.57      1076.48 o                         
  -3   7  13       5106.22       4948.66       255.44 o                         
  -1   7  13       6432.33       6733.41       257.58 o                         
   1   7  13       8844.74       9618.30       320.05 o                         
   3   7  13       3344.44       3586.67       220.53 o                         
   5   7  13       8692.48       8724.86       482.03 o                         
   7   7  13       8566.32       8909.20       670.99 o                         
   9   7  13       2639.30       2572.39       272.24 o                         
  -6   8  13       8241.38       8329.45       435.35 o                         
  -4   8  13       7460.90       7003.81      1025.98 o                         
  -2   8  13       5325.63       5356.16       331.65 o                         
   0   8  13       9605.63       9326.19       714.28 o                         
   2   8  13       5884.57       5535.32       344.22 o                         
   6   8  13       7921.69       8379.68       639.12 o                         
 -10   0  14      15680.80      15618.88      1376.55 o                         
  -8   0  14       9145.09       8734.04       508.84 o                         
  -6   0  14       7098.57       6444.52       461.90 o                         
  -4   0  14      14296.91      14497.02       589.89 o                         
  -2   0  14      60821.59      59201.44      2666.21 o                         
   0   0  14       8354.03       8353.27       419.96 o                         
   2   0  14      18500.14      17351.09      1270.93 o                         
   4   0  14      17346.22      16831.35       665.18 o                         
   6   0  14      13885.14      13590.66       975.81 o                         
   8   0  14      11053.43      11932.98       563.51 o                         
  10   0  14      11038.69      10530.58       533.00 o                         
 -11   1  14        939.12        964.85       134.61 o                         
  -9   1  14       3583.54       3750.62       458.69 o                         
  -7   1  14       1246.97       1264.06       119.35 o                         
  -5   1  14       2471.22       2352.18       424.76 o                         
  -3   1  14       5870.78       6040.78       245.72 o                         
  -1   1  14       2829.08       2770.39       164.51 o                         
   1   1  14       2980.18       2974.70       312.55 o                         
   3   1  14      12560.75      12156.30       378.09 o                         
   5   1  14       2163.84       2283.20       159.71 o                         
   7   1  14       2736.19       2675.42       240.63 o                         
   9   1  14       3602.43       3857.67       219.92 o                         
  11   1  14       1682.26       1620.66       157.50 o                         
 -10   2  14        523.11        423.62        94.05 o                         
  -8   2  14       1681.27       1478.38       408.28 o                         
  -6   2  14       7411.74       6792.92       504.48 o                         
  -4   2  14       5438.16       5327.08       304.37 o                         
  -2   2  14       3442.26       3856.24       193.86 o                         
   0   2  14       9202.58       9622.49       321.08 o                         
   2   2  14       4826.72       4571.81       211.91 o                         
   4   2  14       3247.80       3341.84       218.30 o                         
   6   2  14       5008.86       5000.31       281.42 o                         
   8   2  14       1050.21       1284.11       135.47 o                         
  10   2  14       1480.55       1330.78       143.80 o                         
 -11   3  14       4726.96       5306.16       299.25 o                         
  -9   3  14       7447.25       7588.05       305.94 o                         
  -7   3  14       6601.37       6260.33       445.68 o                         
  -5   3  14       9153.78       9442.11       324.65 o                         
  -3   3  14      16793.30      16753.36       458.28 o                         
  -1   3  14      13534.39      14588.35       416.44 o                         
   1   3  14      14866.27      14961.54       424.14 o                         
   3   3  14      27615.53      27120.59       640.04 o                         
   5   3  14      15120.32      14773.30       617.89 o                         
   7   3  14      10463.49       9734.34       418.85 o                         
   9   3  14      12185.20      11296.43       389.89 o                         
  11   3  14       6215.67       5135.93       368.41 o                         
 -10   4  14       2276.52       2682.79       296.55 o                         
  -8   4  14       1491.94       1622.14       147.64 o                         
  -6   4  14       3576.21       3671.07       196.21 o                         
  -4   4  14       5669.99       6143.30       254.79 o                         
  -2   4  14        646.50        573.93        87.44 o                         
   0   4  14        172.27        155.69        66.26 o                         
   2   4  14       7996.36       8804.55       334.53 o                         
   4   4  14       7012.81       7210.88       280.14 o                         
   6   4  14       1014.68       1055.92       139.41 o                         
   8   4  14       1594.15       1841.39       159.42 o                         
  10   4  14       2822.85       3014.05       255.02 o                         
 -11   5  14       1137.09       1067.42       131.69 o                         
  -9   5  14        712.87        696.07       112.28 o                         
  -7   5  14       3001.84       2994.53       241.25 o                         
  -5   5  14       2410.48       2575.67       164.29 o                         
  -3   5  14        112.05         88.46        65.47 o                         
  -1   5  14       5089.03       5268.78       228.52 o                         
   1   5  14      10127.41      10006.52       331.99 o                         
   3   5  14        181.20        191.18        71.80 o                         
   5   5  14       8396.40       8899.40       455.73 o                         
   7   5  14       5721.14       5911.18       380.87 o                         
   9   5  14        548.45        548.62       148.01 o                         
  11   5  14       1521.17       1196.08       201.08 o                         
 -10   6  14       2362.59       2368.20       248.68 o                         
  -8   6  14       5947.25       6421.61       282.74 o                         
  -6   6  14       7064.47       7403.05       471.16 o                         
  -4   6  14      11628.75      12035.12       376.19 o                         
  -2   6  14      10954.37      11633.52       363.29 o                         
   0   6  14      28027.09      27528.26       646.13 o                         
   2   6  14       3436.83       3713.61       193.53 o                         
   4   6  14       4456.33       4725.55       227.16 o                         
   6   6  14      14893.13      15914.05       541.69 o                         
   8   6  14       6488.77       6056.79       485.03 o                         
  10   6  14       4251.09       3841.38       322.06 o                         
  -9   7  14        113.93        231.23       133.09 o                         
  -5   7  14       2563.02       3065.83       259.76 o                         
  -3   7  14       1860.92       2103.00       291.14 o                         
  -1   7  14       5307.40       5389.59       274.88 o                         
   1   7  14       3970.29       4187.56       344.65 o                         
   3   7  14        910.90        552.41       164.84 o                         
   5   7  14        977.32        874.68       156.06 o                         
   7   7  14       3011.43       2517.31       413.67 o                         
   9   7  14        505.33        440.58       254.10 o                         
  -6   8  14       1288.03       1350.39       272.40 o                         
  -4   8  14       2134.57       1732.38       258.51 o                         
   0   8  14       2647.82       2467.84       230.41 o                         
   2   8  14       1931.39       1977.74       212.03 o                         
   4   8  14        880.55        844.49       160.28 o                         
 -11   1  15       3369.45       3324.39       240.45 o                         
  -9   1  15       3364.56       3830.53       217.45 o                         
  -7   1  15       4658.81       4573.67       311.90 o                         
  -5   1  15       9571.78       9496.09       329.52 o                         
  -3   1  15      17355.32      15964.01       801.81 o                         
  -1   1  15      14158.59      14774.48       424.36 o                         
   1   1  15       7010.60       7630.25       286.92 o                         
   3   1  15      23080.88      23467.60      1051.26 o                         
   5   1  15       4824.88       4794.40       231.91 o                         
   7   1  15       4814.01       4936.20       242.24 o                         
   9   1  15       8130.96       7802.86       450.34 o                         
 -10   2  15       8112.19       7651.21       311.05 o                         
  -8   2  15       5120.04       5068.45       310.66 o                         
  -6   2  15       4240.70       4142.12       211.65 o                         
  -4   2  15       7543.24       8328.30       304.80 o                         
  -2   2  15      15455.41      15251.99       872.77 o                         
   0   2  15       2465.70       2459.98       205.86 o                         
   2   2  15      19601.06      17717.62       968.16 o                         
   4   2  15      11567.92      11911.60       381.13 o                         
   6   2  15       6408.03       6641.61       310.13 o                         
   8   2  15       9828.41       9673.83       356.41 o                         
  10   2  15       6332.08       6065.24       345.97 o                         
 -11   3  15        105.59        -40.03       127.14 o                         
  -9   3  15        921.62        987.44       127.22 o                         
  -7   3  15         99.97        144.83        76.12 o                         
  -5   3  15        216.15        254.37        84.03 o                         
  -3   3  15         25.14         31.29        63.81 o                         
  -1   3  15          5.84         17.46        85.41 o                         
   1   3  15       1248.83       1314.17       169.23 o                         
   3   3  15        880.35        688.16       138.96 o                         
   5   3  15        323.65        236.53        76.41 o                         
   7   3  15         89.08          8.47        90.93 o                         
   9   3  15       1051.15       1332.42       204.36 o                         
 -10   4  15       2804.25       3027.25       198.28 o                         
  -8   4  15       5137.26       5648.42       262.53 o                         
  -6   4  15      10350.43      10703.99       358.77 o                         
  -4   4  15       2852.68       2698.68       200.88 o                         
  -2   4  15       3203.94       3470.07       188.79 o                         
   0   4  15      15704.51      17157.25       667.90 o                         
   2   4  15       6363.58       6288.71       334.77 o                         
   4   4  15       8185.29       7669.45       297.10 o                         
   6   4  15      13233.66      12539.49       567.46 o                         
   8   4  15       6508.37       6446.32       285.90 o                         
  10   4  15       3197.58       3149.43       205.41 o                         
 -11   5  15       2747.95       2556.41       265.15 o                         
  -9   5  15       2746.38       2911.20       192.87 o                         
  -7   5  15       5111.96       5125.28       242.55 o                         
  -5   5  15       5985.65       6009.88       290.80 o                         
  -3   5  15      11132.94      11015.62       359.42 o                         
  -1   5  15      11696.62      12089.64       377.85 o                         
   1   5  15       6629.55       6792.45       273.13 o                         
   3   5  15       5876.40       5410.80       343.89 o                         
   5   5  15       8320.01       7904.53       304.79 o                         
   7   5  15       5438.93       5261.17       253.77 o                         
   9   5  15       4568.85       4608.04       244.15 o                         
 -10   6  15          0.91        -17.84       108.06 o                         
  -8   6  15          1.32        -11.17        86.12 o                         
  -6   6  15        269.57        138.24        91.21 o                         
  -4   6  15        108.62        154.96        72.99 o                         
  -2   6  15        454.90        462.49        86.22 o                         
   0   6  15        280.01        246.35        86.59 o                         
   2   6  15        198.31        171.20        78.34 o                         
   4   6  15        202.65        150.89        69.92 o                         
   6   6  15         21.86        -35.46        80.12 o                         
   8   6  15          8.60        -40.27       165.60 o                         
  -9   7  15        862.73       1098.56       221.58 o                         
  -7   7  15       5945.86       5640.72       774.79 o                         
  -5   7  15       6901.59       7155.10       409.48 o                         
  -3   7  15       2180.55       2255.33       227.55 o                         
  -1   7  15       8235.18       9145.15       462.23 o                         
   1   7  15      15660.03      16716.61      1089.29 o                         
   3   7  15       3667.99       3422.08       281.75 o                         
   7   7  15       4185.02       4005.54       316.22 o                         
   9   7  15       1308.40       1029.53       257.98 o                         
  -6   8  15       6892.28       6119.92       529.09 o                         
  -4   8  15       1972.84       1714.17       208.71 o                         
  -2   8  15       4499.64       4662.49       321.10 o                         
   0   8  15      11213.60      11083.04       516.59 o                         
   2   8  15       5681.61       5655.66       357.50 o                         
   4   8  15       3591.79       3042.09       381.15 o                         
 -10   0  16       3729.95       3923.04       318.04 o                         
  -8   0  16       2490.85       2776.20       260.68 o                         
  -6   0  16       3023.36       3211.29       270.22 o                         
  -4   0  16      20989.01      21013.72       777.29 o                         
  -2   0  16      20049.00      19778.85      1048.27 o                         
   0   0  16       3339.32       3835.04       285.42 o                         
   2   0  16      29701.04      29457.95       972.79 o                         
   4   0  16       7822.96       7830.77       423.83 o                         
   6   0  16       6222.83       6201.70       383.34 o                         
   8   0  16       8490.92       7359.05       438.35 o                         
  -9   1  16       2658.00       2987.40       268.33 o                         
  -7   1  16        600.39        564.93        98.09 o                         
  -5   1  16       2842.80       2766.60       234.20 o                         
  -3   1  16       2353.68       2339.38       160.92 o                         
  -1   1  16       2586.66       2785.63       196.87 o                         
   1   1  16       1275.92       1161.93       124.70 o                         
   3   1  16       6826.93       6969.58       279.41 o                         
   5   1  16       1690.12       1537.66       195.37 o                         
   7   1  16       1906.47       1826.78       155.66 o                         
   9   1  16       2607.37       2739.85       188.61 o                         
 -10   2  16        106.06        184.53        81.62 o                         
  -8   2  16       1445.78       1369.81       135.27 o                         
  -6   2  16       2989.53       2660.07       249.08 o                         
  -4   2  16        255.77        348.08        83.39 o                         
  -2   2  16       1656.56       1504.29       133.62 o                         
   0   2  16       8540.21       8702.72       316.36 o                         
   2   2  16       6161.47       5993.35       255.03 o                         
   4   2  16        275.93        234.03       119.91 o                         
   6   2  16       2999.55       2891.21       185.28 o                         
   8   2  16       1239.60       1031.03       181.20 o                         
  -9   3  16       4422.60       4144.53       228.97 o                         
  -7   3  16       7312.36       7243.54       650.78 o                         
  -5   3  16       7629.47       8182.10       438.69 o                         
  -3   3  16      12226.84      12353.74       387.73 o                         
  -1   3  16       5259.38       5171.96       236.86 o                         
   1   3  16       8558.46       9051.30       321.06 o                         
   3   3  16      12232.36      11996.84       383.07 o                         
   5   3  16      10415.41      10789.50       366.48 o                         
   7   3  16       7462.33       7043.95       291.85 o                         
   9   3  16       8217.21       7704.15       371.27 o                         
 -10   4  16       1998.22       2137.93       239.65 o                         
  -8   4  16       1537.55       1622.69       368.55 o                         
  -6   4  16       1082.14       1334.65       186.19 o                         
  -4   4  16       3996.05       4325.03       219.78 o                         
  -2   4  16       2587.50       2415.28       161.88 o                         
   0   4  16       2622.05       2745.18       176.81 o                         
   2   4  16       6740.16       6455.10       269.68 o                         
   4   4  16       1768.29       1514.52       195.25 o                         
   6   4  16        370.04        431.05        96.10 o                         
   8   4  16       3281.18       3621.94       502.22 o                         
  -9   5  16        363.69        250.04        87.53 o                         
  -7   5  16       5470.46       5762.96       345.28 o                         
  -5   5  16        888.08        858.32       111.80 o                         
  -3   5  16       1490.35       1270.24       125.46 o                         
  -1   5  16       1171.68        901.46       112.08 o                         
   1   5  16       2239.00       1955.66       221.49 o                         
   3   5  16        164.50        164.39        70.01 o                         
   5   5  16       5200.67       5253.08       248.22 o                         
   7   5  16       4112.03       3682.58       629.54 o                         
   9   5  16         71.24        -20.75       120.50 o                         
  -8   6  16       4160.99       4141.19       324.76 o                         
  -6   6  16       7648.59       7976.42       436.84 o                         
  -4   6  16       5012.59       4866.16       329.62 o                         
  -2   6  16      11987.84      11038.83       365.98 o                         
   0   6  16      12909.33      12785.98       399.43 o                         
   2   6  16       5330.77       5822.15       256.74 o                         
   4   6  16       7469.33       7692.02       300.03 o                         
   6   6  16      12025.86      11456.14       443.58 o                         
   8   6  16       3134.23       3265.99       290.18 o                         
  -5   7  16        518.59        582.81       150.07 o                         
  -1   7  16       1956.52       1638.00       203.50 o                         
   1   7  16       4496.43       4671.98       329.09 o                         
   3   7  16        933.67        951.80       164.44 o                         
   5   7  16       5632.10       5648.58       394.39 o                         
   7   7  16       1075.08       1003.87       181.10 o                         
  -4   8  16        606.64        563.97       209.31 o                         
   0   8  16       2830.86       2493.62       347.34 o                         
  -9   1  17       3982.91       4230.14       279.39 o                         
  -7   1  17       2070.44       2012.28       164.67 o                         
  -5   1  17       2582.55       2551.41       173.40 o                         
  -3   1  17       7643.35       7413.43       292.14 o                         
  -1   1  17       7030.21       7545.33       431.97 o                         
   1   1  17      11738.33      12900.62       546.81 o                         
   5   1  17       7271.64       7193.79       399.74 o                         
   7   1  17       4090.47       3956.99       270.63 o                         
  -8   2  17       4478.78       4625.01       382.95 o                         
  -6   2  17       3084.88       3087.93       190.53 o                         
  -4   2  17      12536.23      12879.65       574.62 o                         
  -2   2  17       4091.80       4063.85       212.43 o                         
   0   2  17       2889.58       2804.56       176.95 o                         
   2   2  17      10199.96       9483.81       476.03 o                         
   4   2  17       8234.70       7636.76       301.36 o                         
   6   2  17       2423.54       2403.91       202.78 o                         
   8   2  17       7422.94       7433.79       305.62 o                         
  -9   3  17        501.17        766.29       163.08 o                         
  -7   3  17        806.36        648.08       123.21 o                         
  -5   3  17        527.88        403.30        88.34 o                         
  -3   3  17        117.44         28.51        64.27 o                         
  -1   3  17          0.13          2.23        72.97 o                         
   1   3  17        115.39         67.90        70.18 o                         
   3   3  17       1387.41       1567.55       198.95 o                         
   5   3  17        861.12        720.33       109.47 o                         
   7   3  17         21.84          0.06        82.48 o                         
  -8   4  17       4131.79       4158.32       262.18 o                         
  -6   4  17       7058.83       6755.05       280.74 o                         
  -4   4  17       4182.15       3800.20       377.92 o                         
  -2   4  17       6191.84       7056.14       849.29 o                         
   0   4  17       7153.11       7284.71       701.46 o                         
   2   4  17       2382.72       1998.94       188.59 o                         
   4   4  17       4067.87       4101.57       236.59 o                         
   6   4  17       8275.16       8510.73       326.49 o                         
   8   4  17       2317.83       2036.82       164.42 o                         
  -9   5  17       1777.10       1640.53       218.89 o                         
  -7   5  17       3225.84       3396.83       201.66 o                         
  -5   5  17       4848.96       4784.72       237.89 o                         
  -3   5  17       6751.98       6505.32       273.31 o                         
  -1   5  17       5742.61       5663.49       252.82 o                         
   1   5  17       8686.37       8464.42       316.93 o                         
   3   5  17       5438.75       5356.48       350.24 o                         
   5   5  17       8307.12       8096.62       315.00 o                         
   7   5  17       2794.41       2566.02       197.88 o                         
  -8   6  17         30.93         70.49       116.07 o                         
  -6   6  17        181.99        183.25       146.00 o                         
  -4   6  17         53.18         70.91       104.40 o                         
  -2   6  17          7.01         12.15        78.63 o                         
   0   6  17         41.16         61.85        77.41 o                         
   2   6  17        335.42        446.33       106.39 o                         
   4   6  17        173.95        255.60        93.07 o                         
   6   6  17          2.95         18.42       110.25 o                         
  -7   7  17       3919.77       3215.84       281.01 o                         
  -5   7  17       1754.31       1941.09       223.77 o                         
  -3   7  17       2197.99       2024.61       245.59 o                         
  -1   7  17       9544.07       9150.73       471.63 o                         
   1   7  17       7589.03       7160.85       417.48 o                         
   3   7  17       1951.50       1424.59       195.49 o                         
   5   7  17       5865.21       5806.81       376.13 o                         
   7   7  17       4150.53       4571.21       337.55 o                         
  -2   8  17       4257.56       4326.80       452.21 o                         
   0   8  17       4873.08       4799.03       474.61 o                         
  -8   0  18       3240.14       3475.54       461.04 o                         
  -6   0  18       2422.89       2571.58       250.25 o                         
  -4   0  18      12735.21      13676.01       599.69 o                         
  -2   0  18       3703.98       3820.85       292.23 o                         
   0   0  18       4488.70       4806.52       330.77 o                         
   2   0  18      14463.27      15509.10       647.74 o                         
   4   0  18      15581.40      15093.40       980.76 o                         
   6   0  18       1881.56       1972.29       222.94 o                         
  -7   1  18        251.56        279.75        95.54 o                         
  -5   1  18       3269.91       3445.36       203.61 o                         
  -3   1  18       3391.13       3129.54       189.31 o                         
  -1   1  18        519.16        450.51        91.93 o                         
   1   1  18       2560.33       2650.26       204.33 o                         
   3   1  18       2755.34       2468.42       172.41 o                         
   5   1  18        638.31        491.52       145.55 o                         
   7   1  18       1864.89       1829.79       198.19 o                         
  -8   2  18       1272.64       1185.96       385.56 o                         
  -6   2  18        459.94        519.53       136.63 o                         
  -4   2  18        669.75        663.39       104.78 o                         
  -2   2  18       2538.08       2913.85       233.61 o                         
   0   2  18       3118.97       3416.24       198.55 o                         
   2   2  18        990.51       1111.01       123.56 o                         
   4   2  18       1784.11       1787.93       149.75 o                         
   6   2  18       3013.52       2680.88       182.49 o                         
  -7   3  18       5341.87       5240.91       337.26 o                         
  -5   3  18       7807.33       8571.51       456.38 o                         
  -3   3  18       9420.92       8856.15       325.52 o                         
  -1   3  18       5233.60       5351.92       246.26 o                         
   1   3  18       8167.60       8651.92       356.72 o                         
   3   3  18       5665.37       5576.17       256.24 o                         
   5   3  18       4935.57       4918.20       342.09 o                         
   7   3  18       5700.62       5828.10       383.16 o                         
  -8   4  18        297.53        428.90       214.91 o                         
  -6   4  18        935.14        887.14       283.39 o                         
  -4   4  18       2274.95       2040.25       163.15 o                         
  -2   4  18       1516.96       1333.42       133.45 o                         
   0   4  18       2769.52       2611.40       177.92 o                         
   2   4  18       2721.01       2583.20       208.49 o                         
   4   4  18       1485.31       1218.44       189.28 o                         
   6   4  18        611.91        490.12       101.05 o                         
  -7   5  18       2684.93       2873.41       185.88 o                         
  -5   5  18        406.78        558.60       106.23 o                         
  -3   5  18        606.00        597.05       102.42 o                         
  -1   5  18       5716.57       6247.10       268.84 o                         
   1   5  18        710.17        749.49       109.77 o                         
   3   5  18        458.03        477.65        97.16 o                         
   5   5  18       2454.25       1980.33       222.71 o                         
   7   5  18        486.42        373.62       138.32 o                         
  -6   6  18       4295.26       3504.36       292.97 o                         
  -4   6  18       1824.03       1579.69       251.62 o                         
  -2   6  18       7305.61       7551.21       425.37 o                         
   0   6  18       6061.91       6811.85       721.60 o                         
   2   6  18       6084.57       5262.82       581.95 o                         
   4   6  18       7671.95       6446.92       677.89 o                         
   6   6  18       6771.10       7076.39       422.17 o                         
  -5   7  18        481.38        396.05       130.41 o                         
  -3   7  18        790.95        583.30       153.70 o                         
  -1   7  18       1793.87       1503.04       201.21 o                         
   1   7  18       2791.82       2746.28       269.28 o                         
   3   7  18        214.51        163.84       134.91 o                         
   5   7  18       3123.44       2795.44       756.05 o                         
  -5   1  19       4546.99       5081.54       245.53 o                         
  -3   1  19       5509.72       6458.86       545.45 o                         
  -1   1  19       1279.61       1063.97       141.20 o                         
   1   1  19      10019.90      10116.01       410.12 o                         
   3   1  19       5819.03       5674.87       299.27 o                         
   5   1  19       3475.57       3409.94       205.93 o                         
  -6   2  19       1930.68       1957.24       170.20 o                         
  -4   2  19       8777.33       9164.07       337.39 o                         
  -2   2  19       4338.00       4053.53       308.99 o                         
   0   2  19       5043.14       4673.22       237.50 o                         
   2   2  19       5913.26       6059.93       268.28 o                         
   4   2  19       4023.30       3863.74       214.59 o                         
   6   2  19       2060.29       1952.15       269.07 o                         
  -5   3  19         61.19         71.67        73.96 o                         
  -3   3  19        374.38        394.12        90.31 o                         
  -1   3  19        402.60        396.09       122.92 o                         
   1   3  19         81.89         37.66        95.12 o                         
   3   3  19         96.50        129.15       116.56 o                         
   5   3  19        397.17        524.72       100.81 o                         
  -6   4  19       2882.77       2557.35       253.52 o                         
  -4   4  19       3255.48       3362.84       246.51 o                         
  -2   4  19       5874.00       5825.52       302.32 o                         
   0   4  19       5545.14       6034.95       267.84 o                         
   2   4  19       2786.48       2587.37       179.86 o                         
   4   4  19       3744.27       3825.46       214.14 o                         
  -5   5  19       1496.18       1653.88       149.13 o                         
  -3   5  19       3273.40       3423.30       203.42 o                         
  -1   5  19       3109.02       3234.58       216.48 o                         
   1   5  19       5308.74       5034.46       374.98 o                         
   3   5  19       4229.42       3789.24       216.73 o                         
   5   5  19       3977.37       4179.93       445.54 o                         
  -4   6  19         84.21         91.10       117.10 o                         
  -2   6  19         44.20        102.19       122.16 o                         
   0   6  19          0.21        -37.79       109.85 o                         
   2   6  19          1.74        -20.06       105.82 o                         
   4   6  19         55.88         74.95       112.45 o                         
  -3   7  19       1273.03       1105.54       184.58 o                         
  -1   7  19       5277.19       4309.73       330.36 o                         
   1   7  19       1651.78       1672.49       214.49 o                         
   3   7  19       2344.52       2297.14       247.79 o                         
  -4   0  20       7613.98       8288.53       453.34 o                         
  -2   0  20       1522.21       1830.18       221.25 o                         
   0   0  20       7737.73       7219.82       824.85 o                         
   2   0  20       7548.66       7616.31       457.38 o                         
  -3   1  20       1498.75       1389.80       138.41 o                         
  -1   1  20        506.05        417.21        92.14 o                         
   1   1  20       3008.69       3402.31       201.50 o                         
   3   1  20       1861.69       2010.57       161.42 o                         
  -4   2  20        792.47        738.70       109.12 o                         
  -2   2  20        975.50        891.35       119.71 o                         
   0   2  20       3142.28       3320.79       200.74 o                         
   2   2  20        169.96        102.50        81.63 o                         
   4   2  20       1947.07       1956.13       319.13 o                         
  -3   3  20       5248.57       5656.96       390.33 o                         
  -1   3  20       4287.39       4162.84       289.00 o                         
   1   3  20       6420.68       6657.77       286.63 o                         
   3   3  20       5705.35       5698.97       373.87 o                         
  -4   4  20       1646.14       1816.48       218.86 o                         
  -2   4  20        351.34        221.84        84.98 o                         
   0   4  20        819.22       1020.66       125.20 o                         
   2   4  20       1997.63       1991.77       163.74 o                         
  -3   5  20        725.84        862.43       243.33 o                         
  -1   5  20       3831.12       3789.16       344.69 o                         
   1   5  20        325.48        353.73        96.57 o                         
   3   5  20        487.76        268.10       166.46 o                         
                                                                                
